# Supplementary material for: Heme A Synthase Deficiency Affects the Ability of Bacillus cereus to Adapt to a Nutrient-Limited Environment
Source: Int J Mol Sci. 2022 Jan 18;23(3):1033. doi: 10.3390/ijms23031033 (PMC8835132; doi:10.3390/ijms23031033)
Supplement: Supplementary file 1 [file ijms-23-01033-s001.zip]

Archive with 8 entries (8 files):
- Figure S1.pdf
- Figure S2.pdf
- Figure S3.pdf
- Table S1.xlsx
- Table S2.xlsm
- Table S3.xlsx
- Table S4.xlsx
- Table S5.pdf
