# Supplementary material for: Heme A Synthase Deficiency Affects the Ability of Bacillus cereus to Adapt to a Nutrient-Limited Environment
Source: Int J Mol Sci. 2022 Jan 18;23(3):1033. doi: 10.3390/ijms23031033 (PMC8835132; doi:10.3390/ijms23031033)
Supplement: Supplementary file 1 [file ijms-23-01033-s001.zip › Table S1.xlsx]

## Sheet: Table S1
Table S1. Proteins identified in the cellular proteomes of the B. cereus wild-type (WT) and ΔctaA strains. The values given for each protein at each growth phase are Normalized Spectral abundance Factor (NSAF) values.
					NASF (%)																			Mean values
				Strain	WT									ΔctaA										WT						ΔctaA
				Growth Phase	Early Exponential			Late Exponential			Stationary			Early Exponential			Late Exponential	LE	LE	Stationary	S	S		EE		LE		S		EE		LE		S
				Replicates	EE1	EE2	EE3	LE1	LE2	LE3	S1	S2	S3	EE1	EE2	EE3	LE1	LE2	LE3	S1	S2	S3		Mean	SD	Mean	SD	Mean	SD	Mean	SD	Mean	SD	Mean	SD
GI number	Gene	Gene ORF	Protein ID	Function description
ACJ82307.1	BCAH187_A2378		B7HQ62	Putative alcohol dehydrogenase, zinc-containing	0.286415	0.364554	0.283042	0.179485	0.212202	0.178334	0.210504	0.245797	0.167487	0.48252	0.408578	0.502453	0.39102	0.274883	0.479996	0.481149	0.268194	0.400555		0.311337	0.0461183	0.190007	0.0192301	0.207929	0.0392186	0.464517	0.0494593	0.381966	0.102856	0.3833	0.107521
ACJ79903.1	BCAH187_A0830	qoxA	B7HWC4	Quinol oxidase subunit 2 (EC 1.10.3.-)	0.0420413	0.0469058	0.0464629	0.012704	0.0134176	0.022857	0.0164189	0.0160115	0.0134167	0.0939615	0.0811838	0.0830532	0.04703	0.0487315	0.0725656	0.0667175	0.0383748	0.0687334		0.0451367	0.00268982	0.0163262	0.00566709	0.0152823	0.00162849	0.0860662	0.00690116	0.056109	0.0142772	0.0579419	0.0169756
ACJ82059.1	BCAH187_A1871		B7HLZ6	Oxidoreductase UcpA (EC 1.-.-.-)	0.0320822	0.0369307	0.0312979	0.00700162	0.00739493	0.00629866	0.0217177	0.0211788	0.0147889	0.057878	0.0507091	0.0757633	0.0592455	0.0503582	0.0420985	0.0625098	0.0634492	0.0723191		0.0334369	0.003051	0.0068984	0.000555374	0.0192285	0.00385423	0.0614501	0.0129034	0.0505674	0.00857543	0.0660927	0.00541267
ACJ78773.1	BCAH187_A1610	hmp	B7HKH2	Flavohemoprotein (Flavohemoglobin) (Hemoglobin-like protein) (Nitric oxide dioxygenase) (NO oxygenase) (NOD) (EC 1.14.12.17)	0.00936396	0.0024253	0.0168168	0.00459808	0.00485637	0.00620465	0.00475412	0.00927233	0.00388483	0.0560139	0.0607263	0.0559744	0.0753833	0.0683469	0.0829403	0.16662	0.0595259	0.110817		0.00953535	0.00719728	0.0052197	0.000862713	0.00597043	0.00289237	0.0575715	0.00273217	0.0755568	0.00729826	0.112321	0.0535627
ACJ78767.1	BCAH187_A0618		B7HU77	Thioredoxin-like_fold domain-containing protein	0	0.00451375	0.0139102	0.00427877	0	0.00384918	0	0	0	0.0521241	0.058332	0.0424415	0.0181028	0.0287228	0.0257269	0.00449417	0.0110784	0.0084181		0.00614131	0.00709648	0.00270932	0.00235615	0	0	0.0509659	0.00800836	0.0241842	0.00547551	0.0079969	0.00331228
B7HKE6	BCAH187_A1583	sat	B7HKE6	Sulfate adenylyltransferase (EC 2.7.7.4) (ATP-sulfurylase) (Sulfate adenylate transferase) (SAT)	0	0	0.00596151	0.0122251	0.0154941	0.0131972	0.00505596	0.00739578	0.00826298	0.00851005	0.014583	0.0154333	0.023275	0.0234472	0.0235217	0.0128405	0.00844071	0.014431		0.00198717	0.00344188	0.0136388	0.00167868	0.00690491	0.0016589	0.0128421	0.00377568	0.0234146	0.000126518	0.0119041	0.003103
ACJ79660.1	BCAH187_A1231	cpfC	B7HZJ9	Coproporphyrin III ferrochelatase (EC 4.99.1.9)	0.0272338	0.0188097	0.0193222	0.00891525	0.0156934	0.0187137	0.015363	0.0119855	0.0200862	0.0310302	0.0405136	0.0509149	0.0314325	0.0370481	0.0142945	0.0374562	0.0256478	0.02631		0.0217886	0.00472264	0.0144408	0.00501789	0.0158115	0.00406897	0.0408196	0.00994585	0.0275917	0.0118531	0.0298047	0.0066347
ACJ80433.1	BCAH187_A0829	qoxB	B7HWC3	Quinol oxidase subunit 1 (EC 1.10.3.-)	0.0029226	0.00454179	0.00933106	0.00143512	0.00151573	0.00387309	0	0	0.00242501	0.0137363	0.0158964	0.014235	0.00758968	0.005505	0.00517733	0.00904416	0.00371575	0.00988212		0.00559848	0.00333235	0.00227464	0.00138488	0.000808335	0.00140008	0.0146226	0.00113098	0.00609067	0.00130848	0.00754734	0.00334461
ACJ81135.1	BCAH187_A4504		B7HQC9	Aldehyde-alcohol dehydrogenase	0.138936	0.197918	0.172409	0.0671574	0.0799368	0.0709634	0.0661299	0.0827611	0.0549388	0.283835	0.24887	0.276837	0.178147	0.14005	0.287144	0.150034	0.0763607	0.165682		0.169755	0.0295802	0.0726859	0.00656151	0.0679433	0.0139995	0.269848	0.018501	0.20178	0.0763415	0.130692	0.0476986
B7HLG2	BCAH187_A3876	hslU	B7HLG2	ATP-dependent protease ATPase subunit HslU (Unfoldase HslU)	0.0955306	0.138981	0.133033	0.101803	0.0990888	0.0879908	0.113513	0.114723	0.0995038	0.199747	0.2058	0.169199	0.162573	0.14357	0.158429	0.178214	0.103367	0.145308		0.122515	0.0235575	0.0962943	0.00731802	0.109247	0.00845915	0.191582	0.019619	0.154857	0.0099924	0.142296	0.0375142
ACJ79311.1	BCAH187_A5197		B7HVW7	Neutral metalloproteinase (EC 3.4.24.-)	0.00159235	0	0	0.126669	0.132133	0.0267293	0.163305	0.143486	0.0634194	0.00272149	0.00399737	0.00282029	0.0959356	0.0614865	0.220023	0.126475	0.0796298	0.186138		0.000530783	0.000919343	0.095177	0.0593403	0.123403	0.0528844	0.00317972	0.000709832	0.125815	0.0833851	0.130748	0.0533827
ACJ82549.1	BCAH187_A5228	tyrS	B7HVZ8	Tyrosine--tRNA ligase (EC 6.1.1.1) (Tyrosyl-tRNA synthetase) (TyrRS)	0.0404282	0.0674801	0.044818	0.0727901	0.076879	0.0813564	0.0638572	0.0533767	0.0484538	0.0767733	0.0582624	0.0815495	0.0769909	0.0655739	0.0875327	0.0625537	0.0323628	0.0672644		0.0509088	0.0145181	0.0770085	0.00428462	0.0552292	0.00786701	0.0721951	0.0123001	0.0766992	0.0109823	0.0540603	0.0189377
B7HYE9	BCAH187_A5567	chdC	B7HYE9	Coproheme decarboxylase (EC 1.3.98.5) (Coproheme III oxidative decarboxylase) (Hydrogen peroxide-dependent heme synthase)	0.0838207	0.0868395	0.121644	0.0860604	0.0908947	0.114447	0.0348186	0.0339547	0.0758722	0.185585	0.21042	0.185574	0.0989424	0.139943	0.0854923	0.0943229	0.119486	0.0772966		0.0974347	0.02102	0.097134	0.015187	0.0482152	0.0239556	0.19386	0.014342	0.108126	0.0283631	0.097035	0.0212249
ACJ77457.1	BCAH187_A1574		B7HKD9	D-isomer specific 2-hydroxyacid dehydrogenase family protein	0.113629	0.0935731	0.0837195	0.0944244	0.0967064	0.0952404	0.0355013	0.0317355	0.0604374	0.136938	0.138968	0.14449	0.115006	0.120735	0.0963443	0.0841509	0.0666764	0.050665		0.0969737	0.0152418	0.0954571	0.00115634	0.0425581	0.015598	0.140132	0.00390812	0.110695	0.012754	0.0671641	0.0167483
B7HMP7	BCAH187_A1989	trhO	B7HMP7	tRNA uridine(34) hydroxylase (EC 1.14.-.-) (tRNA hydroxylation protein O)	0.0560516	0.055014	0.0565129	0.0347667	0.0397796	0.0547332	0.0179732	0.0233698	0.0440606	0.0731091	0.0987439	0.0888259	0.0459664	0.0555677	0.0243881	0.0547753	0.0250046	0.0228001		0.0558595	0.000767663	0.0430932	0.0103875	0.0284679	0.0137706	0.086893	0.0129263	0.041974	0.0159686	0.0341933	0.0178585
B7HQM1	BCAH187_A4597	hemL2	B7HQM1	Glutamate-1-semialdehyde 2,1-aminomutase 2 (GSA 2) (EC 5.4.3.8) (Glutamate-1-semialdehyde aminotransferase 2) (GSA-AT 2)	0.0416794	0.0499985	0.0420224	0.062476	0.0659855	0.0542654	0.0512314	0.0586491	0.0509647	0.0656107	0.05874	0.0738206	0.0683602	0.0702433	0.0777203	0.0882491	0.0632168	0.0635773		0.0445668	0.00470715	0.060909	0.00601515	0.0536151	0.00436164	0.0660571	0.00755023	0.0721079	0.0049508	0.0716811	0.0143495
ACJ82535.1	BCAH187_A2416		B7HQA0	Putative sporulation-control protein Spo0M	0.0299945	0.0194217	0.0389042	0.0110464	0.0272228	0.0198747	0.0228425	0.0334136	0.0342206	0.0961195	0.0784345	0.0664061	0.0662086	0.0882774	0.0354231	0.0850848	0.0953363	0.054332		0.0294401	0.00975305	0.0193813	0.00809946	0.0301589	0.00634904	0.08032	0.0149462	0.063303	0.0265467	0.078251	0.0213393
B7HWG1	BCAH187_A0895	kdpB	B7HWG1	Potassium-transporting ATPase ATP-binding subunit (EC 7.2.2.6) (ATP phosphohydrolase [potassium-transporting] B chain) (Potassium-binding and translocating subunit B) (Potassium-translocating ATPase B chain)	0.00270037	0.00139881	0.00431076	0	0	0	0	0.00133697	0	0.00692281	0.0067789	0.00836983	0.00140251	0.0012716	0.00159455	0.00557096	0.0011444	0.00130438		0.00280331	0.0014587	0	0	0.000445657	0.000771901	0.00735718	0.000879926	0.00142289	0.000162436	0.00267325	0.00251077
B7HQM4	BCAH187_A4600	hemC	B7HQM4	Porphobilinogen deaminase (PBG) (EC 2.5.1.61) (Hydroxymethylbilane synthase) (HMBS) (Pre-uroporphyrinogen synthase)	0.0121822	0.00315525	0.00729272	0.0119639	0.015795	0.0188348	0.00618497	0.012063	0.0202162	0.0234233	0.0305819	0.0242737	0.031636	0.0229464	0.0107903	0.028274	0.0283952	0.0176535		0.0075434	0.00451871	0.0155312	0.00344303	0.0128214	0.00704631	0.0260929	0.00391069	0.0217909	0.0104708	0.0247742	0.00616704
B7I0L0	BCAH187_A1457	lutB	B7I0L0	Lactate utilization protein B	0.0119376	0.0123675	0.0127044	0	0	0	0	0	0	0.0170021	0.0199784	0.0211432	0.0020667	0	0.00469937	0.0020523	0	0		0.0123365	0.00038438	0	0	0	0	0.0193746	0.00213558	0.00225536	0.00235536	0.000684102	0.0011849
ACJ77775.1	BCAH187_A5101		B7HUV0	Acid sugar phosphatase	0.0185252	0.0230308	0.0236583	0.0145546	0.0115291	0.0130933	0.00376212	0.00733755	0.0215195	0.044326	0.0496052	0.0557785	0.0230918	0.0279151	0.00875118	0.0343963	0.0251227	0.0214761		0.0217381	0.00280011	0.013059	0.00151302	0.0108731	0.00939183	0.0499032	0.00573206	0.0199194	0.00996806	0.0269984	0.00666119
B7HZJ8	BCAH187_A1230	hemE	B7HZJ8	Uroporphyrinogen decarboxylase (UPD) (URO-D) (EC 4.1.1.37)	0.00811274	0.00840492	0.0129509	0.0106232	0.00280497	0.0119457	0.00549182	0.0107111	0.00224383	0.0207983	0.0248917	0.0335274	0.0196634	0.0254685	0.0159684	0.0223159	0.0114604	0.0130626		0.00982284	0.00271288	0.00845795	0.00494009	0.00614893	0.00427173	0.0264058	0.00649825	0.0203668	0.00478897	0.015613	0.0058599
ACJ80659.1	BCAH187_A0401	gabD	B7HSY7	Succinate-semialdehyde dehydrogenase (NADP+) (EC 1.2.1.16)	0	0	0.00155518	0.00574046	0.00202097	0.00516412	0.00197842	0.0135053	0.00323334	0.00333002	0.0048912	0.00345092	0.00607175	0.001835	0.00230104	0.00803926	0.00165144	0.00564693		0.000518392	0.000897882	0.00430852	0.00200192	0.00623904	0.00632401	0.00389071	0.000868552	0.00340259	0.00232327	0.00511254	0.00322726
ACJ79495.1	BCAH187_A1466		B7I0L8	MaoC family protein	0.0256076	0.0198974	0.0204395	0.037723	0.0332017	0.0395916	0.0780063	0.0887494	0.100926	0.0382952	0.0374992	0.0453549	0.0731501	0.0602928	0.0529238	0.118866	0.0868187	0.0989556		0.0219815	0.00315196	0.0368388	0.00328543	0.0892274	0.0114675	0.0403831	0.00432405	0.0621222	0.0102365	0.101547	0.0161801
ACJ80744.1	BCAH187_A1633	rluB	B7HKY1	Pseudouridine synthase (EC 5.4.99.-)	0.03111	0.0241728	0.0186236	0.0190953	0.0242016	0.0309207	0.00789733	0.0077014	0.00967998	0.0498471	0.0357947	0.0413254	0.0282763	0.0219745	0.0183703	0.0160453	0.00988819	0.0187842		0.0246355	0.00625607	0.0247392	0.00593098	0.00842624	0.00109018	0.0423224	0.00707907	0.0228737	0.00501385	0.0149059	0.00455614
ACJ78810.1	BCAH187_A4164		B7HN13	Aminotransferase, classes I and II	0	0.00248717	0.0019162	0.00707307	0.00498026	0.0190888	0	0	0.00597591	0.0102577	0.0100444	0.00850404	0.00249375	0.00226098	0.0028352	0.00990551	0.00203481	0.00231927		0.00146779	0.00130281	0.0103807	0.00761368	0.00199197	0.00345019	0.00960204	0.000956852	0.00252998	0.00028882	0.0047532	0.0044643
ACJ82003.1	BCAH187_A2511		B7HR86	Acetyltransferase, GNAT family	0.00553575	0.0114702	0.00883706	0.0217462	0.0114839	0.00489072	0.00562104	0	0.00459325	0.0189224	0.018529	0.014707	0.0172509	0.0104271	0.00653765	0	0.00469204	0.0106959		0.00861435	0.00297351	0.0127069	0.00849404	0.00340476	0.00299306	0.0173861	0.00232851	0.0114052	0.00542319	0.00512933	0.00536136
ACJ78076.1	BCAH187_A2190		B7HP18	Acetyltransferase, GNAT family	0	0	0.00466553	0.0114809	0.00606292	0.0103282	0.0118705	0.011576	0.00970002	0.0149851	0.00978239	0.0103527	0.0121435	0.016515	0.00690311	0.00602944	0.0198173	0.0169408		0.00155518	0.00269364	0.00929069	0.00285413	0.0110489	0.00117737	0.0117067	0.00285342	0.0118539	0.00481249	0.0142625	0.00727367
ACJ80562.1	BCAH187_A0766		B7HVE3	APH domain-containing protein	0.00291355	0.00301849	0	0	0	0.00514813	0	0	0.0024175	0.00497957	0.00487605	0.00774052	0	0.00548796	0	0.00601078	0	0		0.00197735	0.00171324	0.00171604	0.00297227	0.000805833	0.00139574	0.00586538	0.00162474	0.00182932	0.00316847	0.00200359	0.00347032
ACJ78128.1	BCAH187_A2536		B7HRB1	Uncharacterized protein	0.00950583	0.0049241	0.00758738	0	0.00492995	0	0	0	0.0039437	0.0203081	0.0159087	0.0126272	0.00493713	0.00447629	0	0	0	0		0.0073391	0.00230094	0.00164332	0.00284631	0.00131457	0.00227689	0.0162813	0.00385397	0.0031378	0.00272717	0	0
ACJ79573.1	BCAH187_A1634	resA	B7HKY2	Thiol-disulfide oxidoreductase ResA	0	0	0.00868382	0.00534228	0.00564237	0.00480591	0	0	0.00902719	0.0185942	0.0136558	0.014452	0.0113012	0.0153694	0.00642428	0.00561121	0.0276641	0.0105105		0.00289461	0.0050136	0.00526352	0.000423754	0.00300906	0.00521185	0.0155673	0.00265143	0.0110316	0.00447867	0.0145952	0.01158
ACJ78259.1	BCAH187_A4304	recN	B7HNT7	DNA repair protein RecN (Recombination protein N)	0.0032507	0.00336778	0.00259465	0.00159622	0	0	0	0	0	0.00416684	0.00544029	0.00575749	0	0	0	0	0	0		0.00307104	0.000416702	0.000532075	0.000921581	0	0	0.00512154	0.000841868	0	0	0	0
ACJ79583.1	BCAH187_A2359		B7HQ43	SCO1/SenC family lipoprotein	0	0	0	0	0	0	0	0	0	0.0164964	0.0161535	0.0128215	0.00501308	0.00909031	0.00569949	0.00995631	0.0122715	0.00466233		0	0	0	0	0	0	0.0151571	0.00202999	0.00660096	0.00218298	0.00896338	0.00390055
ACJ81626.1	BCAH187_A5053		B7HUQ2	Kinase-associated protein B	0.00741006	0	0	0.00727728	0.00768606	0.00654664	0	0	0.0184453	0.0126646	0.00620065	0.0131243	0.00769725	0.0139576	0	0	0.00628069	0.0071587		0.00247002	0.0042782	0.00716999	0.000577239	0.00614844	0.0106494	0.0106632	0.0038715	0.00721827	0.00699109	0.0044798	0.00390438
ACJ82533.1	BCAH187_A4285		B7HNR8	Amino acid ABC transporter, amino acid-binding protein	0	0.00376437	0.00290019	0	0	0	0	0	0	0.00621004	0.00912142	0.012871	0	0	0	0	0	0		0.00222152	0.00197182	0	0	0	0	0.00940081	0.00333925	0	0	0	0
ACJ77453.1	BCAH187_A0227		B7HR14	Putative lipoprotein	0	0	0.00449791	0	0	0	0	0	0	0.00963114	0.00943093	0.0049904	0	0	0	0	0	0		0.0014993	0.00259687	0	0	0	0	0.00801749	0.00262345	0	0	0	0
ACJ79328.1	BCAH187_A1250		B7HZL8	Putative long-chain-fatty-acid--CoA ligase	0	0	0.00147284	0	0	0	0	0	0	0.00315373	0.00308817	0.00163411	0	0	0	0	0	0		0.000490948	0.000850347	0	0	0	0	0.00262533	0.000859051	0	0	0	0
ACJ82024.1	BCAH187_A2726		B7HTA7	DegV family protein	0.00351148	0.0072759	0.0056056	0.00344856	0.00364228	0.00310232	0	0	0	0.00900224	0.0146918	0.0155484	0.00364758	0.00661421	0.00829403	0	0.00595259	0.00339237		0.00546433	0.00188618	0.00339772	0.000273542	0	0	0.0130808	0.00355804	0.00618527	0.00235274	0.00311499	0.00298597
ACJ79559.1	BCAH187_A0519		B7HTZ8	Cation-transporting ATPase, E1-E2 family	0	0.00109794	0	0.00104078	0.00219849	0.000936287	0	0	0	0.00181126	0.00177361	0.000938509	0.00220169	0.000998091	0.00250315	0.00218635	0	0.00102382		0.00036598	0.000633896	0.00139185	0.00070052	0	0	0.00150779	0.000493374	0.00190098	0.000796319	0.00107006	0.00109391
ACJ82199.1	BCAH187_A4061	ctaD	B7HMC7	Cytochrome c oxidase subunit 1 (EC 7.1.1.9)	0.00151787	0.00314507	0.0036346	0.004472	0.00472321	0.00268201	0.00308251	0.00300603	0.00377831	0.00778258	0.00508053	0.00672094	0.00473009	0.00428857	0.00717032	0.0140914	0.00514611	0.00879827		0.00276584	0.00110815	0.00395907	0.00111308	0.00328895	0.000425524	0.00652802	0.00136132	0.00539633	0.00155211	0.00934526	0.00449765
ACJ82496.1	BCAH187_A5348	cccB	B7HX13	Cytochrome c-551	0	0	0.0070201	0	0	0	0	0	0	0.0150318	0.0147193	0.0233662	0.018272	0.0165664	0	0	0.00745465	0.00849678		0.00234003	0.00405305	0	0	0	0	0.0177058	0.0049046	0.0116128	0.0100931	0.00531714	0.00463417
ACJ80399.1	BCAH187_A0066		B7HPW8	S4 domain protein	0.0103415	0	0.0082544	0	0	0	0.0210017	0.0102403	0.0171616	0.0176747	0.0173073	0.0274746	0	0	0	0	0.00876535	0		0.00619864	0.00546867	0	0	0.0161345	0.00545371	0.0208189	0.00576695	0	0	0.00292178	0.00506068
ACJ77708.1	BCAH187_A4221		B7HN68	Uncharacterized protein	0.0533404	0.0552615	0.0851506	0.0261923	0.0316155	0.0201965	0.0193437	0.015091	0.0126454	0.107444	0.133904	0.094474	0.0554078	0.0574125	0.0674939	0.0510916	0.0452108	0.0478503		0.0645842	0.0178369	0.0260015	0.00571191	0.0156933	0.00338953	0.111941	0.0200959	0.0601047	0.00647728	0.0480509	0.00294554
ACJ77861.1	BCAH187_A2757		B7HTD8	Uncharacterized protein	0.0208357	0.0323791	0.0388048	0.0204623	0.0180098	0.0214759	0.0458395	0.0378249	0.0374578	0.0593506	0.0435876	0.0553547	0.0505008	0.052328	0.0656177	0.157611	0.111847	0.127483		0.0306732	0.00910522	0.0199827	0.00178213	0.0403741	0.00473674	0.0527643	0.00819454	0.0561488	0.00825104	0.132314	0.0232612
ACJ77960.1	BCAH187_A3629		B7I051	Putative anaerobic ribonucleoside-triphosphate reductase	0	0.00315525	0.00364636	0	0	0	0	0	0	0.00780777	0.00382273	0.0121368	0.00790899	0.0057366	0.0143871	0.00628311	0.00258138	0.0058845		0.0022672	0.00197875	0	0	0	0	0.00792244	0.00415824	0.00934422	0.00450028	0.00491633	0.00203192
ACJ79200.1	BCAH187_A3804		B7HKV9	Sulfatase	0	0	0	0	0	0	0	0	0	0	0	0	0.00611926	0.00554807	0.0086964	0.0106341	0.00624137	0.00711389		0	0	0	0	0	0	0	0	0.00678791	0.00167729	0.00799645	0.00232555
ACJ81189.1	BCAH187_A0580		B7HU59	Small, acid-soluble spore protein gamma-type	0.0202382	0.0209671	0.0484613	0.0596267	0.0314881	0.0536402	0.0308251	0.0200402	0.0503775	0.0432366	0.0508053	0.07169	0.105113	0.114362	0.107555	0.104381	0.0771917	0.11731		0.0298889	0.0160883	0.0482517	0.0148231	0.0337476	0.0153784	0.055244	0.0147369	0.10901	0.00479305	0.0996276	0.0204773
ACJ80189.1	BCAH187_A0625		B7HU83	AAA_PrkA domain-containing protein	0.0909758	0.284302	0.385694	0.177226	0.182541	0.169974	0.561837	0.549374	0.258634	0.484304	0.430557	0.179623	0.402794	0.310417	0.345221	0.673826	0.32993	0.590735		0.253657	0.14973	0.17658	0.00630836	0.456615	0.17157	0.364828	0.162628	0.352811	0.0466539	0.531497	0.179438
ACJ80053.1	BCAH187_A0959		B7HXE3	Enterotoxin	0.209865	0.267774	0.190432	0.31458	0.419323	0.202977	0.563028	0.680308	0.647044	0.215208	0.160824	0.242585	0.536965	0.515971	0.727889	0.758818	0.518658	0.535676		0.22269	0.0402342	0.312293	0.108192	0.630127	0.0604425	0.206206	0.0416173	0.593608	0.116763	0.604384	0.134014
ACJ79096.1	BCAH187_A4559		B7HQI4	Spovid-dependent spore coat assembly factor safa ftsk/spoiiie family protein surface protein pspc	0.015352	0.0779341	0.149495	0.0467384	0.0445867	0.0474711	0.0670307	0.0836098	0.0382146	0.208593	0.205542	0.0788531	0.0908979	0.0795216	0.0888395	0.129854	0.0598561	0.121616		0.080927	0.0671215	0.0462654	0.00149926	0.0629517	0.0229708	0.16433	0.0740404	0.0864197	0.00606189	0.103776	0.0382577
ACJ79914.1	BCAH187_A5359		B7HX23	Cell wall endopeptidase and peptidase, C40, NLP/P60 family fusion protein	0.0135826	0.0140717	0.00929258	0.0628847	0.0905688	0.0394283	0.112305	0.169081	0.14812	0.00829072	0.00162368	0.0154651	0.135043	0.14254	0.178741	0.242185	0.11019	0.146215		0.0123156	0.00262944	0.0642939	0.0255993	0.143169	0.0287102	0.00845983	0.00692225	0.152108	0.0233673	0.166197	0.0682281
ACJ82032.1	BCAH187_A1939		B7HMJ7	N-acetylmuramoyl-L-alanine amidase, family 4	0.082094	0.076753	0.0511421	0.13175	0.153689	0.10437	0.197215	0.194305	0.139556	0.08042	0.0603178	0.0691541	0.220469	0.169718	0.283762	0.241652	0.120496	0.206978		0.0699964	0.0165452	0.129936	0.0247092	0.177025	0.0324816	0.069964	0.0100755	0.22465	0.0571367	0.189709	0.0623972
ACJ81049.1	BCAH187_A1672	spoIVA	B7HL19	Stage IV sporulation protein A (EC 3.6.1.-) (Coat morphogenetic protein SpoIVA)	0.0420807	0.118899	0.157253	0.0525976	0.0476161	0.0354876	0.180627	0.176146	0.0952258	0.20105	0.182465	0.0830008	0.0794757	0.0648516	0.108429	0.250577	0.129699	0.221745		0.106078	0.0586469	0.0452337	0.00880026	0.150666	0.0480652	0.155505	0.0634747	0.0842522	0.022178	0.200674	0.063134
ACJ80430.1	BCAH187_A3716		B7HKM1	Autolysin (Cell wall hydrolase)	0.0540097	0.0525637	0.0339651	0.0932251	0.0899737	0.0535003	0.139597	0.134513	0.0950602	0.0461541	0.038347	0.0492791	0.141107	0.131019	0.204884	0.150254	0.0998793	0.159695		0.0468461	0.0111787	0.0788997	0.0220565	0.123057	0.0243788	0.0445934	0.00563067	0.159004	0.0400527	0.136609	0.0321575
ACJ78611.1	BCAH187_A5406		B7HX69	Putative cell wall hydrolase	0.124507	0.130666	0.0684037	0.146096	0.152625	0.101428	0.241357	0.235369	0.179784	0.10087	0.0838899	0.111692	0.230111	0.219292	0.343732	0.313572	0.20832	0.293679		0.107859	0.0343077	0.133383	0.0278658	0.218837	0.0339531	0.0988175	0.0140144	0.264378	0.0689349	0.271857	0.0559164
ACJ78931.1	BCAH187_A1995		B7HMQ2	Enterotoxin A	0.0365704	0.015155	0.0136219	0.311264	0.402085	0.14216	0.584239	0.55043	0.406609	0.0437518	0.0265214	0.0345449	0.519166	0.500556	0.765887	0.870145	0.450485	0.687755		0.0217824	0.0128297	0.28517	0.131912	0.51376	0.094322	0.0349394	0.00862196	0.595203	0.14811	0.669462	0.210428
ACJ78421.1	BCAH187_A0684		B7HV61	Microbial collagenase (EC 3.4.24.3)	0	0	0	0.0028732	0.00404614	0.000861578	0.0128731	0.0251073	0.0113284	0	0.000816044	0	0.0202601	0.0238797	0.035703	0.0412439	0.015705	0.0320324		0	0	0.00259364	0.00161058	0.0164363	0.00754898	0.000272015	0.000471143	0.0266143	0.00807645	0.0296604	0.0129336
ACJ77410.1	BCAH187_A2059		B7HNA1	Putative cell wall peptidase, NlpC/P60 family	0.251838	0.247176	0.149877	0.247325	0.300171	0.187363	0.412738	0.41781	0.291445	0.186892	0.155278	0.199546	0.367155	0.334965	0.508739	0.462583	0.286479	0.407626		0.216297	0.0575682	0.244953	0.0564417	0.373997	0.0715377	0.180572	0.0228003	0.40362	0.0924481	0.385563	0.0901012
ACJ77824.1	BCAH187_A0812		B7HWA6	3D domain-containing protein	0.0330589	0.0342496	0.0281461	0.0562753	0.0708666	0.0506253	0.0872775	0.0872945	0.0804625	0.0226005	0.033196	0.0429384	0.116757	0.116237	0.156169	0.129584	0.0803251	0.121363		0.0318182	0.00323535	0.0592557	0.0104446	0.0850115	0.00393959	0.0329116	0.010172	0.129721	0.0229061	0.110424	0.0263883
ACJ82280.1	BCAH187_A2853		B7HUB3	Putative S-layer protein	0.026538	0.021149	0.00651757	0.0621489	0.0592877	0.0378739	0.0808406	0.111177	0.0508146	0.0157002	0.0102492	0.0144624	0.0975431	0.0769028	0.135007	0.111604	0.0346051	0.1203		0.0180682	0.0103597	0.0531035	0.0132666	0.0809442	0.0301815	0.0134706	0.00285763	0.103151	0.0294554	0.0888363	0.0471665
ACJ82290.1	BCAH187_A3327	alo	B7HXW4	Thiol-activated cytolysin	0.00557951	0	0	0.0347037	0.034724	0.0180744	0.0698742	0.0847154	0.0679002	0.00158933	0.00155629	0.00164703	0.0656853	0.0648088	0.0856613	0.0978414	0.0535969	0.0844472		0.00185984	0.00322133	0.0291674	0.00960679	0.0741632	0.00919155	0.00159755	4.59241e-05	0.0720518	0.0117943	0.0786285	0.0226889
ACJ80077.1	BCAH187_A1938		B7HMJ6	N-acetylmuramoyl-L-alanine amidase, family 3	0.0272776	0.025905	0.014515	0.0892961	0.101385	0.0542232	0.1131	0.119297	0.103736	0.0291377	0.0171192	0.0322085	0.155841	0.115605	0.217448	0.150066	0.0712873	0.140546		0.0225659	0.00700597	0.0816349	0.0244967	0.112044	0.00783393	0.0261551	0.00797457	0.162965	0.0512938	0.120633	0.042999
ACJ79538.1	BCAH187_A4596		B7HQM0	Putative stage VI sporulation protein D	0.0201454	0.0894469	0.0918838	0.00565269	0.00895532	0.00762773	0.169491	0.176685	0.097905	0.130344	0.110777	0.0739097	0.0239156	0.0162625	0.0271902	0.273113	0.151236	0.208522		0.0671587	0.0407329	0.00741191	0.00166186	0.148027	0.0435555	0.10501	0.0286559	0.0224561	0.00560817	0.210957	0.0609753
ACJ81054.1	BCAH187_A0847		B7HWE1	Transporter, AcrB/AcrD/AcrF family	0.00185617	0.00576906	0.0111117	0.00638018	0.00385061	0.00573961	0.00942384	0.0174611	0.00616057	0.0126895	0.0147556	0.00575323	0.00867649	0.0104888	0.0109606	0.0210614	0.00786634	0.0116558		0.00624564	0.00464613	0.00532347	0.00131513	0.0110152	0.00581588	0.0110661	0.00471564	0.010042	0.00120582	0.0135279	0.00679381
ABK00710.1			A1BYI0	Neutral metalloproteinase (EC 3.4.24.-)	0.028774	0.0140284	0.0162119	0.00831128	0.014045	0.00897219	0.0360919	0.0435766	0.0280882	0.021696	0.029743	0.0209848	0.0228564	0.0270992	0.0359806	0.0453943	0.0215193	0.0310682		0.0196714	0.00795829	0.0104428	0.00313705	0.0359189	0.00774566	0.0241413	0.00486428	0.0286454	0.00669731	0.0326606	0.0120169
ACJ81712.1	BCAH187_A3608		B7I030	Putative oligopeptide ABC transporter, oligopeptide-binding protein	0.0265092	0.0703764	0.076702	0.0227799	0.0206225	0.0292755	0.0572	0.0705464	0.0384927	0.0707923	0.0665478	0.0352139	0.0499102	0.0374495	0.0450039	0.070071	0.0280862	0.0464181		0.0578625	0.0273363	0.024226	0.00450409	0.055413	0.0161014	0.057518	0.0194321	0.0441212	0.00627706	0.0481918	0.0210486
ACJ79034.1	BCAH187_A1778		B7HLQ3	Putative adenosylmethionine--8-amino-7-oxononanoate aminotransferase	0.0125477	0.043332	0.0534151	0.0184843	0.0151842	0.0129332	0.0530876	0.0724787	0.0451159	0.0786329	0.0629986	0.0592637	0.0369297	0.0453	0.0469258	0.086288	0.0319059	0.0727324		0.0364316	0.0212896	0.0155339	0.00279199	0.0568941	0.0140729	0.0669651	0.0102757	0.0430518	0.00536387	0.0636421	0.0283078
ACJ78435.1	BCAH187_A0285		B7HRZ0	Putative lipoprotein	0.00837755	0.0260378	0.0512654	0.00274248	0.00289653	0.00740139	0.0623819	0.0663645	0.0301219	0.0644315	0.0584186	0.0247299	0.0174045	0.0131499	0.0131917	0.0921771	0.0284029	0.0782359		0.0285603	0.0215549	0.0043468	0.00264648	0.0529561	0.019875	0.0491933	0.0213982	0.014582	0.0024444	0.066272	0.0335282
ACJ79084.1	BCAH187_A1310	asnO1	B7HZS8	Asparagine synthetase, glutamine-hydrolyzing (EC 6.3.5.4)	0	0	0.00977106	0.00751394	0.00952322	0.0108153	0.0139841	0.025759	0.0215845	0.00392293	0.0179264	0	0.0302008	0.0187349	0.0271073	0.0331472	0.0129699	0.0118264		0.00325702	0.00564132	0.00928414	0.0016636	0.0204425	0.00596995	0.00728312	0.00942377	0.0253477	0.00593202	0.0193145	0.0119931
ACJ80974.1	BCAH187_A1745		B7HL90	Rhodanese-like domain protein	0.0611531	0.0316778	0.040676	0.0367016	0.0458112	0.051026	0.0620953	0.0773754	0.0930257	0.0725812	0.0540151	0.0571643	0.0988138	0.108788	0.0922823	0.105134	0.063351	0.065643		0.0445023	0.0151056	0.0445129	0.00724987	0.0774988	0.0154656	0.0612535	0.00993563	0.0999615	0.00831263	0.0780428	0.0234899
ACJ81961.1	BCAH187_A5458		B7HY40	Stage II sporulation protein	0.0406445	0.0809777	0.0973251	0.00614096	0.00648591	0.00552441	0.126987	0.123836	0.0622606	0.114886	0.0863353	0.0581439	0.0357245	0.0235563	0.0443083	0.187053	0.0609498	0.181227		0.0729824	0.0291739	0.00605043	0.000487106	0.104361	0.0364943	0.086455	0.0283711	0.0345297	0.0104275	0.143077	0.0711835
ACJ80442.1	BCAH187_A5404		B7HX67	Sulfatase (EC 3.1.6.-)	0	0	0.00819011	0.00431876	0.00608181	0.00518021	0.0416763	0.0609634	0.0474349	0.00501059	0.0110395	0.0051925	0.013704	0.0207081	0.0259673	0.0831631	0.0236064	0.0637258		0.00273004	0.00472856	0.00519359	0.000881601	0.0500249	0.00990096	0.00708086	0.00342947	0.0201264	0.00615231	0.0568318	0.030371
ACJ81325.1	BCAH187_A3850	spoVFA	B7HLD6	Dipicolinate synthase, A subunit	0	0.0032499	0.0225345	0.0400493	0.0455527	0.0554282	0.0509641	0.0621246	0.065071	0.0214453	0.0524988	0.00277799	0.127082	0.0886305	0.103731	0.12296	0.0717883	0.0515188		0.0085948	0.012181	0.0470101	0.00779235	0.0593866	0.00744133	0.0255741	0.0251162	0.106481	0.0193726	0.0820892	0.0368179
ACJ81056.1	BCAH187_A3019		B7HVJ8	Carbohydrate kinase, FGGY family	0.00180976	0.0112497	0.0288904	0.00177733	0.00563152	0.00959334	0.0220518	0.0304649	0.0195213	0.0309308	0.0318022	0.00480805	0.0244388	0.0136355	0.0170985	0.0354694	0.0107376	0.0244772		0.0139833	0.0137457	0.0056674	0.00390813	0.0240127	0.00572928	0.0225137	0.0153397	0.0183909	0.00551641	0.0235614	0.0123913
ACJ79015.1	BCAH187_A1814		B7HLT9	Flagellar hook-associated protein 1	0.00217842	0	0	0.00213938	0.00225956	0	0.00663595	0.0150997	0.0180753	0	0.00182288	0	0.00678855	0.00615489	0.0128634	0.0112354	0	0.00420905		0.00072614	0.00125771	0.00146632	0.00127129	0.0132703	0.00593503	0.000607625	0.00105244	0.00860229	0.00370383	0.00514816	0.00567628
ACJ79748.1	BCAH187_A2398		B7HQ82	Aldehyde dehydrogenase family protein	0.00397079	0.0061707	0.00316941	0.00974909	0.00411869	0.00701623	0.00604796	0.00982984	0.0115316	0.0067865	0.00996813	0.00351644	0.0164988	0.011219	0.0187578	0.0225277	0.0117796	0.0191805		0.00443697	0.001554	0.00696134	0.0028156	0.00913645	0.00280679	0.00675702	0.00322595	0.0154919	0.00386893	0.0178293	0.00549999
ACJ79477.1	BCAH187_A2346		B7HQ30	Uncharacterized protein	0.00970183	0.0361845	0.0278777	0.00571679	0.00201264	0.00342855	0.00591079	0.0115283	0.00483001	0.0414536	0.0324735	0.0309302	0.0120934	0.012792	0.0183324	0.0120092	0.0049339	0.0112473		0.024588	0.0135444	0.00371933	0.00186912	0.00742302	0.00359609	0.0349524	0.00568283	0.0144059	0.00341829	0.00939678	0.00388369
ACJ80658.1	BCAH187_A5563		B7HYE5	Myb-like domain-containing protein	0.0163666	0.033912	0.0391904	0.00401832	0.00424404	0	0.0830937	0.0972385	0.0543201	0.0524478	0.0273907	0.0362346	0.0127507	0.0115605	0.0144965	0.122398	0.0658926	0.134397		0.029823	0.0119487	0.00275412	0.00238781	0.0782174	0.0218708	0.038691	0.0127079	0.0129359	0.00147675	0.107562	0.0365824
ACJ78412.1	BCAH187_A2896		B7HUF6	Putative oligopeptide ABC transporter, oligopeptide-binding protein	0	0	0.00139102	0.00171151	0.0036153	0	0.0106175	0.00690273	0.00433807	0.00297852	0.0014583	0	0.00543084	0.00656522	0.00823259	0.0197743	0.00443137	0.013469		0.000463673	0.000803105	0.0017756	0.0018085	0.00728611	0.00315724	0.00147894	0.00148937	0.00674288	0.0014093	0.0125582	0.00771192
ACJ77411.1	BCAH187_A1285		B7HZQ3	Putative S-layer protein	0.107429	0.0801346	0.0685982	0.130825	0.164917	0.0873184	0.170171	0.195735	0.142621	0.176263	0.100683	0.136997	0.330314	0.242823	0.248669	0.146276	0.244029	0.224175		0.0853872	0.0199412	0.127687	0.0388943	0.169509	0.026563	0.137981	0.0377998	0.273936	0.0489126	0.204827	0.0516691
ACJ79961.1	BCAH187_A5552		B7HYD4	Glycerophosphoryl diester phosphodiesterase family protein	0.0468586	0.0283187	0.0280513	0.0536888	0.0567047	0.0586481	0.134812	0.1392	0.113402	0.0200216	0.0196054	0.0311227	0.125743	0.0919403	0.156795	0.165147	0.109221	0.135807		0.0344095	0.0107821	0.0563472	0.00249891	0.129138	0.0138035	0.0235832	0.00653268	0.124826	0.0324371	0.136725	0.0279739
ACJ81717.1	BCAH187_A1576		B7HKE1	Sulfatase (EC 3.1.6.-)	0	0	0	0.00294336	0.00466304	0.00264784	0.0106513	0.0118709	0.00870376	0	0	0	0.0108963	0.0127018	0.0176975	0.0185492	0.00889097	0.014477		0	0	0.00341808	0.00108825	0.0104087	0.00159747	0	0	0.0137652	0.00352308	0.0139724	0.00484883
ACJ82268.1	BCAH187_A1761		B7HLN7	Isochorismatase family protein	0.045536	0.0524178	0.0323075	0.0645956	0.0577281	0.0447002	0.148988	0.140281	0.0881607	0.0345892	0.0211689	0.0268837	0.0998574	0.0810064	0.119505	0.0991616	0.0986338	0.127086		0.0434204	0.0102207	0.0556746	0.0101054	0.12581	0.0328946	0.0275473	0.00673474	0.100123	0.0192509	0.108294	0.0162768
ACJ80312.1	BCAH187_A3975		B7HM43	Putative DNA-binding protein	0.0280083	0.0638374	0.111778	0.0330076	0.0464824	0.0247447	0.108071	0.0942963	0.065071	0.119673	0.103123	0.0694497	0.0640063	0.0527562	0.0727702	0.109786	0.104454	0.119056		0.0678747	0.0420307	0.0347449	0.0109725	0.0891462	0.0219579	0.097415	0.0255934	0.0631776	0.0100327	0.111099	0.00738905
ACJ81416.1	BCAH187_A1402		B7I0F6	Uncharacterized protein	0.00829143	0.0214751	0.0363993	0.0122143	0.00860027	0.00732531	0.021048	0.0205257	0.0343988	0.0495982	0.0346909	0.0293708	0.0387575	0.0234266	0.0342723	0.0342111	0.0351386	0.0360458		0.0220553	0.0140629	0.00937995	0.00253603	0.0253242	0.00786317	0.0378866	0.0104856	0.0321521	0.00788232	0.0351318	0.00091736
ACJ82133.1	BCAH187_A1206		B7HYV4	DNA helicase (EC 3.6.4.12)	0.00121117	0.00376437	0.00483366	0.00237893	0.00125628	0.00107004	0.00122983	0.00239863	0	0.00310502	0.00912142	0.00214516	0.00377433	0.00342203	0.00286075	0.00124934	0	0.00117008		0.00326973	0.00186121	0.00156842	0.000708074	0.00120949	0.00119945	0.00479053	0.00378124	0.00335237	0.000460757	0.000806476	0.000699552
ACJ78891.1	BCAH187_A4172		B7HN19	Uncharacterized protein	0.0427763	0.0354535	0.0204859	0.0924214	0.0621174	0.0680255	0.156367	0.11013	0.127776	0.0219327	0.0143179	0.0378816	0.133302	0.104745	0.141451	0.0352996	0.181283	0.181831		0.0329052	0.0113616	0.0741881	0.0160645	0.131424	0.0233335	0.0247107	0.012025	0.126499	0.0192754	0.132805	0.0844423
ACJ78764.1	BCAH187_A3564		B7HZY6	Conserved repeat domain protein	0	0	0	0.00037117	0.00039202	0.00066781	0.00191883	0.00187122	0.000940785	0	0	0	0.00196295	0.00213567	0.00178538	0.00272899	0.00224238	0.00109537		0	0	0.000477	0.000165574	0.00157695	0.000551445	0	0	0.00196134	0.000175152	0.00202225	0.000838764
ACJ77335.1	BCAH187_A1606		B7HKG8	Ribosomal protein L5 domain protein	0.00997609	0.0103354	0.0159254	0.00653155	0.00344922	0.00881367	0.0270128	0.0164641	0.0110368	0.0198919	0.0111305	0.0147243	0.0241797	0.0156591	0.0235633	0.0240112	0.0140927	0.0257005		0.012079	0.00333598	0.00626481	0.00269215	0.0181712	0.00812366	0.0152489	0.00440418	0.021134	0.00475143	0.0212681	0.00627125
ACJ82275.1	BCAH187_A1931		B7HMJ0	VOC domain-containing protein	0.0249292	0.025827	0.0049745	0.0428444	0.0387866	0.0220245	0.0569549	0.0308566	0.025856	0.0159775	0.0208605	0.0331151	0.0647385	0.0763044	0.110404	0.0192862	0.0581068	0.0602089		0.0185769	0.0117886	0.0345518	0.0110371	0.0378892	0.0166997	0.0233177	0.00882908	0.0838156	0.0237413	0.0458673	0.0230439
ACJ79962.1	BCAH187_A2844		B7HTM5	Acetyltransferase, GNAT family	0	0	0	0.0128363	0.0135574	0.0230951	0.00663595	0.00647131	0.0325355	0	0	0	0.0339427	0.0430843	0.0385903	0	0.0166177	0.00631358		0	0	0.0164963	0.00572612	0.0152143	0.0150009	0	0	0.0385391	0.00457097	0.00764374	0.0083883
ACJ79997.1	BCAH187_A0876		B7HWE6	Peptidase, M23/M37 family	0	0	0	0	0.00252883	0	0.00247559	0	0	0	0	0	0.00506503	0.00688838	0.00575855	0.0150892	0.00619933	0.00471065		0	0	0.000842945	0.00146002	0.000825196	0.00142928	0	0	0.00590399	0.000920333	0.0086664	0.00561191
ACJ81253.1	BCAH187_A1585		B7HKE8	Putative sulfite reductase (EC 1.8.7.-)	0	0	0.00139102	0.00171151	0	0	0	0	0	0.00148926	0	0.00308665	0.00362056	0.00164131	0.0041163	0	0	0		0.000463673	0.000803105	0.000570503	0.000988139	0	0	0.0015253	0.00154364	0.00312605	0.0013095	0	0
ACJ81884.1	BCAH187_A4132		B7HMY2	Uncharacterized protein	0.0142588	0.0147723	0.0113811	0.0420097	0.0147899	0	0.0434353	0.0423577	0.0118311	0.0121848	0	0.0126272	0.0740569	0.0671443	0.117876	0	0.0725134	0.0688754		0.0134707	0.0018278	0.0189332	0.0213092	0.0325414	0.0179437	0.00827069	0.00716604	0.086359	0.0275123	0.0471296	0.0408559
ACJ80085.1	BCAH187_A0456		B7HT41	Putative cyclase	0.00448132	0.00464272	0	0.00440102	0.00464824	0.00395916	0.00910074	0.00887494	0.00743668	0	0.00374992	0.00396855	0.013965	0.0126615	0.0105848	0.0138677	0.00759664	0.0129879		0.00304135	0.00263512	0.00433614	0.000349092	0.00847079	0.000902648	0.00257282	0.00223081	0.0124038	0.0017048	0.0114841	0.00339525
ACJ77293.1	BCAH187_A5397		B7HX61	Putative arsenical pump family protein	0	0	0	0	0	0.00183943	0.00422822	0.00412331	0.00172755	0	0	0	0.00432545	0.0039217	0.00245885	0.00429531	0.00352941	0.00402281		0	0	0.000613144	0.001062	0.00335969	0.00141445	0	0	0.00356867	0.000982101	0.00394918	0.000388222
ACJ81857.1	BCAH187_A3151		B7HWM2	Small, acid-soluble spore protein, alpha/beta family	0.013444	0.0417845	0.0321922	0.0132031	0.0139447	0.0118775	0.0136511	0	0	0.0574429	0.0337493	0.0119057	0.0418951	0.025323	0.0476314	0	0.0455798	0.0129879		0.0291402	0.0144146	0.0130084	0.00104728	0.00455037	0.00788147	0.0343659	0.0227749	0.0382832	0.0115845	0.0195226	0.0234821
B7I057	BCAH187_A3635	sspN	B7I057	Small, acid-soluble spore protein N (SASP N)	0.0213881	0.0443169	0.0512148	0	0	0	0	0	0	0.0365545	0.053692	0.0378816	0.0444341	0.0201433	0.0505182	0	0	0.0413252		0.0389733	0.0156148	0	0	0	0	0.0427094	0.00953433	0.0383652	0.0160712	0.0137751	0.0238591
ACJ82220.1	BCAH187_A2993		B7HVH2	Sulfatase (EC 3.1.6.-)	0.00429716	0.00148397	0.0011433	0.0126605	0.0148574	0.0075929	0.0145446	0.0198572	0.0142621	0.0024481	0.00479441	0.00253697	0.0223185	0.0256313	0.0186079	0.0325058	0.0230674	0.0235246		0.00230815	0.00173094	0.0117036	0.00372557	0.0162213	0.00315194	0.00325983	0.00132973	0.0221859	0.00351359	0.0263659	0.00532217
ACJ80479.1	BCAH187_A0115		B7HQR9	PilT protein domain protein	0.0109853	0.0151746	0.0116911	0.0143847	0.0113945	0.0161755	0.0148728	0.0108778	0.0121533	0.0125167	0.0153207	0.0226995	0.0076074	0.010346	0.0129735	0.0226632	0.0155184	0.024763		0.012617	0.0022429	0.0139849	0.00241545	0.0126347	0.00204051	0.0168456	0.00525988	0.010309	0.00268326	0.0209815	0.00484628
ACJ80816.1	BCAH187_A0051		B7HPV3	YabG protein	0	0	0.00261725	0.00644052	0.0068023	0.00579389	0.00332954	0.00649386	0.00544148	0.00560418	0.0192069	0	0.0136244	0.0216172	0.00774495	0.0135295	0.00833778	0.00950336		0.000872416	0.00151107	0.00634557	0.000510867	0.00508829	0.00161146	0.00827036	0.00987712	0.0143288	0.0069629	0.0104569	0.00272403
ACJ79149.1	BCAH187_A0723		B7HVA0	Heavy metal-transporting ATPase	0.00358278	0.00123727	0.00381295	0.00469144	0.00247749	0.00211021	0.00121266	0.00354772	0.00198186	0.00408223	0.00399737	0.00211522	0.00496219	0.00449901	0.00282081	0.00492762	0.00404897	0.00576875		0.00287767	0.00142528	0.00309305	0.00139638	0.00224741	0.00118997	0.00339828	0.00111197	0.004094	0.00112667	0.00491511	0.000859958
ACJ80726.1	BCAH187_A4215		B7HN62	Uncharacterized protein	0	0.00437207	0.00673677	0.00414446	0.00875453	0.00745671	0.0171404	0.0167151	0.0105047	0.00721256	0.0211879	0.0037372	0.0219182	0.0238468	0.0149516	0.0217655	0.0250383	0.0285385		0.00370295	0.00341787	0.00678523	0.00237726	0.0147868	0.00371443	0.0107125	0.00923682	0.0202388	0.00467935	0.0251141	0.00338715
ACJ79612.1	BCAH187_A2897		B7HUF7	NLP/P60 family protein	0	0	0	0.00277542	0.00586264	0	0	0	0	0.00241502	0	0	0.00293559	0.00532315	0	0.0116605	0.00479067	0.00819059		0	0	0.00287935	0.0029327	0	0	0.000805005	0.00139431	0.00275291	0.00266627	0.00821393	0.00343499
ACJ81232.1	BCAH187_A1636	resC	B7HKY4	ResC protein	0	0.00506478	0.00390208	0.00960222	0.0101416	0.00647862	0.00496404	0.00726132	0.00202819	0.00626649	0.00204541	0.0108233	0.0126955	0.00920836	0.0173205	0.0176498	0.00828724	0.0165301		0.00298895	0.00265299	0.00874082	0.0019776	0.00475118	0.00262305	0.00637841	0.00439003	0.0130748	0.00406936	0.0141557	0.00511299
ACJ81066.1	BCAH187_A3831		B7HLB8	ACT domain protein	0.00360566	0.00373552	0.00287797	0.0070821	0.00373996	0.00637106	0	0.00357038	0.00299177	0.0123249	0.00905152	0.00638618	0.00749081	0	0	0.00743862	0.00916836	0.0104501		0.00340638	0.000462203	0.00573104	0.00176059	0.00218738	0.00191629	0.0092542	0.00297455	0.00249694	0.00432482	0.00901901	0.00151126
ACJ79359.1	BCAH187_A4950		B7HTS0	Probable proton-coupled thiamine transporter YuaJ	0.0169564	0.0219588	0.0135342	0.0208156	0.0131909	0.0112354	0.0043044	0.00839522	0.00351735	0.0217351	0.0212833	0.0187702	0.0132102	0.00798473	0.0100126	0.00874541	0.010779	0.0122859		0.0174831	0.00423692	0.0150807	0.00506195	0.00540566	0.00261877	0.0205962	0.00159744	0.0104025	0.00263444	0.0106034	0.00177675
ACJ79803.1	BCAH187_A3135		B7HWK6	Acetyltransferase, GNAT family	0.00550338	0	0	0	0	0	0	0	0.00456638	0	0	0	0.00571667	0.00518307	0.00649942	0.00567684	0.00932921	0.0106334		0.00183446	0.00317738	0	0	0.00152213	0.0026364	0	0	0.00579972	0.000662091	0.00854648	0.00256931
ACJ78231.1	BCAH187_A1378		B7I0D2	Uncharacterized protein	0	0	0.00434191	0.00534228	0.00564237	0	0.00552357	0	0.00451359	0.0185942	0.00910385	0.00481732	0.00565058	0.00512315	0.00642428	0.0112224	0.00922136	0.0157657		0.0014473	0.0025068	0.00366155	0.00317454	0.00334572	0.00294116	0.0108385	0.00705035	0.00573267	0.000654437	0.0120698	0.00335345
ACJ77291.1	BCAH187_A1064		B7HXP4	Crystal protein	0.593039	0.679633	0.338109	0.393522	0.49044	0.606878	0.591714	0.752751	0.853997	0.261218	0.20693	0.224064	0.355581	0.279261	0.424549	0.383808	0.230949	0.30637		0.536927	0.177542	0.496947	0.106827	0.732821	0.132273	0.230737	0.0277527	0.353131	0.072675	0.307042	0.076432
ACJ82391.1	BCAH187_A2472	bacF	B7HR48	Nonribosomal peptide synthetase DhbF	0.00236749	0.00490551	0.00377937	0.0589017	0.0478856	0.0331175	0.027245	0.0277412	0.0104768	0	0.000990544	0	0.0221332	0.017466	0.0372797	0.0183159	0.0100333	0.0282086		0.00368413	0.00127169	0.0466349	0.0129375	0.021821	0.00982746	0.000330181	0.000571891	0.0256263	0.0103584	0.0188526	0.00909952
ACJ79535.1	BCAH187_A3787		B7HKU2	Iron compound ABC transporter, iron compound-binding protein	0.0820878	0.106305	0.0608408	0.331105	0.322336	0.24347	0.276849	0.246757	0.226228	0.0275583	0.0367983	0.031155	0.207082	0.196036	0.235437	0.275194	0.243518	0.249239		0.0830779	0.0227484	0.29897	0.0482643	0.249945	0.0254609	0.0318372	0.00465762	0.212852	0.020324	0.255984	0.0168808
ACJ78586.1	BCAH187_A2468	bacA	B7HR44	2,3-dihydro-2,3-dihydroxybenzoate dehydrogenase (EC 1.3.1.28)	0.0294087	0.0495102	0.0293418	0.122747	0.129642	0.103928	0.0970508	0.105563	0.0945563	0.0125656	0.0123044	0.00651091	0.0649155	0.0727047	0.0911695	0.109967	0.0903585	0.0994388		0.0360869	0.011625	0.118772	0.01331	0.0990568	0.00577118	0.0104603	0.00342278	0.0762632	0.0134839	0.0999213	0.00981299
ACJ80809.1	BCAH187_A5328	uvrA	B7HWZ3	UvrABC system protein A (UvrA protein) (Excinuclease ABC subunit A)	0.0127704	0.0152657	0.0141135	0.0328009	0.0254731	0.0182253	0.0229418	0.0204272	0.0163017	0.00755511	0.00657606	0.00956927	0.0214286	0.0148026	0.0290031	0.0263458	0.0158197	0.0265724		0.0140499	0.0012489	0.0254998	0.00728782	0.0198902	0.00335247	0.00790015	0.00152614	0.0217448	0.00710555	0.0229126	0.00614367
ACJ78132.1	BCAH187_A2471	bacB	B7HR47	Isochorismatase (EC 3.3.2.1)	0.0925127	0.0958446	0.0738419	0.23497	0.211771	0.205742	0.165201	0.176897	0.190581	0.0381654	0.0400415	0.0254256	0.142491	0.174257	0.162001	0.167823	0.151418	0.154094		0.0873997	0.011859	0.217494	0.0154316	0.17756	0.0127026	0.0345442	0.00795241	0.159583	0.0160205	0.157778	0.00880123
ACJ79206.1	BCAH187_A2469	bacC	B7HR45	Isochorismate synthase (EC 5.4.4.2)	0.0259445	0.0439837	0.0338865	0.176041	0.166358	0.158366	0.0862175	0.0887494	0.14482	0.0100777	0.0098682	0.00835485	0.12005	0.144385	0.158771	0.14111	0.107952	0.0843076		0.0346049	0.00904101	0.166922	0.00885072	0.106596	0.0331272	0.00943358	0.000940065	0.141069	0.0195725	0.111123	0.0285337
B7HSV7	BCAH187_A4906	pckA	B7HSV7	Phosphoenolpyruvate carboxykinase (ATP) (PCK) (PEP carboxykinase) (PEPCK) (EC 4.1.1.49)	0.0374292	0.0498565	0.0369885	0.0175041	0.0240335	0.0204706	0.0253373	0.0211788	0.01331	0.0213235	0.0283374	0.0189408	0.0111085	0.0100716	0.0210492	0.0202238	0.00604278	0.0120532		0.0414247	0.00730544	0.0206694	0.00326926	0.019942	0.0061083	0.0228672	0.00488483	0.0140765	0.00606081	0.0127732	0.00711785
ACJ80028.1	BCAH187_A4708	gap1	B7HRM2	Glyceraldehyde-3-phosphate dehydrogenase (EC 1.2.1.-)	0.0715439	0.0769714	0.0549086	0.0108095	0.0114167	0.00972425	0.00279409	0	0.00228319	0.0376234	0.0368413	0.0341156	0	0.00259153	0.00974912	0.00283842	0	0		0.067808	0.0114961	0.0106502	0.00085742	0.00169243	0.00148778	0.0361934	0.00184144	0.00411355	0.00504963	0.000946141	0.00163876
ACJ77613.1	BCAH187_A5081		B7HUT0	Pyridine nucleotide-disulphide oxidoreductase	0.0185043	0.0136934	0.0126598	0.0129805	0.0137097	0.0186837	0.0107368	0.0157057	0.010967	0.00677697	0.00663609	0.007023	0.0109837	0.00497924	0.0124876	0.0109072	0.00896233	0.00766142		0.0149525	0.00311907	0.0151246	0.0031037	0.0124698	0.00280467	0.00681202	0.000195822	0.00948353	0.00397265	0.00917698	0.0016335
ACJ79322.1	BCAH187_A0928		B7HWJ3	Putative NAD(P)H nitroreductase (EC 1.-.-.-)	0.0252978	0.047176	0.0323075	0.0248445	0.0262401	0.0312901	0.0154125	0.0100201	0.0251888	0.0172946	0.0127013	0.00448062	0.0105113	0.0190603	0	0.0104381	0.0257306	0.00977586		0.0349271	0.0111719	0.0274582	0.00339109	0.0168738	0.00768919	0.0114922	0.00649201	0.00985721	0.00954698	0.0153148	0.00902636
ACJ82922.1	BCAH187_E0029		B7I1H8	Uncharacterized protein	0.00485092	0.00753844	0.00580786	0.014292	0.012579	0.00428569	0.00492566	0.00480345	0	0.00207268	0.00202959	0.00429586	0.00503892	0.00228429	0.0143222	0.00250191	0	0.00468637		0.00606574	0.00136219	0.0103856	0.00535162	0.00324303	0.00280921	0.00279938	0.00129617	0.00721513	0.0063071	0.00239609	0.00234497
ACJ79609.1	BCAH187_A1394		B7I0E8	Anthranilate synthase, glutamine amidotransferase component	0.0579125	0.0549984	0.0577808	0.265415	0.270313	0.324042	0.210717	0.195931	0.328358	0.0247446	0.0282686	0.0384644	0.190497	0.236348	0.159586	0.154323	0.404959	0.186493		0.0568972	0.00164576	0.28659	0.0325265	0.245002	0.0725659	0.0304926	0.00712515	0.195477	0.0386227	0.248592	0.13637
ACJ81486.1	BCAH187_A1455		B7I0K8	Transcriptional regulator, GntR family	0.0302181	0.0357788	0.0206739	0.0169581	0.0179106	0.0190693	0.00438338	0.0128239	0.0214913	0.011067	0.0144492	0.0114688	0.00896836	0.0243937	0	0.00445294	0.0109768	0.00834087		0.0288902	0.00763949	0.0179793	0.00105731	0.0128995	0.00855423	0.0123283	0.00184771	0.0111207	0.0123385	0.00792353	0.00328189
B7HPK2	BCAH187_A4436	ybeY	B7HPK2	Endoribonuclease YbeY (EC 3.1.-.-)	0.0301627	0.0249993	0.0240753	0.0177733	0.0312862	0.0373074	0.0551295	0.0298676	0.0550601	0.0103103	0.0100959	0.0106846	0.0250654	0.0284072	0.0213731	0.0124454	0.0460181	0.0174837		0.0264124	0.00328055	0.028789	0.0100036	0.0466857	0.014565	0.0103636	0.000297918	0.0249486	0.00351852	0.0253157	0.0181049
ACJ77941.1	BCAH187_A1177		B7HYS5	Uncharacterized protein	0.030855	0.0319663	0.0246279	0.121208	0.0960128	0.0954092	0.234978	0.168042	0.128008	0	0	0.0136622	0.112178	0.0871775	0.127538	0	0.183067	0.149042		0.0291497	0.00395525	0.10421	0.014724	0.177009	0.0540457	0.00455408	0.00788789	0.108964	0.0203711	0.110703	0.0973692
ACJ78676.1	BCAH187_A4788		B7HSJ0	GAF domain-containing protein	0.0236749	0.0183957	0.0188969	0.0116253	0.00613918	0.0209163	0	0	0.0196441	0.0101157	0.00990544	0.010483	0	0.0167227	0	0	0.00501665	0		0.0203225	0.00291408	0.0128936	0.00746975	0.00654802	0.0113415	0.010168	0.000292297	0.00557424	0.00965487	0.00167222	0.00289636
ACJ78587.1	BCAH187_A3909	rsgA	B7HLJ4	Small ribosomal subunit biogenesis GTPase RsgA (EC 3.6.1.-)	0.00321187	0.00665509	0.00512731	0.00630863	0.00999451	0.00283762	0.00326136	0.00318044	0	0	0	0.00284436	0.0066727	0.00604986	0.00379317	0	0.00272235	0.00310292		0.00499809	0.00172524	0.00638025	0.00357898	0.00214727	0.00186003	0.000948118	0.00164219	0.00550525	0.00151505	0.00194175	0.00169234
ACJ80575.1	BCAH187_A2589		B7HS52	Putative lipase/acylhydrolase	0.00955409	0.00494909	0.00762589	0.0187658	0.00990995	0.0168817	0.0145519	0.0094606	0.027746	0	0	0	0.0198488	0.00899802	0.0169249	0.00492762	0.0283428	0.00923		0.00737636	0.00231262	0.0151858	0.00466513	0.0172528	0.00943717	0	0	0.0152572	0.00561431	0.0141668	0.0124638
ACJ81635.1	BCAH187_A0630		B7HU88	Helix-turn-helix domain protein	0.0135407	0.00701418	0.0108079	0	0.00702252	0.0119629	0	0	0	0	0	0.00599565	0.00703274	0.0127526	0	0	0	0		0.0104543	0.00327759	0.00632848	0.00601158	0	0	0.00199855	0.00346159	0.00659511	0.00638755	0	0
ACJ77271.1	BCAH187_A4272	sdaAB2	B7HNQ5	L-serine deaminase	0.0128329	0.0132951	0.00682864	0	0.00443696	0	0	0	0.00354933	0.00365545	0	0	0	0	0	0	0	0		0.0109855	0.00360738	0.00147899	0.00256168	0.00118311	0.0020492	0.00121848	0.00211048	0	0	0	0
ACJ78125.1	BCAH187_A1835	fliC	B7HLW0	Flagellin	0.378449	0.342416	0.400748	1.50649	2.21919	1.39314	1.51919	1.50648	1.45703	0.185419	0.202676	0.163104	0.539881	0.515625	0.512496	0.286277	0.273723	0.214492		0.373871	0.0294341	1.70627	0.447801	1.49423	0.0328382	0.183733	0.0198399	0.522667	0.0149894	0.258164	0.0383384
ABK00633.1		cesB	Q20CI8	Cereulide synthetase B, CesB (Cereulide synthetase2) (CesB) (Non-ribosomal peptide synthetase)	0.00456323	0.00545489	0.00392246	0.00654982	0.00618956	0.00651245	0.00106928	0.00347583	0.00116502	0.00299963	0.00499336	0.00466279	0.0032816	0.00165294	0.00456002	0.00253457	0.000595037	0.00508666		0.00464686	0.000769634	0.00641728	0.000198092	0.00190337	0.00136263	0.00421859	0.00106852	0.00316485	0.00145705	0.00273875	0.00225276
B7I0H2	BCAH187_A1418	odhA	B7I0H2	2-oxoglutarate dehydrogenase E1 component (EC 1.2.4.2) (Alpha-ketoglutarate dehydrogenase)	0.0246355	0.0296064	0.0298887	0.0193553	0.0183983	0.017412	0.0160097	0.0156125	0.00654117	0.0218945	0.0263869	0.0200713	0.0122834	0.0129929	0.0116377	0.0203296	0.00835233	0.0190399		0.0280436	0.00295481	0.0183885	0.000971671	0.0127211	0.00535566	0.0227842	0.00325042	0.0123047	0.000677877	0.0159073	0.00657449
ACJ78082.1	BCAH187_A5463	murA	B7HY45	UDP-N-acetylglucosamine 1-carboxyvinyltransferase (EC 2.5.1.7) (Enoylpyruvate transferase) (UDP-N-acetylglucosamine enolpyruvyl transferase) (EPT)	0.156123	0.130296	0.11423	0.0489791	0.0494812	0.0536402	0.0132107	0.00858865	0.0107952	0.114886	0.132457	0.117136	0.0337863	0.0245061	0.0230475	0.00671019	0.00918948	0		0.13355	0.0211354	0.0507002	0.00255848	0.0108649	0.00231183	0.121493	0.00956141	0.0271133	0.00582485	0.00529989	0.0047543
B7HLG0	BCAH187_A3874	rpsB	B7HLG0	30S ribosomal protein S2	0.981467	0.723906	0.699569	0.48789	0.620031	0.567366	0.352702	0.279961	0.355237	0.887036	0.8179	0.879895	0.415354	0.353761	0.329127	0.262475	0.332068	0.351176		0.801647	0.156203	0.558429	0.0665224	0.3293	0.042748	0.86161	0.0380219	0.366081	0.0444142	0.315239	0.0466836
ABK00751.1		cesA	A1BYG8	Cereulide synthetase A, CesA (Non-ribosomal peptide synthetase)	0.0013946	0.0017338	0.000445258	0.0049306	0.00549688	0.00492841	0.000566436	0.000552382	0.000231432	0	0.000466795	0.00247005	0.00173838	0.00105075	0.00296461	0.000575424	0	0.00107784		0.00119122	0.000667912	0.00511863	0.000327574	0.000450083	0.000189488	0.000978949	0.00131226	0.00191791	0.000969481	0.000551087	0.00053933
B7HQU4	BCAH187_A0141	rplC	B7HQU4	50S ribosomal protein L3	0.569128	0.496771	0.550843	0.347681	0.348618	0.368202	0.263921	0.190811	0.237974	0.670167	0.701235	0.670685	0.246715	0.206804	0.22228	0.208016	0.197513	0.229453		0.538914	0.0376247	0.354833	0.0115867	0.230902	0.0370645	0.680696	0.0177892	0.225267	0.0201223	0.211661	0.0162793
B7HSJ2	BCAH187_A4790	rpsD	B7HSJ2	30S ribosomal protein S4	1.11518	0.970096	1.09292	0.554528	0.575917	0.636039	0.410898	0.335473	0.425564	1.02133	1.07098	1.15842	0.415459	0.389974	0.350091	0.310637	0.390847	0.386391		1.0594	0.0781347	0.588828	0.0422611	0.390645	0.04834	1.08358	0.0694064	0.385175	0.0329473	0.362625	0.0450781
B7HQU7	BCAH187_A0144	rplB	B7HQU7	50S ribosomal protein L2	0.177304	0.236678	0.312979	0.160733	0.166225	0.195806	0.0796314	0.0607741	0.082046	0.238929	0.293879	0.289877	0.13459	0.0834925	0.0966435	0.080895	0.0606906	0.0658808		0.24232	0.0680132	0.174255	0.018865	0.0741505	0.0116471	0.274228	0.0306356	0.104909	0.0265327	0.0691555	0.0104927
ACJ81602.1	BCAH187_A2008		B7HMR5	Xaa-Pro aminopeptidase	0.0286511	0.0205497	0.0211096	0.049782	0.0388623	0.0506253	0.0134273	0.0218236	0.0201156	0.0263672	0.0295075	0.023421	0.0228935	0.0207566	0.0338365	0.0295542	0.00747211	0.0234209		0.0234368	0.00452436	0.0464232	0.00656148	0.0184555	0.00443751	0.0264319	0.00304381	0.0258289	0.00701668	0.020149	0.0113988
ACJ80136.1	BCAH187_A5640	guaC	B7HZE3	GMP reductase (EC 1.7.1.7) (Guanosine 5'-monophosphate oxidoreductase) (Guanosine monophosphate reductase)	0.177887	0.175376	0.201528	0.0422659	0.0476161	0.0481617	0.0349601	0.0284106	0.0238065	0.14711	0.163259	0.160073	0.0327837	0.018915	0.040661	0.0295957	0.00972741	0.0332618		0.18493	0.0144289	0.0460146	0.00325789	0.0290591	0.00560505	0.156814	0.00855355	0.0307866	0.0110097	0.024195	0.0126627
ACJ78154.1	BCAH187_A1560	leuB	B7HKC5	3-isopropylmalate dehydrogenase (EC 1.1.1.85) (3-IPM-DH) (Beta-IPM dehydrogenase) (IMDH)	0.0106336	0.0220332	0.0212189	0.0835448	0.09651	0.0634136	0.0971773	0.105296	0.097055	0.00908701	0.00889811	0.0094169	0.0607518	0.04757	0.0596514	0.0904927	0.0405583	0.0667741		0.0179619	0.00635954	0.0811561	0.016677	0.0998428	0.00472297	0.00913401	0.000262572	0.0559911	0.00731356	0.0659417	0.0249776
ACJ82018.1	BCAH187_A1417	odhB	B7I0H1	Dihydrolipoyllysine-residue succinyltransferase component of 2-oxoglutarate dehydrogenase complex (EC 2.3.1.61) (2-oxoglutarate dehydrogenase complex component E2)	0.0810497	0.100296	0.0772714	0.0906526	0.0934096	0.0934854	0.0502935	0.0780273	0.0672504	0.0634895	0.0621697	0.0538318	0.058466	0.06149	0.0584947	0.0812821	0.0343484	0.0391502		0.0862057	0.0123479	0.0925158	0.00161407	0.0651904	0.0139812	0.0598303	0.00523661	0.0594836	0.0017377	0.0515936	0.0258228
B7HMV2	BCAH187_A4101	dapH	B7HMV2	2,3,4,5-tetrahydropyridine-2,6-dicarboxylate N-acetyltransferase (EC 2.3.1.89) (Tetrahydrodipicolinate N-acetyltransferase) (THP acetyltransferase) (Tetrahydropicolinate acetylase)	0.27056	0.223431	0.212826	0.223352	0.296906	0.228641	0.175189	0.143663	0.159424	0.231208	0.236245	0.215294	0.166998	0.144025	0.180603	0.137522	0.129618	0.181831		0.235606	0.0307322	0.249633	0.0410251	0.159425	0.015763	0.227582	0.0109358	0.163875	0.0184879	0.149657	0.0281426
B7HQI6	BCAH187_A4561	nadA	B7HQI6	Quinolinate synthase A (EC 2.5.1.72)	0.0920619	0.100676	0.0898114	0.00753435	0.00795758	0.00903721	0.00259668	0.00253225	0.00424376	0.0830424	0.0962954	0.106439	0.00265639	0.00240844	0.00604022	0.00263788	0	0.00247053		0.0941832	0.00573468	0.00817638	0.000774949	0.00312423	0.000970076	0.095259	0.0117328	0.00370168	0.00202902	0.0017028	0.00147704
ACJ82575.1	BCAH187_A0842		B7HWD6	Ferrous iron transport protein B, N-region	0.0784231	0.0487486	0.0782448	0.196396	0.195226	0.221713	0.0517604	0.0660074	0.0748316	0.0770692	0.0984353	0.0729222	0.118121	0.107095	0.120402	0.064716	0.0797647	0.053034		0.0684722	0.0170814	0.204445	0.014966	0.0641998	0.0116413	0.0828089	0.0136908	0.115206	0.00711606	0.0658383	0.0134006
ACJ80910.1	BCAH187_A4468		B7HPN4	GTPase family protein	0.0383591	0.0344419	0.0469469	0.0150687	0.0185677	0.022593	0	0.0050645	0.00636564	0.0305946	0.0492177	0.020382	0.00531278	0.00481687	0.0120804	0.0184652	0.00433504	0.00494106		0.039916	0.0063962	0.0187431	0.00376522	0.00381005	0.00336312	0.0333981	0.0146208	0.00740336	0.00405805	0.00924709	0.00798884
ACJ77687.1	BCAH187_A5455	mreB	B7HY37	Cell shape-determining protein MreB	0.0706515	0.0585568	0.0676712	0.0471821	0.0498325	0.0524321	0.014348	0.00839522	0.0281388	0.0531303	0.0591203	0.0700753	0.0322915	0.0292773	0.0300378	0.0233211	0.021558	0.00819059		0.0656265	0.00630125	0.0498156	0.00262503	0.0169607	0.0101278	0.0607753	0.00859288	0.0305356	0.0015675	0.0176899	0.00827374
B7HLH3	BCAH187_A3887	rplS	B7HLH3	50S ribosomal protein L19	0.280672	0.265124	0.375575	0.235107	0.214064	0.233382	0.108969	0.0490457	0.0684958	0.253958	0.317756	0.328972	0.12005	0.124394	0.136488	0.0340611	0.0979567	0.103676		0.307124	0.0597883	0.227518	0.0116833	0.0755036	0.0305703	0.300229	0.0404622	0.126977	0.00851789	0.0785644	0.038647
B7HLJ9	BCAH187_A3914	fmt	B7HLJ9	Methionyl-tRNA formyltransferase (EC 2.1.2.9)	0.0299706	0.03105	0.0502362	0.0323769	0.0373043	0.0423655	0.012173	0.0207741	0.0273547	0.0384172	0.052666	0.0265413	0.0217925	0.0254036	0.0106185	0.0278238	0.0177819	0.0202678		0.0370856	0.0114015	0.0373489	0.00499444	0.0201006	0.00761324	0.0392082	0.0130803	0.0192716	0.00770823	0.0219578	0.00522989
ACJ78793.1	BCAH187_A0513		B7HT95	Putative tellurium resistance protein	0.118823	0.10833	0.0910485	0.168039	0.152828	0.18896	0.0675661	0.0753025	0.118311	0.0812323	0.0755665	0.0799723	0.10368	0.111907	0.0898101	0.0784437	0.0966845	0.0688754		0.106067	0.0140248	0.169942	0.0181407	0.0870598	0.0273392	0.0789237	0.0029749	0.101799	0.0111679	0.0813345	0.0141282
B7HQU6	BCAH187_A0143	rplW	B7HQU6	50S ribosomal protein L23	0.558765	0.517953	0.547714	0.336953	0.325377	0.346426	0.169217	0.145605	0.178945	0.443985	0.451162	0.529554	0.224022	0.221576	0.231542	0.080895	0.166177	0.198878		0.541477	0.0211084	0.336252	0.0105423	0.164589	0.0171454	0.4749	0.047467	0.225713	0.00519354	0.14865	0.0609128
B7HQW9	BCAH187_A0166	rpsM	B7HQW9	30S ribosomal protein S13	0.34221	0.322304	0.384887	0.274973	0.233949	0.322949	0.11846	0.0616112	0.103253	0.33896	0.410012	0.447692	0.1535	0.175796	0.119407	0.0481359	0.112066	0.0901641		0.3498	0.0319742	0.27729	0.0445457	0.0944414	0.029431	0.398888	0.0552128	0.149567	0.0283996	0.0834554	0.0324888
ACJ79394.1	BCAH187_A0122		B7HQS6	RNA methyltransferase, TrmH family, group 3	0.0342903	0.0355253	0.0395342	0.0374176	0.0434714	0.0437591	0.0232124	0.0113182	0.0189681	0.0358146	0.0286937	0.0438629	0.0237462	0.0215297	0.0179984	0.0157205	0.0226054	0.0331271		0.0364499	0.00274153	0.0415494	0.00358112	0.0178329	0.00602778	0.0361237	0.00758935	0.0210914	0.00289885	0.0238177	0.0087664
B7HLM3	BCAH187_A3938	pyrB	B7HLM3	Aspartate carbamoyltransferase (EC 2.1.3.2) (Aspartate transcarbamylase) (ATCase)	0.0464348	0.0352786	0.0345924	0.00608036	0.00321095	0.00546989	0	0	0	0.0264539	0.0336752	0.0301558	0	0	0.00365592	0	0	0		0.0387686	0.00664795	0.0049204	0.00151156	0	0	0.030095	0.00361103	0.00121864	0.00211075	0	0
B7HLA3	BCAH187_A3816	mutS	B7HLA3	DNA mismatch repair protein MutS	0.00316506	0.0065581	0.00673677	0.00932503	0.00547158	0.00652462	0	0	0	0.00270471	0.00353131	0.0028029	0.00328773	0.000993615	0.00498386	0.00108827	0.000894223	0.00101923		0.00548664	0.00201254	0.00710708	0.00199166	0	0	0.00301297	0.000451571	0.0030884	0.00200257	0.00100058	9.83611e-05
B7HQU5	BCAH187_A0142	rplD	B7HQU5	50S ribosomal protein L4	0.300054	0.22137	0.341102	0.151803	0.174477	0.128529	0.0923263	0.0810321	0.0867613	0.279722	0.270103	0.269747	0.118062	0.10276	0.0912744	0.0468957	0.073214	0.0658808		0.287509	0.0608437	0.151603	0.0229748	0.0867066	0.00564731	0.27319	0.00565916	0.104032	0.0134389	0.0619968	0.0135823
B7HLL9	BCAH187_A3934	pyrK	B7HLL9	Dihydroorotate dehydrogenase B (NAD(+)), electron transfer subunit (Dihydroorotate oxidase B, electron transfer subunit)	0.0472356	0.0301149	0.0319021	0.0142736	0.0113065	0.00963038	0	0	0.00602974	0.0341552	0.0364857	0.0418307	0.00377433	0.00684405	0.00429112	0	0	0.00351025		0.0364175	0.0094112	0.0117368	0.00235132	0.00200991	0.00348127	0.0374905	0.00393516	0.00496983	0.00164356	0.00117008	0.00202664
ACJ78258.1	BCAH187_A5435		B7HX98	Epsx protein	0.0242189	0.0286756	0.0303774	0.0169892	0.0179436	0.0122268	0.00351315	0.00685198	0	0.0236529	0.0202661	0.0337035	0.0107818	0.00651695	0.00408603	0.0071378	0.00879758	0.00668496		0.0277573	0.00318028	0.0157199	0.00306248	0.00345504	0.00342636	0.0258742	0.00698867	0.00712826	0.00338949	0.00754011	0.00111229
ACJ81036.1	BCAH187_A3003	aroC	B7HVI2	Chorismate synthase (CS) (EC 4.2.3.5) (5-enolpyruvylshikimate-3-phosphate phospholyase)	0.00723906	0.0124996	0.0288904	0.0236978	0.0225261	0.0277141	0.0049004	0.0143364	0.0200218	0.039179	0.0363454	0.025643	0.0175458	0.015908	0.0142487	0.0224017	0.0040905	0.0069935		0.0162097	0.0112924	0.024646	0.00272088	0.0130862	0.00763785	0.0337224	0.00713903	0.0159008	0.00164855	0.0111619	0.00984158
ACJ79643.1	BCAH187_A1511		B7HK77	Ribonucleoside-diphosphate reductase (EC 1.17.4.1)	0.0292563	0.0353616	0.0583795	0.0383094	0.0505767	0.0516947	0.0198047	0.0337984	0.028321	0.0291679	0.0408022	0.038863	0.0253252	0.0275535	0.0287927	0.0352082	0.00826577	0.0188426		0.0409992	0.0153583	0.0468603	0.00742634	0.027308	0.00705161	0.0362777	0.00623317	0.0272238	0.00175715	0.0207722	0.0135745
ACJ81981.1	BCAH187_A5002		B7HTX2	Uncharacterized protein	0.0253367	0.0262492	0.0202233	0.0355467	0.0412978	0.0255822	0.0147012	0.0215047	0.0150164	0.0216515	0.0242302	0.0288483	0.0225589	0.0170443	0.0256477	0.0149345	0.0184072	0.0174837		0.0239364	0.00324787	0.0341423	0.00795136	0.0170741	0.00384024	0.02491	0.00364623	0.0217503	0.00435831	0.0169418	0.0017987
B7HQK2	BCAH187_A4577	rplU	B7HQK2	50S ribosomal protein L21	0.267561	0.191171	0.228291	0.154036	0.162688	0.187478	0.093684	0.100496	0.0688987	0.212876	0.223892	0.171582	0.115006	0.0782034	0.152545	0.0666194	0.0625606	0.115873		0.229008	0.0382003	0.168067	0.0173578	0.0876928	0.0166287	0.202783	0.0275772	0.115252	0.0371715	0.0816842	0.0296775
ACJ81570.1	BCAH187_A3783		B7HKT8	Uncharacterized protein	0.0034221	0.0070907	0.00273146	0.0470509	0.0461443	0.0272102	0.0138993	0.0169431	0.0227157	0	0	0	0.0142189	0.0193376	0.0161658	0.0105899	0.00580107	0.0165301		0.00441475	0.00234303	0.0401351	0.0112025	0.0178527	0.00447802	0	0	0.0165741	0.00258363	0.0109737	0.0053748
B7HPS7	BCAH187_A0017	pdxT	B7HPS7	Pyridoxal 5'-phosphate synthase subunit PdxT (EC 4.3.3.6) (Pdx2) (Pyridoxal 5'-phosphate synthase glutaminase subunit) (EC 3.5.1.2)	0.0816241	0.0795895	0.0804804	0.0612999	0.0547828	0.0509035	0.024377	0.0142633	0.0239036	0.0574429	0.0562488	0.0595283	0.0399	0.0361757	0.028352	0.019811	0.0203481	0.0139156		0.0805646	0.00101992	0.0556621	0.00525371	0.020848	0.0057074	0.05774	0.00165983	0.0348093	0.00589402	0.0180249	0.00356888
ACJ82212.1	BCAH187_A0743		B7HVC0	Iron compound ABC transporter, iron compound-binding protein	0.0175902	0.0151865	0.0117002	0.00287917	0.00608181	0.00518021	0	0.00580604	0	0.0150318	0.0171725	0.010385	0	0	0	0.00302411	0	0		0.0148256	0.00296157	0.00471373	0.00165149	0.00193535	0.00335212	0.0141964	0.00347001	0	0	0.00100804	0.00174597
EEL01946.1			C2RZU9	Uncharacterized protein	0.00649019	0.00448263	0.00863391	0.0148724	0.0112199	0.0152905	0.00659019	0.00856891	0.00718025	0.00369747	0.00724122	0.00957926	0.00898898	0.00611245	0.00766483	0.0133895	0.00550102	0.00836005		0.00653558	0.00207601	0.0137943	0.00223927	0.00744645	0.00101587	0.00683932	0.00296142	0.00758875	0.00143977	0.00908353	0.00399371
B7HM19	BCAH187_A3951	sepF	B7HM19	Cell division protein SepF	0.0422278	0.0187494	0.0288904	0.0414711	0.0312862	0.0426371	0.0061255	0.00597352	0.0150164	0.0103103	0.0151439	0.0267114	0.0187991	0.0227258	0.0213731	0	0.00511312	0		0.0299559	0.0117754	0.0384648	0.00624412	0.00903846	0.00517758	0.0173885	0.00842782	0.020966	0.00199476	0.00170437	0.00295206
B7HPV2	BCAH187_A0050	rsmA	B7HPV2	Ribosomal RNA small subunit methyltransferase A (EC 2.1.1.182) (16S rRNA (adenine(1518)-N(6)/adenine(1519)-N(6))-dimethyltransferase) (16S rRNA dimethyladenosine transferase) (16S rRNA dimethylase) (S-adenosylmethionine-6-N', N'-adenosyl(rRNA) dimethyltransferase)	0.0257829	0.0166947	0.0205795	0.0316512	0.0267433	0.0227787	0	0.009574	0.0106966	0.0137705	0.0323623	0.0142705	0.0100433	0.00910587	0.0152247	0.00332445	0	0.00934063		0.021019	0.00456004	0.0270577	0.00444458	0.00675686	0.00587848	0.0201344	0.0105926	0.011458	0.00329557	0.0042217	0.00473452
ACJ82471.1	BCAH187_A3840		B7HLC7	Transcriptional regulator, GntR family	0.035144	0.0323642	0.0280513	0.0153397	0.0202517	0.0206993	0.00396505	0.00386668	0.0064801	0.0200216	0.0326756	0.0311227	0.0121687	0.00367761	0	0.00805594	0.00661948	0.00754485		0.0318531	0.00357387	0.0187635	0.00297362	0.00477061	0.00148128	0.02794	0.00690134	0.0052821	0.006241	0.00740676	0.000728117
B7HQV1	BCAH187_A0148	rplP	B7HQV1	50S ribosomal protein L16	0.117635	0.10833	0.260816	0.0898542	0.0813442	0.103928	0.0398157	0.0129426	0.0216903	0.173126	0.207808	0.202562	0.0475198	0.0246196	0.0154361	0	0.0221569	0.0315679		0.16226	0.0854785	0.0917087	0.0114055	0.0248162	0.0137065	0.194499	0.0186939	0.0291918	0.0165233	0.0179082	0.0162071
B7HZF9	BCAH187_A5660	rpsR	B7HZF9	30S ribosomal protein S18	0.146661	0.164605	0.234125	0.156036	0.101416	0.172763	0.0124101	0	0.0202819	0.187995	0.214768	0.281406	0.0380864	0.0115105	0	0	0.0207181	0.0118072		0.181797	0.0461966	0.143405	0.037313	0.0108973	0.0102252	0.228056	0.0481027	0.0165323	0.0195335	0.0108418	0.0103927
ACJ77701.1	BCAH187_A4249	bioC	B7HNN2	Malonyl-[acyl-carrier protein] O-methyltransferase (Malonyl-ACP O-methyltransferase) (EC 2.1.1.197) (Biotin synthesis protein BioC)	0.0209906	0.00724886	0.00279238	0.00687148	0.00362874	0.00618158	0	0	0.00290279	0.00896877	0.00585489	0.00929438	0	0	0.0041316	0.0036087	0	0		0.0103439	0.00948569	0.0055606	0.00170823	0.000967598	0.00167593	0.00803935	0.00189879	0.0013772	0.00238538	0.0012029	0.00208348
ACJ78025.1	BCAH187_A1657	ansA1	B7HL04	L-asparaginase (EC 3.5.1.1)	0.0242859	0.0251605	0.0242307	0.0149067	0.0188928	0.0214561	0.00308251	0.00601206	0.00755663	0.0259419	0.0228624	0.0322605	0.00946017	0.0114362	0.00358516	0.00939426	0.00514611	0.00879827		0.024559	0.000521662	0.0184185	0.00330036	0.0055504	0.00227251	0.0270216	0.00479117	0.00816051	0.00408369	0.00777955	0.00230001
EEL02442.1			C2RYF3	ABC-type nitrate/sulfonate/bicarbonate transport system, ATP-binding protein	0.0168803	0.0262324	0.0202103	0.0124334	0.0131318	0.0149134	0	0.00417878	0.00350158	0.0144251	0.0211879	0.0149488	0.00876728	0.00397446	0.00498386	0.0043531	0	0.00407693		0.0211077	0.00474018	0.0134929	0.00127884	0.00256012	0.00224284	0.0168539	0.00376243	0.00590853	0.00252666	0.00281001	0.00243745
ACJ82162.1	BCAH187_A2132		B7HNH4	Acetyltransferase, GNAT family	0	0	0.00774382	0.019056	0.0100632	0.0128571	0	0	0	0.00414536	0.00405919	0	0.00503892	0	0	0	0	0.00468637		0.00258127	0.00447089	0.0139921	0.00460257	0	0	0.00273485	0.00236884	0.00167964	0.00290922	0.00156212	0.00270567
ACJ80555.1	BCAH187_A4972		B7HTU2	Efflux ABC transporter, ATP-binding protein	0.0147043	0.0114254	0.0146709	0.0216613	0.022878	0.025982	0.00746545	0.0109203	0.0213514	0.0188484	0.0123044	0.0162773	0.0152742	0.0138485	0.00868281	0.0151678	0.015579	0.0106542		0.0136002	0.00188349	0.0235071	0.00222798	0.0132457	0.00722915	0.01581	0.00329693	0.0126019	0.00346804	0.0138003	0.00273242
ACJ82306.1	BCAH187_A4112		B7HMW3	Oxidoreductase, short chain dehydrogenase/reductase family	0.0333453	0.0383847	0.0295728	0.0436637	0.0461164	0.0360065	0.0451454	0.033019	0.0368906	0.0411598	0.0341036	0.036092	0.030789	0.0244257	0.0306291	0.0382181	0.0314034	0.0393729		0.0337676	0.00442108	0.0419289	0.00527348	0.0383517	0.00619382	0.0371185	0.00363841	0.0286146	0.00362858	0.0363315	0.00430668
B7HVU6	BCAH187_A3118	pxpA	B7HVU6	5-oxoprolinase subunit A (5-OPase subunit A) (EC 3.5.2.9) (5-oxoprolinase (ATP-hydrolyzing) subunit A)	0.00371967	0.00385364	0.00890692	0.0255711	0.034724	0.0197175	0.0151079	0.0220997	0.0185182	0	0	0	0.00386384	0.0105095	0	0.00767384	0.012611	0.0035935		0.00549341	0.00295694	0.0266709	0.00756343	0.0185753	0.00349621	0	0	0.00479113	0.00531578	0.00795945	0.00451554
B7HLH7	BCAH187_A3892	rpsP	B7HLH7	30S ribosomal protein S16	0.627385	0.509152	0.467382	0.266995	0.281993	0.295617	0.159263	0.134603	0.15617	0.348487	0.376242	0.398178	0.206372	0.167413	0.22228	0.010786	0.168392	0.131322		0.53464	0.0829907	0.281535	0.0143164	0.150012	0.0134338	0.374302	0.0249024	0.198688	0.0282289	0.1035	0.0824044
ACJ77829.1	BCAH187_A4565		B7HQJ0	Uncharacterized protein	0.0365975	0.0270825	0.0166922	0.0256726	0.0216918	0.0230951	0.00530876	0	0.00867613	0.0223389	0.0306243	0.00925996	0.0108617	0.0147717	0.00617445	0	0.00886275	0		0.0267907	0.00995583	0.0234865	0.00201907	0.00466163	0.00437412	0.0207411	0.0107714	0.0106026	0.0043045	0.00295425	0.00511691
B7HW81	BCAH187_A5314	whiA	B7HW81	Probable cell division protein WhiA	0.00595619	0	0.00475412	0.00584946	0.00926706	0.00789326	0.00302398	0	0.0049421	0.00508987	0.00498407	0.00527466	0.00309352	0	0.00351709	0.00307196	0	0.00287707		0.0035701	0.00314968	0.00766992	0.00171971	0.00265536	0.00249159	0.0051162	0.000147073	0.00220354	0.00192003	0.00198301	0.0017201
ACJ78339.1	BCAH187_A1325		B7HZU3	Hydrolase, haloacid dehalogenase-like family	0.00349843	0.0108733	0.0167543	0.0171787	0.0254012	0.0185448	0.0248663	0.017321	0.0232224	0.0179375	0.00878233	0.00929438	0.0145361	0.00988444	0.0123948	0.0288696	0.0266871	0.0236583		0.0103753	0.00664194	0.0203749	0.00440615	0.0218032	0.00396781	0.0120048	0.00514432	0.0122718	0.00232826	0.026405	0.00261707
ACJ81187.1	BCAH187_A2607		B7HS70	Enoyl-CoA hydratase/isomerase family protein	0.0107757	0.00744253	0.00860096	0.0176377	0.0223541	0.0158669	0.014589	0.014227	0.0119214	0.00613893	0.00601132	0.0095427	0.0111933	0.0135314	0.00848397	0.00741023	0.0182667	0.00694011		0.00893973	0.00169221	0.0186196	0.00335324	0.0135791	0.00144699	0.00723098	0.00200302	0.0110696	0.00252598	0.0108724	0.00640803
ACJ81415.1	BCAH187_A5559		B7HYE1	Iron compound ABC transporter, ATP-binding protein	0.0174274	0.014444	0.0111282	0.0205381	0.0216918	0.0246348	0.0106175	0.00690273	0.00867613	0.0148926	0.0233328	0.0154333	0.00724112	0.00984783	0.0123489	0.00719067	0.00295425	0.00673448		0.0143332	0.00315107	0.0222882	0.00211245	0.00873213	0.00185803	0.0178862	0.00472463	0.00981261	0.00255407	0.00562647	0.00232542
B7HLJ1	BCAH187_A3906	rpmB	B7HLJ1	50S ribosomal protein L28	0.0607147	0.0629014	0.109038	0.0894401	0.0787202	0.0804603	0.0462376	0.0150301	0.0125944	0.0778258	0.0635067	0.0806512	0.0315339	0.0428857	0	0	0	0.0293276		0.0775513	0.0272901	0.0828735	0.00575298	0.0246207	0.0187604	0.0739946	0.009192	0.0248065	0.0222202	0.00977586	0.0169323
B7HMM7	BCAH187_A1969	ilvD	B7HMM7	Dihydroxy-acid dehydratase (DAD) (EC 4.2.1.9)	0	0	0	0.00331854	0.00350496	0.00298536	0.00514674	0.00669206	0.00280378	0	0.00141379	0	0.00175503	0	0	0.0017428	0.00143204	0.00326447		0	0	0.00326962	0.000263229	0.00488086	0.00195773	0.000471264	0.000816254	0.00058501	0.00101327	0.00214644	0.000980633
ACJ77649.1	BCAH187_A5085	phnA	B7HUT4	Alkylphosphonate utilization operon protein PhnA	0.00832812	0	0.019942	0.0163578	0.0172766	0.0220732	0.0169129	0.0164933	0.034551	0.0213504	0.00696887	0.00737519	0.0086509	0.00784341	0	0	0.00705883	0		0.00942339	0.010016	0.0185692	0.00306912	0.0226524	0.0103066	0.0118982	0.00818843	0.0054981	0.00477858	0.00235294	0.00407541
ACJ80721.1	BCAH187_A5648		B7HZF1	YycH protein	0	0	0.00171495	0.00633023	0.00445722	0.00379645	0	0	0	0	0	0.00190273	0.00223185	0.00202353	0	0.0022163	0	0.0020757		0.000571652	0.00099013	0.0048613	0.00131433	0	0	0.000634244	0.00109854	0.00141846	0.00123283	0.00143067	0.00124099
B7HQV7	BCAH187_A0154	rpsZ	B7HQV7	30S ribosomal protein S14 type Z	0.0771375	0.0639325	0.246279	0.0757553	0.0640085	0.0817793	0	0	0	0.14502	0.167824	0.12296	0.0320509	0.0290592	0.0182197	0	0	0		0.129116	0.10168	0.0738477	0.00903766	0	0	0.145268	0.0224331	0.0264432	0.00727721	0	0
B7HPV6	BCAH187_A0054	ispE	B7HPV6	4-diphosphocytidyl-2-C-methyl-D-erythritol kinase (CMK) (EC 2.7.1.148) (4-(cytidine-5'-diphospho)-2-C-methyl-D-erythritol kinase)	0.0130253	0.0033736	0.0103965	0.00639595	0.0101328	0.00863069	0	0.00322446	0.00810573	0.0111308	0.0108994	0.00865117	0.00676506	0.0030668	0.00384568	0.00335896	0	0.00314586		0.00893181	0.00498978	0.00838649	0.00188038	0.00377673	0.00408099	0.0102271	0.00136971	0.00455918	0.00194964	0.00216828	0.0018808
ACJ81742.1	BCAH187_A4637		B7HQR0	Sodium export permease protein	0.00924892	0.00718652	0.00553673	0.011354	0.00959342	0.00817123	0.00234786	0.00457921	0.00767422	0.00790369	0.00580454	0.00409531	0.00480369	0.00435531	0.00273071	0.00715533	0.00195982	0.00446759		0.00732406	0.00185991	0.00970621	0.00159437	0.00486709	0.00267483	0.00593451	0.00190751	0.00396324	0.00109069	0.00452758	0.00259828
ACJ82256.1	BCAH187_A1557	ilvN	B7HKC2	Acetolactate synthase (EC 2.2.1.6)	0	0.00576906	0.00444468	0.0273436	0.0173278	0.0196787	0.0169629	0.0330841	0.0184817	0.00475858	0.00465966	0.00493134	0.00578433	0.00524441	0.00657633	0.00574402	0.0141594	0.0161388		0.00340458	0.0030219	0.02145	0.00523762	0.0228429	0.00890159	0.00478319	0.000137501	0.00586836	0.000669927	0.0120141	0.0055195
ACJ80034.1	BCAH187_A5452		B7HXB5	Chain length regulator	0.0228602	0.015789	0.0152055	0.0112253	0.0158078	0.0100983	0	0	0.00316134	0.0130235	0.0127528	0.0202444	0.0039577	0.00717656	0	0	0	0		0.0179516	0.004261	0.0123771	0.00302402	0.00105378	0.0018252	0.0153402	0.00424933	0.00371142	0.00359461	0	0
ACJ77697.1	BCAH187_A4928	mutTA	B7HTP9	Antimutator 8-oxo-(dGTP/GTP)ase	0.0118375	0	0.00944843	0.017438	0.0122784	0.0156872	0.00600992	0.00586081	0.0147331	0	0.00495272	0.00524148	0.00614812	0.00557424	0	0	0.00501665	0		0.00709529	0.00625973	0.0151345	0.00262385	0.00886793	0.00507989	0.00339807	0.00294635	0.00390745	0.0033961	0.00167222	0.00289636
B7HKC7	BCAH187_A1562	leuD	B7HKC7	3-isopropylmalate dehydratase small subunit (EC 4.2.1.33) (Alpha-IPM isomerase) (IPMI) (Isopropylmalate isomerase)	0	0	0	0.014366	0.0101153	0.00861578	0.00495118	0	0.00404586	0	0	0	0	0.00459225	0.00575855	0	0.00413289	0		0	0	0.0110324	0.00298279	0.00299901	0.00263637	0	0	0.00345027	0.00304439	0.00137763	0.00238612
B7HQG5	BCAH187_A4540	dtd	B7HQG5	D-aminoacyl-tRNA deacylase (DTD) (EC 3.1.1.96) (Gly-tRNA(Ala) deacylase)	0.00644574	0	0.00514486	0.0126605	0.00668582	0.0113894	0	0	0	0	0	0.00570819	0	0.00607058	0	0	0	0		0.00386353	0.00340855	0.0102452	0.00314736	0	0	0.00190273	0.00329563	0.00202353	0.00350485	0	0
ACJ81640.1	BCAH187_A5437	galE3	B7HXA0	UDP-glucose 4-epimerase (EC 5.1.3.2)	0.00275169	0	0.00439269	0.00270238	0.00570836	0.00486212	0	0	0	0	0.00230258	0.00731049	0	0	0	0.00283842	0.0023323	0		0.00238146	0.00221963	0.00442429	0.00155008	0	0	0.00320436	0.00373774	0	0	0.00172357	0.00151396
ACJ80604.1	BCAH187_A0671		B7HV48	TMP repeat protein	0.00108046	0.00223874	0.0008624	0.00424438	0.0033621	0.00381825	0.0010971	0.00320965	0.001793	0.000923307	0.00180823	0.000956827	0.00224466	0.00203514	0.00255201	0.00111451	0	0.00104381		0.00139387	0.000739761	0.00380824	0.000441225	0.00203325	0.00107657	0.00122945	0.000501512	0.00227727	0.000259972	0.000719439	0.000624055
ACJ78442.1	BCAH187_A1252		B7HZM0	Putative S-layer protein	0.0193183	0.0200141	0.0132167	0.287292	0.317743	0.156044	0.554851	0.511025	0.380121	0.0141501	0.00461867	0.00488795	0.266605	0.231323	0.348738	0.364383	0.252627	0.322603		0.0175164	0.00373982	0.253693	0.0859262	0.481999	0.0909093	0.00788559	0.00542694	0.282222	0.0602455	0.313205	0.0564678
ACJ81763.1	BCAH187_A1487		B7HK54	CBS domain protein	0	0	0.02903	0.0044648	0	0.00803307	0.0138489	0.0135053	0.00754446	0.00777005	0.0266298	0	0.0141674	0.0171267	0.00536908	0	0.00385337	0.00439205		0.00967665	0.0167605	0.00416596	0.00402487	0.0116329	0.00354487	0.0114666	0.0136944	0.0122211	0.00611567	0.00274847	0.00239544
ACJ80164.1	BCAH187_A2360		B7HQ44	Heat shock protein, Hsp20 family	0	0.012662	0.0536536	0.0360083	0.038031	0.0485897	0.0310252	0.0302555	0.0354933	0.067887	0.0767029	0.00541166	0.0825206	0.0575523	0.0360844	0.012607	0.0207181	0.0177108		0.0221052	0.0280456	0.0408763	0.00675605	0.032258	0.00282813	0.0500005	0.0388658	0.0587191	0.02324	0.017012	0.00410046
ACJ81018.1	BCAH187_A4472	sigK	B7HPN8	RNA polymerase sigma factor	0	0.0041138	0.00950823	0.00389964	0.00823738	0.00701623	0.00806394	0.0117958	0.00658947	0.0067865	0.0166136	0	0.00412469	0.011219	0	0.00409595	0.0033656	0		0.00454068	0.00476847	0.00638442	0.00223683	0.00881641	0.0026835	0.00780002	0.00835302	0.00511458	0.00567465	0.00248718	0.0021847
ACJ81016.1	BCAH187_A5230		B7HW00	Group-specific protein	0.0505956	0.0419342	0.0484613	0.0198756	0	0.0178801	0.02055	0.0100201	0.0167925	0.0432366	0.0169351	0.0268837	0.0105113	0	0	0	0	0		0.046997	0.00451251	0.0125852	0.0109447	0.0157876	0.00533643	0.0290185	0.01328	0.00350377	0.0060687	0	0
ACJ77856.1	BCAH187_A1065	eag	B7HXP5	S-layer protein EA1	0.798656	0.824015	0.327918	0.575616	0.532951	0.29908	0.82876	0.870034	0.397244	0.396951	0.367614	0.644208	0.472274	0.409619	1.13986	0.542439	0.365859	0.828717		0.650196	0.279389	0.469216	0.148878	0.698679	0.261865	0.469591	0.151933	0.673919	0.404734	0.579005	0.233586
ACJ80413.1	BCAH187_A0134	rpoC	B7HQT7	DNA-directed RNA polymerase subunit beta' (RNAP subunit beta') (EC 2.7.7.6) (RNA polymerase subunit beta') (Transcriptase subunit beta')	0.165842	0.194508	0.19731	0.152883	0.131449	0.128549	0.0913478	0.100701	0.0681541	0.203223	0.217981	0.19536	0.118639	0.100197	0.122873	0.10006	0.0556961	0.112605		0.185887	0.0174152	0.137627	0.0132915	0.0867342	0.0167566	0.205521	0.0114847	0.113903	0.0120568	0.0894537	0.0299003
B7HQT6	BCAH187_A0133	rpoB	B7HQT6	DNA-directed RNA polymerase subunit beta (RNAP subunit beta) (EC 2.7.7.6) (RNA polymerase subunit beta) (Transcriptase subunit beta)	0.176702	0.198805	0.186352	0.133489	0.131035	0.125031	0.0949894	0.0950079	0.0716499	0.202246	0.204732	0.18693	0.122921	0.111447	0.145417	0.107219	0.0698026	0.112003		0.187286	0.0110809	0.129852	0.0043512	0.0872157	0.0134804	0.197969	0.00964081	0.126595	0.0172804	0.0963414	0.0231074
ACJ80943.1	BCAH187_A1485		B7HK52	Putative internalin	0.0159713	0.0178193	0.00490307	0.308876	0.267607	0.11831	0.688614	0.718975	0.265041	0.00104987	0	0	0.185046	0.161988	0.352572	0.405531	0.230131	0.424905		0.0128979	0.0069851	0.231598	0.100257	0.557543	0.253769	0.000349956	0.000606142	0.233202	0.104019	0.353522	0.107299
ACJ79230.1	BCAH187_A0111		B7HQR5	Negative regulator of genetic competence ClpC/MecB	0.116039	0.206776	0.1732	0.309971	0.272017	0.209137	0.404147	0.430889	0.31677	0.181466	0.164099	0.163391	0.301341	0.278678	0.359047	0.551802	0.324567	0.480922		0.165338	0.0458762	0.263708	0.0509276	0.383935	0.059684	0.169652	0.0102371	0.313022	0.0414381	0.45243	0.116266
ACJ79986.1	BCAH187_A4065	pyc	B7HMD1	Pyruvate carboxylase (EC 6.4.1.1)	0.0836149	0.110406	0.103381	0.112709	0.0909808	0.0847356	0.0607641	0.081985	0.0537346	0.0833622	0.106324	0.096552	0.0851525	0.0710279	0.119079	0.0930152	0.0437733	0.088698		0.0991341	0.0138914	0.0961418	0.0146835	0.0654945	0.0147073	0.0954127	0.0115232	0.091753	0.024696	0.0751622	0.0272691
ACJ81630.1	BCAH187_A0426		B7HT11	Putative linear gramicidin synthetase subunit B (EC 5.1.1.-)	0.0186089	0.0514109	0.0679006	0.149684	0.0909952	0.0227036	0.0962776	0.0965213	0.0102937	0.0590655	0.0600622	0.00627794	0.047865	0.0200295	0.0837213	0.0548441	0.00525756	0.0804713		0.0459735	0.0250917	0.0877944	0.0635509	0.0676975	0.0497133	0.0418019	0.0307687	0.0505386	0.03193	0.0468577	0.0382376
B7HQU1	BCAH187_A0138	fusA	B7HQU1	Elongation factor G (EF-G)	0.909799	0.925659	0.759834	0.542241	0.490886	0.543068	0.455694	0.496907	0.356574	0.799551	0.871693	0.802083	0.505727	0.394482	0.546064	0.603206	0.340037	0.628		0.865097	0.091505	0.525399	0.0298914	0.436392	0.0721303	0.824443	0.0409397	0.482091	0.0785061	0.523748	0.15958
B7HPL3	BCAH187_A4447	dnaK	B7HPL3	Chaperone protein DnaK (HSP70) (Heat shock 70 kDa protein) (Heat shock protein 70)	0.218712	0.272864	0.245876	0.346391	0.321116	0.363322	0.315919	0.367562	0.310552	0.251395	0.277101	0.238698	0.287986	0.272709	0.320141	0.44009	0.268929	0.355627		0.245817	0.0270762	0.34361	0.02124	0.331344	0.0314801	0.255731	0.0195655	0.293612	0.0242115	0.354882	0.0855832
ACJ78789.1	BCAH187_A5352	secA	B7HX16	Protein translocase subunit SecA	0.0676223	0.0922428	0.0854602	0.109577	0.0841693	0.0796573	0.0560758	0.0636126	0.0411467	0.0895696	0.0961955	0.0948175	0.0866333	0.0711167	0.103819	0.0732415	0.0382106	0.0718613		0.0817751	0.0127172	0.0911347	0.0161305	0.0536117	0.0114339	0.0935275	0.00349624	0.0871898	0.0163585	0.0611045	0.0198387
B7HLM0	BCAH187_A3935	carB	B7HLM0	Carbamoyl-phosphate synthase large chain (EC 6.3.5.5) (Carbamoyl-phosphate synthetase ammonia chain)	0.120268	0.122781	0.12052	0.0612119	0.0537236	0.0488616	0.0276333	0.0295555	0.019667	0.103526	0.129288	0.1205	0.0410353	0.0289372	0.0508009	0.0253552	0.0148815	0.0313794		0.12119	0.00138361	0.054599	0.00622153	0.0256186	0.00524311	0.117771	0.0130962	0.0402578	0.0109526	0.023872	0.00834837
B7HS05	BCAH187_A0317	groL	B7HS05	60 kDa chaperonin (GroEL protein) (Protein Cpn60)	0.493028	0.596811	0.502608	0.682967	0.715948	0.672475	0.983682	1.0278	0.898554	0.637151	0.51389	0.484105	0.760118	0.74782	0.815163	1.31871	0.916415	1.05455		0.530816	0.0573543	0.690463	0.0226857	0.970011	0.0656972	0.545049	0.0811413	0.774367	0.0358616	1.09656	0.20441
B7HMX7	BCAH187_A4127	metE	B7HMX7	5-methyltetrahydropteroyltriglutamate--homocysteine methyltransferase (EC 2.1.1.14) (Cobalamin-independent methionine synthase) (Methionine synthase, vitamin-B12 independent isozyme)	0.148201	0.197041	0.156736	0.245002	0.187028	0.240043	0.171803	0.191999	0.160884	0.211076	0.200488	0.167335	0.2322	0.182611	0.24795	0.236952	0.144456	0.219533		0.167326	0.0260855	0.224024	0.0321358	0.174896	0.0157863	0.192966	0.0228197	0.220921	0.0340986	0.200314	0.0491523
ACJ80915.1	BCAH187_A3640	acnA	B7I062	Aconitate hydratase (Aconitase) (EC 4.2.1.3)	0.150448	0.179515	0.142445	0.126353	0.121613	0.143001	0.12432	0.156168	0.111058	0.156052	0.145862	0.148854	0.155201	0.13192	0.164198	0.180877	0.114327	0.151359		0.157469	0.0195069	0.130322	0.011233	0.130515	0.0231841	0.150256	0.00523764	0.15044	0.0166576	0.148854	0.0333457
ACJ82450.1	BCAH187_A1079		B7HYH7	Surface-layer N-acetylmuramoyl-L-alanine amidase (EC 3.5.1.28)	0.0889487	0.079251	0.0567977	0.143262	0.166071	0.114733	0.21496	0.21315	0.160894	0.0760113	0.0535905	0.0771955	0.238382	0.179271	0.329848	0.247731	0.13269	0.216547		0.0749991	0.0164918	0.141355	0.0257221	0.196334	0.0307058	0.0689324	0.0132997	0.249167	0.0758656	0.19899	0.0594966
ACJ81368.1	BCAH187_A4591	valS	B7HQL5	Valine--tRNA ligase (EC 6.1.1.9) (Valyl-tRNA synthetase) (ValRS)	0.0790462	0.0818931	0.0937872	0.0671393	0.055399	0.0698358	0.0477246	0.0497138	0.0478615	0.0775902	0.0938543	0.084191	0.05437	0.0503011	0.05803	0.0517875	0.0344048	0.0402464		0.0849089	0.00781952	0.0641247	0.007676	0.0484333	0.00111103	0.0852119	0.00817997	0.0542337	0.00386626	0.0421462	0.00884573
B7HX62	BCAH187_A5398	thiC	B7HX62	Phosphomethylpyrimidine synthase (EC 4.1.99.17) (Hydroxymethylpyrimidine phosphate synthase) (HMP-P synthase) (HMP-phosphate synthase) (HMPP synthase) (Thiamine biosynthesis protein ThiC)	0.236072	0.284505	0.244829	0.135636	0.103277	0.144719	0.0815339	0.0970034	0.0732881	0.229183	0.247264	0.253148	0.125113	0.11041	0.123278	0.0877973	0.0653363	0.117911		0.255135	0.025809	0.127877	0.0217832	0.0839418	0.0120396	0.243198	0.0124888	0.1196	0.00801189	0.0903482	0.02638
B7HLM9	BCAH187_A3947	ileS	B7HLM9	Isoleucine--tRNA ligase (EC 6.1.1.5) (Isoleucyl-tRNA synthetase) (IleRS)	0.061308	0.0486956	0.0562751	0.051178	0.0402746	0.0586781	0.0217884	0.0465429	0.0271306	0.0523909	0.0769527	0.0443392	0.0329035	0.0298322	0.0458558	0.0432143	0.0138571	0.0394856		0.0554262	0.00634889	0.0500436	0.00925401	0.0318206	0.0130266	0.0578943	0.016989	0.0361972	0.00850444	0.0321856	0.0159821
ACJ78574.1	BCAH187_A0014	guaB	B7HPS4	Inosine-5'-monophosphate dehydrogenase (IMP dehydrogenase) (IMPD) (IMPDH) (EC 1.1.1.205)	0.285995	0.314313	0.279175	0.345394	0.326713	0.30218	0.286477	0.296591	0.296627	0.307148	0.300763	0.318299	0.359305	0.336687	0.40622	0.440521	0.276802	0.37897		0.293161	0.0186329	0.324763	0.0216728	0.293232	0.00584982	0.308737	0.00887514	0.367404	0.0354672	0.365431	0.082695
ACJ82177.1	BCAH187_A0076	ftsH	B7HPX6	ATP-dependent zinc metalloprotease FtsH (EC 3.4.24.-)	0.102582	0.117058	0.109172	0.146005	0.14187	0.158929	0.128316	0.131021	0.114722	0.116882	0.121917	0.110593	0.159064	0.142817	0.161531	0.167157	0.11341	0.140754		0.109604	0.00724777	0.148935	0.00889874	0.124686	0.00873458	0.116464	0.00567353	0.154471	0.0101675	0.14044	0.0268753
ACJ80878.1	BCAH187_A4724	pyk	B7HRN8	Pyruvate kinase (EC 2.7.1.40)	0.27991	0.321657	0.273496	0.303332	0.265307	0.292775	0.24502	0.251684	0.208227	0.357422	0.368838	0.337632	0.322508	0.281799	0.387565	0.366724	0.234522	0.335688		0.291688	0.0261517	0.287138	0.019629	0.234977	0.0234045	0.354631	0.0157891	0.330624	0.0533479	0.312311	0.0691318
ACJ79317.1	BCAH187_A0586		B7HU65	Putative glutamate synthase, large subunit	0.0120978	0.0178107	0.0167713	0.0293898	0.0184923	0.0241889	0.0213356	0.0233282	0.0095097	0.014147	0.0143857	0.0112773	0.0224876	0.0197889	0.0368461	0.0262717	0.00917456	0.0301411		0.0155599	0.00304303	0.0240237	0.0054506	0.0180579	0.00746967	0.01327	0.0017298	0.0263742	0.00916877	0.0218625	0.0111571
ACJ81329.1	BCAH187_A4839		B7HSP1	Xaa-His dipeptidase	0.108586	0.0937472	0.0995114	0.11059	0.131402	0.133241	0.202141	0.205091	0.215235	0.104821	0.0824501	0.115749	0.225589	0.282178	0.225605	0.348471	0.187481	0.184551		0.100615	0.00748062	0.125078	0.0125805	0.207489	0.00686825	0.101007	0.0169742	0.244457	0.0326673	0.240168	0.0938048
ACJ79253.1	BCAH187_A0565	pfl	B7HU44	Formate acetyltransferase (EC 2.3.1.54) (Pyruvate formate-lyase)	0.108054	0.143187	0.109313	0.0925448	0.0742849	0.0843634	0.052308	0.0646958	0.0437861	0.159981	0.144039	0.21586	0.0991908	0.097032	0.181029	0.0712827	0.0511176	0.1141		0.120185	0.0199303	0.083731	0.00914634	0.0535966	0.0105143	0.173293	0.0377156	0.125751	0.0478847	0.0788333	0.0321627
ACJ81745.1	BCAH187_A4686	pheT	B7HRK1	Phenylalanine--tRNA ligase beta subunit (EC 6.1.1.20) (Phenylalanyl-tRNA synthetase beta subunit) (PheRS)	0.0560443	0.0713688	0.0652364	0.0825601	0.0678205	0.074271	0.0438664	0.0497151	0.0348768	0.0738347	0.078162	0.0682433	0.061855	0.0549817	0.089629	0.0638328	0.0286995	0.0586552		0.0642165	0.007713	0.0748839	0.00738889	0.0428194	0.00747437	0.0734134	0.00497276	0.0688219	0.0183443	0.0503958	0.0189671
B7HLE0	BCAH187_A3854	pnp	B7HLE0	Polyribonucleotide nucleotidyltransferase (EC 2.7.7.8) (Polynucleotide phosphorylase) (PNPase)	0.080626	0.102701	0.118158	0.103844	0.0850001	0.0829088	0.0509999	0.060205	0.040578	0.098266	0.108389	0.0807645	0.078259	0.0597509	0.0967792	0.0668066	0.026887	0.0600144		0.100495	0.0188632	0.0905844	0.0115309	0.0505943	0.00981981	0.0958067	0.0139757	0.078263	0.0185142	0.051236	0.0213586
B7HLE6	BCAH187_A3860	infB	B7HLE6	Translation initiation factor IF-2	0.105631	0.152073	0.135776	0.126642	0.0981822	0.104231	0.0835782	0.107314	0.0660195	0.128953	0.149231	0.117842	0.1197	0.0878553	0.14257	0.138677	0.0662768	0.13253		0.13116	0.0235624	0.109685	0.0149931	0.0856374	0.0207243	0.132009	0.0159163	0.116709	0.0274799	0.112495	0.0401436
B7HS32	BCAH187_A0367	purL	B7HS32	Phosphoribosylformylglycinamidine synthase subunit PurL (FGAM synthase) (EC 6.3.5.3) (Formylglycinamide ribonucleotide amidotransferase subunit II) (FGAR amidotransferase II) (FGAR-AT II) (Glutamine amidotransferase PurL) (Phosphoribosylformylglycinamidine synthase subunit II)	0.313268	0.30608	0.235814	0.112557	0.103029	0.122632	0.076291	0.0819641	0.0570582	0.253557	0.285582	0.265018	0.093919	0.0719598	0.11881	0.0722472	0.0464125	0.0824268		0.285054	0.0427941	0.112739	0.00980301	0.0717711	0.0130537	0.268052	0.0162269	0.0948963	0.0234404	0.0670288	0.0185656
ACJ81715.1	BCAH187_A4521	alaS	B7HQE6	Alanine--tRNA ligase (EC 6.1.1.7) (Alanyl-tRNA synthetase) (AlaRS)	0.0641644	0.0797704	0.0708471	0.0724668	0.0654451	0.0699151	0.0456071	0.0624776	0.0523526	0.0749368	0.0778534	0.0729222	0.0599861	0.0584155	0.0732514	0.0683931	0.0389759	0.0640541		0.071594	0.00782974	0.0692757	0.00355426	0.0534791	0.00849147	0.0752375	0.00247933	0.0638843	0.00815001	0.057141	0.0158803
ACJ79980.1	BCAH187_A3742	tkt2	B7HKP7	Transketolase (EC 2.2.1.1)	0.166737	0.194701	0.196246	0.145709	0.126047	0.132329	0.0760444	0.0937466	0.0691746	0.193201	0.211651	0.188953	0.124763	0.110455	0.151858	0.109318	0.0694648	0.111938		0.185895	0.016609	0.134695	0.0100426	0.0796552	0.0126777	0.197935	0.0120666	0.129025	0.0210279	0.0969068	0.0238016
ACJ79648.1	BCAH187_A4089	pdhC	B7HMU0	Dihydrolipoamide acetyltransferase component of pyruvate dehydrogenase complex (EC 2.3.1.-)	0.267626	0.288628	0.304662	0.191737	0.229812	0.213185	0.151467	0.15857	0.161995	0.324304	0.394659	0.299168	0.236982	0.2004	0.256477	0.255696	0.133871	0.207686		0.286972	0.0185737	0.211578	0.0190882	0.157344	0.00537005	0.339377	0.0494979	0.231286	0.0284691	0.199084	0.0613664
ACJ79992.1	BCAH187_A5156		B7HV04	3-hydroxyacyl-CoA dehydrogenase (EC 1.1.1.35)	0.0332285	0.0614736	0.0577808	0.0641006	0.0455445	0.0513742	0.0494056	0.0622813	0.0443106	0.0486779	0.0536243	0.034681	0.062869	0.0547654	0.0714772	0.0709999	0.0382227	0.0527379		0.0508276	0.0153527	0.0536731	0.00948924	0.0519992	0.0092618	0.0456611	0.00982536	0.0630372	0.00835718	0.0539868	0.0164243
ACJ77730.1	BCAH187_A5153		B7HV01	Acyl-CoA dehydrogenase (EC 1.3.99.-)	0.109317	0.18055	0.150483	0.239611	0.233351	0.204357	0.210742	0.241596	0.187983	0.177357	0.16439	0.141705	0.235336	0.196957	0.248849	0.276187	0.157112	0.263257		0.146783	0.0357604	0.225773	0.0188094	0.21344	0.0269081	0.161151	0.0180453	0.227047	0.0269209	0.232185	0.0653359
B7HSS7	BCAH187_A4875	leuS	B7HSS7	Leucine--tRNA ligase (EC 6.1.1.4) (Leucyl-tRNA synthetase) (LeuRS)	0.0528036	0.0644308	0.0655617	0.0460955	0.0413821	0.0601279	0.0381278	0.0488011	0.0360243	0.0651783	0.0706967	0.0550748	0.0487557	0.0486252	0.0457309	0.054468	0.0258589	0.046478		0.060932	0.0070621	0.0492018	0.00975131	0.0409844	0.00685068	0.0636499	0.0079223	0.0477039	0.00170992	0.0422683	0.0147618
B7HQN3	BCAH187_A4609	tig	B7HQN3	Trigger factor (TF) (EC 5.2.1.8) (PPIase)	0.369788	0.37393	0.325204	0.271828	0.293987	0.336482	0.254071	0.254345	0.237011	0.323572	0.350198	0.321593	0.241513	0.243994	0.240585	0.338046	0.198943	0.248146		0.356307	0.0270159	0.300766	0.0328557	0.248476	0.00992952	0.331788	0.0159746	0.242031	0.00176262	0.261711	0.0705369
ACJ78852.1	BCAH187_A1393	trpE	B7I0E7	Anthranilate synthase component 1 (EC 4.1.3.27)	0.0877276	0.123937	0.105034	0.601131	0.550107	0.491456	0.410979	0.442243	0.334178	0.0800792	0.088425	0.0918148	0.523984	0.422497	0.541572	0.635506	0.337986	0.50851		0.105566	0.0181106	0.547565	0.0548818	0.3958	0.0556085	0.086773	0.00603967	0.496018	0.0642752	0.494001	0.14929
B7HSW8	BCAH187_A0381	rocA	B7HSW8	1-pyrroline-5-carboxylate dehydrogenase (P5C dehydrogenase) (EC 1.2.1.88) (L-glutamate gamma-semialdehyde dehydrogenase)	0.343539	0.365377	0.299002	0.287134	0.269147	0.295438	0.179983	0.209897	0.19256	0.276395	0.264533	0.284811	0.252455	0.232332	0.274073	0.235617	0.140943	0.206546		0.335973	0.0338287	0.283906	0.0134396	0.194146	0.0150201	0.275246	0.0101877	0.252954	0.020875	0.194369	0.048497
B7HW55	BCAH187_A5287	pgk	B7HW55	Phosphoglycerate kinase (EC 2.7.2.3)	0.398883	0.356335	0.318381	0.307289	0.349326	0.39883	0.315292	0.305104	0.350789	0.455169	0.401736	0.456887	0.38457	0.404911	0.400555	0.524791	0.368456	0.346125		0.357866	0.040273	0.351815	0.0458209	0.323728	0.0239822	0.437931	0.0313573	0.396679	0.0107104	0.413124	0.0973488
B7HSY1	BCAH187_A0395	gatB	B7HSY1	Aspartyl/glutamyl-tRNA(Asn/Gln) amidotransferase subunit B (Asp/Glu-ADT subunit B) (EC 6.3.5.-)	0.118873	0.123154	0.117021	0.12258	0.108916	0.108523	0.0925401	0.102015	0.0838388	0.101583	0.127655	0.110535	0.0987841	0.0746362	0.126349	0.143056	0.0789251	0.124411		0.119683	0.00314566	0.113339	0.00800501	0.092798	0.0090909	0.113258	0.0132475	0.099923	0.025875	0.115464	0.0329885
ACJ80961.1	BCAH187_A4179	ptsI	B7HN26	Phosphoenolpyruvate-protein phosphotransferase (EC 2.7.3.9) (Phosphotransferase system, enzyme I)	0.201424	0.224072	0.185811	0.119986	0.131863	0.15024	0.0955577	0.107901	0.113703	0.201755	0.204469	0.204694	0.15092	0.166377	0.159886	0.158384	0.11335	0.108461		0.203769	0.0192382	0.134029	0.0152428	0.10572	0.009267	0.203639	0.00163547	0.159061	0.00776111	0.126731	0.0275206
ACJ80246.1	BCAH187_A4075	typA	B7HME1	50S ribosomal subunit assembly factor BipA (EC 3.6.5.-) (GTP-binding protein BipA)	0.134878	0.163554	0.154145	0.0888089	0.0731303	0.074476	0.0498021	0.0500842	0.0394241	0.121809	0.15134	0.138447	0.0636841	0.0562962	0.074214	0.0569164	0.0285802	0.0577476		0.150859	0.0146178	0.078805	0.00868964	0.0464368	0.00607479	0.137199	0.0148053	0.0647315	0.00900469	0.0477481	0.0166051
B7HW52	BCAH187_A5284	eno	B7HW52	Enolase (EC 4.2.1.11) (2-phospho-D-glycerate hydro-lyase) (2-phosphoglycerate dehydratase)	0.796968	0.889011	0.833062	0.900626	1.01237	0.943308	0.749385	0.730793	0.802592	0.862043	0.964712	0.96875	0.941262	0.919207	1.04951	1.13966	0.747679	0.845873		0.83968	0.0463767	0.952101	0.0563868	0.760924	0.0372645	0.931835	0.0604756	0.969994	0.0697425	0.911071	0.203963
ACJ79493.1	BCAH187_A3845	rnj	B7HLD1	Ribonuclease J (RNase J) (EC 3.1.-.-)	0.0541627	0.0648812	0.0702515	0.162901	0.136939	0.151032	0.106557	0.124026	0.10814	0.0621953	0.0793148	0.0539609	0.128348	0.108397	0.155916	0.15015	0.078904	0.121003		0.0630985	0.00819117	0.150291	0.0129968	0.112907	0.00966113	0.065157	0.0129338	0.130887	0.023861	0.116686	0.0358189
ACJ80277.1	BCAH187_A0785		B7HVG2	Oligopeptide ABC transporter, oligopeptide-binding protein	0.0523703	0.0641212	0.0532012	0.0888368	0.0855966	0.0995464	0.0596229	0.077001	0.0553048	0.0461093	0.0531186	0.0534048	0.0824242	0.0762252	0.103081	0.0851239	0.0524591	0.0659252		0.0565642	0.00655771	0.0913266	0.00730062	0.0639762	0.0114845	0.0508775	0.00413192	0.0872435	0.0140615	0.0678361	0.016416
ACJ79891.1	BCAH187_A0363	purB	B7HS28	Adenylosuccinate lyase (ASL) (EC 4.3.2.2) (Adenylosuccinase)	0.326673	0.342921	0.319455	0.165721	0.168298	0.179664	0.105443	0.100685	0.0897531	0.349411	0.371113	0.325695	0.184274	0.134474	0.168626	0.156211	0.0843489	0.135851		0.329683	0.0120191	0.171228	0.00741861	0.0986269	0.00804483	0.34874	0.0227162	0.162458	0.0254666	0.12547	0.0370386
ACJ78145.1	BCAH187_A1144		B7HYP2	S-layer protein	0.0472167	0.0354228	0.0194935	0.0975382	0.0928844	0.0532226	0.109114	0.124142	0.089163	0.032001	0.0258861	0.0374884	0.148831	0.110405	0.221126	0.132679	0.0745207	0.114824		0.0340443	0.0139129	0.081215	0.0243536	0.107473	0.017547	0.0317918	0.00580398	0.160121	0.0562175	0.107341	0.0297925
ACJ81542.1	BCAH187_A1312	katB	B7HZT0	Catalase (EC 1.11.1.6)	0.156203	0.239747	0.200101	0.410972	0.384051	0.356081	0.397504	0.39719	0.29762	0.18457	0.185575	0.157116	0.392623	0.31057	0.485099	0.491338	0.289311	0.495564		0.198684	0.0417898	0.383701	0.0274474	0.364105	0.0575779	0.175754	0.0161488	0.396097	0.0873163	0.425404	0.117879
ACJ81540.1	BCAH187_A1207	prsA	B7HZH5	Foldase protein PrsA (EC 5.2.1.8)	0.262321	0.271769	0.321922	0.386431	0.455754	0.425851	0.21642	0.240273	0.29656	0.274605	0.28536	0.299093	0.395108	0.361316	0.321415	0.345002	0.227899	0.240752		0.285337	0.0320331	0.422679	0.0347703	0.251084	0.0411496	0.286353	0.0122744	0.35928	0.0368884	0.271218	0.0642213
ACJ79081.1	BCAH187_A1661	rpsA	B7HL08	Ribosomal protein S1	0.179839	0.245019	0.228098	0.278232	0.270863	0.274239	0.222634	0.202474	0.161485	0.246313	0.237069	0.229075	0.281494	0.234337	0.311308	0.340521	0.156606	0.273698		0.217652	0.033822	0.274445	0.00368865	0.195531	0.0311603	0.237486	0.00862641	0.275713	0.0388099	0.256942	0.0930956
ACJ82527.1	BCAH187_A4685	asnS	B7HRK0	Asparagine--tRNA ligase (EC 6.1.1.22) (Asparaginyl-tRNA synthetase) (AsnRS)	0.0975631	0.117923	0.128166	0.103799	0.113847	0.125701	0.0639803	0.0724563	0.0792657	0.13027	0.149673	0.106199	0.0907877	0.111027	0.0936169	0.102735	0.0499606	0.0785447		0.114551	0.0155777	0.114449	0.0109633	0.0719008	0.00765782	0.128714	0.0217783	0.0984773	0.0109603	0.0770801	0.0264176
ACJ78400.1	BCAH187_A5542	argS	B7HYC4	Arginine--tRNA ligase (EC 6.1.1.19) (Arginyl-tRNA synthetase) (ArgRS)	0.09817	0.096445	0.110781	0.0814505	0.0667139	0.0852358	0.0498413	0.0486047	0.0393235	0.0940162	0.133136	0.0914337	0.0738438	0.0781096	0.0719612	0.0715834	0.0373001	0.057231		0.101799	0.0078267	0.0778001	0.00978567	0.0459231	0.00574882	0.106195	0.0233668	0.0746382	0.00315025	0.0553715	0.0172171
ACJ82115.1	BCAH187_A5064		B7HUR3	Phosphoglucomutase/phosphomannomutase family protein	0.0721384	0.0730379	0.0785174	0.0788963	0.068023	0.079666	0.0632612	0.0779263	0.0693788	0.0770575	0.0850591	0.0972779	0.0834495	0.0710279	0.0929394	0.0947064	0.0569748	0.088698		0.0745646	0.00345271	0.0755284	0.00651128	0.0701888	0.00736603	0.0864648	0.0101833	0.0824723	0.0109884	0.0801264	0.0202737
B7HY64	BCAH187_A5482	atpD	B7HY64	ATP synthase subunit beta (EC 7.1.2.2) (ATP synthase F1 sector subunit beta) (F-ATPase subunit beta)	0.327768	0.362489	0.293719	0.201431	0.177289	0.223845	0.177639	0.195135	0.175191	0.376324	0.360088	0.39711	0.298696	0.278391	0.330095	0.325654	0.207934	0.262256		0.327992	0.0343857	0.200855	0.0232834	0.182655	0.0108769	0.377841	0.0185572	0.302394	0.02605	0.265281	0.0589186
ACJ81429.1	BCAH187_A4719	citC	B7HRN3	Isocitrate dehydrogenase [NADP] (EC 1.1.1.42)	0.199158	0.23354	0.225345	0.242875	0.258788	0.3113	0.168893	0.247054	0.259679	0.231909	0.238076	0.191875	0.261438	0.232913	0.289481	0.352176	0.187354	0.255832		0.219348	0.0179581	0.270988	0.0358069	0.225208	0.0491776	0.22062	0.0250842	0.261277	0.0282845	0.265121	0.0828022
ACJ78361.1	BCAH187_A4712	polA	B7HRM6	DNA polymerase I (EC 2.7.7.7)	0.016096	0.0177874	0.020556	0.0252921	0.0166955	0.0255968	0.0130752	0.0201887	0.0151362	0.0256757	0.025142	0.0209062	0.0222931	0.0222334	0.0228109	0.0320997	0.0127333	0.0228066		0.0181464	0.00225159	0.0225281	0.00505351	0.0161334	0.0036601	0.023908	0.00261328	0.0224458	0.000317622	0.0225465	0.00968586
ACJ78710.1	BCAH187_A4701	thrS	B7HRL5	Threonine--tRNA ligase (EC 6.1.1.3) (Threonyl-tRNA synthetase) (ThrRS)	0.0481482	0.0604633	0.0524058	0.0573156	0.0469148	0.0567172	0.0251858	0.047677	0.0351081	0.0498729	0.0549406	0.0426389	0.0409207	0.0384752	0.0482468	0.0541808	0.0309166	0.0563817		0.0536724	0.00625452	0.0536492	0.00583985	0.0359903	0.0112716	0.0491508	0.0061826	0.0425476	0.00508487	0.0471597	0.01411
ACJ81823.1	BCAH187_A1327	clpB	B7HZU5	Chaperone protein ClpB	0.0228206	0.02702	0.0364299	0.0256133	0.0259249	0.0326425	0.0253791	0.0376621	0.0288536	0.030645	0.0263707	0.0307952	0.0282203	0.0317268	0.0320843	0.0493217	0.0285532	0.0367441		0.0287568	0.00696893	0.0280602	0.00397139	0.0306316	0.00633161	0.0292703	0.00251229	0.0306771	0.00213519	0.0382063	0.0104612
B7HY98	BCAH187_A5516	pyrG	B7HY98	CTP synthase (EC 6.3.4.2) (Cytidine 5'-triphosphate synthase) (Cytidine triphosphate synthetase) (CTP synthetase) (CTPS) (UTP--ammonia ligase)	0.1073	0.11481	0.117938	0.0535526	0.0492626	0.04973	0.0375086	0.0400617	0.0335693	0.102216	0.0986193	0.099696	0.04568	0.0447294	0.0581667	0.0526196	0.0238549	0.0356865		0.113349	0.0054669	0.0508484	0.00235353	0.0370465	0.00327074	0.100177	0.00184602	0.0495254	0.00749872	0.037387	0.0144575
ACJ82176.1	BCAH187_A1732		B7HL78	Metal-dependent carboxypeptidase (EC 3.4.17.19)	0.0559056	0.0714335	0.0758587	0.107977	0.100512	0.0954902	0.0605514	0.0756567	0.0633959	0.0796238	0.0795279	0.0709624	0.112273	0.100038	0.114441	0.13648	0.056862	0.0990169		0.0677326	0.0104788	0.101327	0.00628336	0.0665347	0.0080269	0.0767047	0.00497319	0.108918	0.00776567	0.0974531	0.0398322
B7HPY8	BCAH187_A0088	lysS	B7HPY8	Lysine--tRNA ligase (EC 6.1.1.6) (Lysyl-tRNA synthetase) (LysRS)	0.0942964	0.103554	0.109888	0.098163	0.0704222	0.0883075	0.0670245	0.0560242	0.0422505	0.122483	0.129406	0.0968677	0.0861969	0.0497325	0.095772	0.0914324	0.0431593	0.0819879		0.102579	0.00784124	0.0856309	0.0140628	0.0550997	0.0124128	0.116252	0.0171407	0.0772338	0.0242932	0.0721932	0.0255837
B7HLF9	BCAH187_A3873	tsf	B7HLF9	Elongation factor Ts (EF-Ts)	0.870896	0.859296	0.804622	0.560794	0.622076	0.608771	0.531236	0.518056	0.574389	0.727869	0.782144	0.870122	0.526884	0.579854	0.42949	0.704198	0.532666	0.449955		0.844938	0.0353931	0.597214	0.0322341	0.541227	0.0294657	0.793378	0.0717888	0.512076	0.0762676	0.562273	0.129682
ACJ79164.1	BCAH187_A0203	glmS	B7HQZ1	Glutamine--fructose-6-phosphate aminotransferase [isomerizing] (EC 2.6.1.16) (D-fructose-6-phosphate amidotransferase) (GFAT) (Glucosamine-6-phosphate synthase) (Hexosephosphate aminotransferase) (L-glutamine--D-fructose-6-phosphate amidotransferase)	0.149004	0.17712	0.166505	0.117067	0.105747	0.106699	0.0923725	0.11959	0.080688	0.152798	0.174559	0.166679	0.125452	0.107834	0.129663	0.142375	0.0890706	0.119705		0.16421	0.0141977	0.109838	0.00627872	0.0975501	0.0199611	0.164679	0.0110174	0.120983	0.0115807	0.11705	0.0267513
ACJ81462.1	BCAH187_A2994		B7HVH3	ABC transporter, ATP-binding protein	0.118287	0.118943	0.122183	0.0854172	0.0721723	0.0860623	0.0582884	0.0568423	0.062064	0.101082	0.114993	0.103212	0.0722774	0.0671691	0.0842281	0.0753625	0.048655	0.0638593		0.119804	0.00208618	0.0812173	0.00783981	0.0590649	0.00269606	0.106429	0.00749253	0.0745582	0.00875522	0.0626256	0.0133964
ACJ80440.1	BCAH187_A4088	pdhD	B7HMT9	Dihydrolipoyl dehydrogenase (EC 1.8.1.4)	0.342392	0.323607	0.337218	0.245802	0.261686	0.295421	0.193149	0.210166	0.174446	0.398678	0.440655	0.386554	0.301585	0.241377	0.295585	0.342857	0.164621	0.297893		0.334406	0.00970302	0.267636	0.0253389	0.192587	0.0178669	0.408629	0.0283902	0.279516	0.0331653	0.268457	0.0926926
ACJ79525.1	BCAH187_A1996		B7HMQ3	Enterotoxin B	0.0421378	0.0194024	0.0149483	0.340258	0.456499	0.186139	0.974594	0.915642	0.691501	0.0340085	0.0156713	0.0186581	0.576317	0.575437	0.724345	1.25085	0.829394	1.03806		0.0254962	0.0145831	0.327632	0.135621	0.860579	0.149363	0.0227793	0.00983875	0.625367	0.0857193	1.03944	0.210733
ACJ78671.1	BCAH187_A4406		B7HPH3	Serine-type D-Ala-D-Ala carboxypeptidase (EC 3.4.16.4)	0.0226605	0.0207147	0.0170232	0.0222544	0.0248872	0.027086	0.0270702	0.0422377	0.0376048	0.0193646	0.0245391	0.0177067	0.0235388	0.0338955	0.0503751	0.0494995	0.0271155	0.0309061		0.0201328	0.00286333	0.0247425	0.00241903	0.0356375	0.00777276	0.0205368	0.00356385	0.0359365	0.0135341	0.0358404	0.01198
B7I0F2	BCAH187_A1398	trpB	B7I0F2	Tryptophan synthase beta chain (EC 4.2.1.20)	0.213343	0.265231	0.245969	0.654167	0.784346	0.722521	0.890588	0.931869	0.9146	0.155978	0.208276	0.176336	0.760865	0.692077	0.711072	1.69452	0.86596	1.19541		0.241514	0.0262297	0.720345	0.0651171	0.912352	0.0207318	0.180197	0.0263619	0.721338	0.0355245	1.25196	0.417163
ACJ79717.1	BCAH187_A2408	kamA	B7HQ92	L-lysine 2,3-aminomutase (EC 5.4.3.2)	0.0338231	0.0845112	0.104812	0.0586182	0.0536562	0.052733	0.0666682	0.0807751	0.0561289	0.0748093	0.0749191	0.0634297	0.0868016	0.0768256	0.103386	0.0985106	0.0539635	0.0980273		0.074382	0.0365622	0.0550025	0.00316519	0.0678574	0.0123661	0.0710527	0.00660192	0.0890044	0.0134166	0.0835005	0.0255809
ACJ77838.1	BCAH187_A1352	pepF1	B7I0A6	Oligoendopeptidase F (EC 3.4.24.-)	0.0835826	0.109043	0.106248	0.106406	0.0979341	0.110765	0.0990154	0.12568	0.0860478	0.115075	0.110092	0.100062	0.128625	0.10933	0.151721	0.137309	0.0760913	0.110654		0.0996245	0.0139628	0.105035	0.00652452	0.103581	0.0202066	0.10841	0.00764626	0.129892	0.0212236	0.108018	0.0306936
ACJ81254.1	BCAH187_A4295		B7HNS8	Leucine dehydrogenase (EC 1.4.1.9)	0.259696	0.258394	0.262697	0.467157	0.424057	0.436156	0.404684	0.420105	0.435229	0.259278	0.275404	0.266413	0.392623	0.406828	0.397796	0.517198	0.394465	0.37012		0.260263	0.00220686	0.442457	0.0222305	0.420006	0.0152725	0.267032	0.00808083	0.399083	0.00718953	0.427261	0.0788328
ACJ80451.1	BCAH187_A0438	ahpF	B7HT23	Alkyl hydroperoxide reductase, F subunit	0.172284	0.197681	0.170044	0.358406	0.343951	0.378068	0.323542	0.352202	0.310496	0.167806	0.178269	0.149289	0.317512	0.284385	0.378489	0.454796	0.268499	0.348987		0.180003	0.0153507	0.360142	0.0171246	0.328747	0.0213347	0.165121	0.0146749	0.326795	0.0477336	0.357427	0.0934345
ACJ81191.1	BCAH187_A0319	guaA	B7HS06	GMP synthase [glutamine-hydrolyzing] (EC 6.3.5.2) (GMP synthetase) (Glutamine amidotransferase)	0.303338	0.266934	0.243577	0.193816	0.200912	0.226018	0.129884	0.146566	0.139492	0.260779	0.295115	0.260537	0.19551	0.17554	0.224438	0.188493	0.10532	0.150055		0.271283	0.0301168	0.206915	0.0169196	0.138647	0.00837276	0.272144	0.0198938	0.198496	0.0245854	0.147956	0.0416261
ACJ82337.1	BCAH187_A4097	rnj	B7HMU8	Ribonuclease J (RNase J) (EC 3.1.-.-)	0.0712167	0.0860785	0.0920328	0.0832625	0.0826633	0.0898836	0.0482093	0.0537294	0.0562776	0.0796955	0.087971	0.0900969	0.0810223	0.0558931	0.0941186	0.0979486	0.0388045	0.0802677		0.0831093	0.010721	0.0852698	0.00400687	0.0527388	0.00412436	0.0859211	0.00549533	0.0770113	0.0194258	0.0723403	0.0303585
ACJ79118.1	BCAH187_A3821		B7HLA8	Putative pyruvate ferredoxin oxidoreductase, alpha subunit	0.0739993	0.0833309	0.0911652	0.0837322	0.0784241	0.0795892	0.0473705	0.050974	0.050722	0.0714844	0.075383	0.0698058	0.0885645	0.0666622	0.0987911	0.0813099	0.0449955	0.0823679		0.0828318	0.00859386	0.0805819	0.0027898	0.0496888	0.00201169	0.0722244	0.00286125	0.0846726	0.0164142	0.0695577	0.0212781
ACJ82004.1	BCAH187_A5119	sufB	B7HUW8	FeS assembly protein SufB	0.127501	0.123706	0.142153	0.123229	0.130151	0.137677	0.0554851	0.0861728	0.0688493	0.12971	0.150722	0.134419	0.107215	0.0819594	0.109945	0.0981178	0.0548919	0.0840724		0.13112	0.00974157	0.130352	0.00722608	0.0701691	0.0153864	0.138284	0.0110267	0.0997065	0.01543	0.0790274	0.0220502
ACJ81069.1	BCAH187_A3754	glnA	B7HKQ9	Glutamine synthetase (EC 6.3.1.2)	0.470539	0.555558	0.558287	0.316398	0.362751	0.359534	0.221677	0.249758	0.251491	0.414779	0.438082	0.489902	0.343464	0.341347	0.327913	0.292971	0.211987	0.245718		0.528128	0.0498923	0.346228	0.0258836	0.240975	0.0167352	0.447587	0.038453	0.337575	0.00843388	0.250225	0.0406797
ACJ79653.1	BCAH187_A0686		B7HV63	SPFH domain/band 7 family protein	0.00897975	0.0279095	0.0444383	0.029984	0.0279427	0.030147	0.0364724	0.0497945	0.0432151	0.0598546	0.0541019	0.0206759	0.0727567	0.0456684	0.0445408	0.111153	0.0411001	0.0694011		0.0271092	0.0177428	0.0293579	0.00122835	0.0431607	0.00666122	0.0448774	0.0211556	0.054322	0.0159749	0.0738849	0.0352412
B7I0F0	BCAH187_A1396	trpC	B7I0F0	Indole-3-glycerol phosphate synthase (IGPS) (EC 4.1.1.48)	0.238059	0.215804	0.160325	0.847501	1.00314	0.762412	0.932915	0.987118	1.43516	0.114432	0.118278	0.13835	0.834589	0.931846	0.790719	1.28153	1.24219	0.862439		0.204729	0.0400332	0.871017	0.122074	1.1184	0.275661	0.123687	0.0128439	0.852385	0.0722267	1.12872	0.231442
B7HQZ0	BCAH187_A0201	glmM	B7HQZ0	Phosphoglucosamine mutase (EC 5.4.2.10)	0.144943	0.156692	0.137487	0.226928	0.241854	0.25054	0.223963	0.228807	0.273647	0.148992	0.159957	0.191607	0.23566	0.257187	0.2456	0.30769	0.238582	0.19279		0.146374	0.00968189	0.239774	0.011943	0.242139	0.0273937	0.166852	0.022128	0.246149	0.010774	0.246354	0.0578431
ACJ82165.1	BCAH187_A5058	glyS	B7HUQ7	Glycine--tRNA ligase (EC 6.1.1.14) (Glycyl-tRNA synthetase) (GlyRS)	0.0719164	0.0766353	0.0918437	0.0544842	0.0660699	0.0780594	0.060506	0.0590048	0.0579672	0.0895507	0.11348	0.0928017	0.0576286	0.0619252	0.0849323	0.0678246	0.0365733	0.0555815		0.0801318	0.0104136	0.0662045	0.0117881	0.0591593	0.00127645	0.0986108	0.0129793	0.068162	0.0146815	0.0533265	0.0157472
ACJ78436.1	BCAH187_A0047	metS	B7HPU9	Methionine--tRNA ligase (EC 6.1.1.10) (Methionyl-tRNA synthetase) (MetRS)	0.0527574	0.0679525	0.0728388	0.0504117	0.0414116	0.0642463	0.0419875	0.0480054	0.0461412	0.0767645	0.091873	0.0732378	0.0607267	0.0483439	0.0538861	0.0558911	0.0253797	0.0578553		0.0645162	0.0104724	0.0520232	0.0115024	0.045378	0.00308068	0.0806251	0.00989925	0.0543189	0.00620272	0.0463754	0.0182093
ACJ81062.1	BCAH187_A5655	purA	B7HZF4	Adenylosuccinate synthetase (AMPSase) (AdSS) (EC 6.3.4.4) (IMP--aspartate ligase)	0.263238	0.245447	0.231123	0.0947912	0.0978405	0.129849	0.0801883	0.0781988	0.0855479	0.245572	0.249645	0.254487	0.10254	0.095035	0.103627	0.104089	0.0613575	0.0741735		0.246603	0.0160888	0.107494	0.0194205	0.0813116	0.00380114	0.249901	0.00446319	0.100401	0.00467857	0.0798732	0.0219284
ACJ79131.1	BCAH187_A2092		B7HND4	Putative protease	0.00487605	0	0	0.0718301	0.0960957	0.0732342	0.210425	0.270387	0.265004	0.00416684	0	0.00431811	0.149418	0.185986	0.143964	0.372201	0.241774	0.190781		0.00162535	0.00281519	0.0803867	0.0136225	0.248605	0.0331744	0.00282832	0.00245056	0.159789	0.0228504	0.268252	0.0935633
ACJ80979.1	BCAH187_A3904		B7HLI9	Putative phosphatase	0.0775799	0.111825	0.113076	0.109316	0.0909655	0.0804603	0.0599376	0.0651306	0.06717	0.100885	0.107256	0.0806512	0.0858423	0.0825947	0.119505	0.0835045	0.0457432	0.0798362		0.100827	0.0201423	0.0935805	0.0146043	0.0640794	0.00372903	0.0962641	0.0138912	0.0959808	0.0204375	0.0696946	0.0208235
ACJ77249.1	BCAH187_A4645	sdhA	B7HRG0	Succinate dehydrogenase, flavoprotein subunit (EC 1.3.99.1)	0.0835463	0.0865552	0.0641686	0.0588277	0.0474167	0.0543141	0.0448177	0.0608759	0.0353149	0.0673534	0.0751868	0.0753826	0.0556729	0.0430533	0.0632958	0.0650412	0.0387467	0.0685293		0.07809	0.0121498	0.0535195	0.00574684	0.0470028	0.0129198	0.0726409	0.00458015	0.0540074	0.0102235	0.0574391	0.0162817
ACJ78151.1	BCAH187_A5122	sufD	B7HUX1	FeS assembly protein SufD	0.170707	0.165518	0.186914	0.159051	0.152095	0.15855	0.11778	0.130028	0.119852	0.172061	0.184967	0.162803	0.143223	0.129854	0.157664	0.169315	0.0946047	0.133202		0.17438	0.0111607	0.156565	0.00387975	0.122553	0.00655566	0.173277	0.0111319	0.14358	0.0139083	0.132374	0.0373621
B7HQG0	BCAH187_A4535	aspS	B7HQG0	Aspartate--tRNA(Asp/Asn) ligase (EC 6.1.1.23) (Aspartyl-tRNA synthetase) (AspRS) (Non-discriminating aspartyl-tRNA synthetase) (ND-AspRS)	0.0541398	0.0511406	0.0622781	0.067244	0.0545047	0.0675267	0.0468896	0.0504565	0.0396371	0.0707587	0.0746176	0.0521754	0.0578922	0.0419908	0.0582968	0.0591314	0.0323918	0.0476883		0.0558528	0.00576296	0.0630918	0.00743799	0.0456611	0.00551331	0.0658506	0.0119992	0.0527266	0.0092997	0.0464038	0.013416
ACJ81144.1	BCAH187_A4150		B7HN00	Acetyl-CoA acetyltransferase	0.134783	0.182028	0.15753	0.241099	0.302076	0.238157	0.161299	0.162064	0.175742	0.17894	0.149038	0.168384	0.262514	0.210809	0.281403	0.208548	0.126481	0.192992		0.158114	0.0236276	0.260444	0.0360843	0.166368	0.0081264	0.165454	0.0151649	0.251575	0.0365461	0.176007	0.0435901
ACJ77466.1	BCAH187_A0006	gyrA	B7HPS2	DNA gyrase subunit A (EC 5.6.2.2)	0.0262999	0.0319857	0.0337698	0.0336895	0.0284655	0.0272763	0.0174164	0.0169842	0.0104367	0.0302919	0.0354032	0.0273411	0.0237558	0.0183076	0.0432136	0.0318469	0.0116303	0.0298265		0.0306851	0.00390111	0.0298104	0.00341155	0.0149458	0.00391096	0.031012	0.00407905	0.0284257	0.0130932	0.0244346	0.0111347
ACJ82142.1	BCAH187_A3004		B7HVI3	Chorismate mutase/phospho-2-dehydro-3-deoxyheptonate aldolase	0.155094	0.198807	0.16156	0.276232	0.362641	0.2694	0.232221	0.203033	0.220296	0.154999	0.151777	0.153643	0.286712	0.247571	0.217313	0.230483	0.14928	0.180307		0.17182	0.0235937	0.302757	0.0519728	0.218517	0.0146753	0.153473	0.00161771	0.250532	0.0347941	0.18669	0.0409759
ACJ77738.1	BCAH187_A1492		B7HK59	Putative oligoendopeptidase F	0.0600688	0.0743329	0.0652595	0.0704631	0.0709598	0.0913976	0.0762429	0.099135	0.0844538	0.0712943	0.0712085	0.0768379	0.0849291	0.0927163	0.072911	0.149742	0.0834418	0.0854348		0.0665537	0.00721959	0.0776068	0.0119457	0.0866106	0.0115975	0.0731136	0.00322565	0.0835188	0.00997767	0.106206	0.0377162
B7HTY6	BCAH187_A5042	pgi	B7HTY6	Glucose-6-phosphate isomerase (GPI) (EC 5.3.1.9) (Phosphoglucose isomerase) (PGI) (Phosphohexose isomerase) (PHI)	0.296962	0.318491	0.290445	0.219758	0.240779	0.275293	0.184745	0.209153	0.196081	0.386016	0.386741	0.383362	0.301955	0.258013	0.293904	0.351624	0.203843	0.272746		0.301966	0.0146771	0.245277	0.0280398	0.196659	0.0122142	0.385373	0.00177899	0.284624	0.0233944	0.276071	0.0739463
B7HS36	BCAH187_A0371	purH	B7HS36	Bifunctional purine biosynthesis protein PurH [Includes: Phosphoribosylaminoimidazolecarboxamide formyltransferase (EC 2.1.2.3) (AICAR transformylase); IMP cyclohydrolase (EC 3.5.4.10) (ATIC) (IMP synthase) (Inosinicase)]	0.182322	0.190797	0.160226	0.0886233	0.0706787	0.0894878	0.0635805	0.0692975	0.0565392	0.152656	0.184927	0.169615	0.0899118	0.0711125	0.106573	0.100683	0.0421457	0.0871792		0.177782	0.0157832	0.0829299	0.0106187	0.063139	0.00639061	0.169066	0.0161425	0.089199	0.0177408	0.0766695	0.0306514
ACJ77296.1	BCAH187_A0005	gyrB	B7HPS1	DNA gyrase subunit B (EC 5.6.2.2)	0.0382313	0.0380848	0.0481206	0.0447666	0.0381301	0.0428703	0.0388203	0.0291209	0.0207414	0.0364403	0.0406046	0.0299502	0.0336033	0.0332364	0.0382044	0.0455034	0.0224338	0.0440372		0.0414789	0.00575233	0.0419223	0.00341831	0.0295609	0.0090475	0.035665	0.00536935	0.0350147	0.00276842	0.0373248	0.0129168
ACJ81558.1	BCAH187_A3825	rny	B7HLB2	Ribonuclease Y (RNase Y) (EC 3.1.-.-)	0.0397384	0.0692398	0.0591116	0.0780526	0.0768164	0.0750036	0.0550236	0.0482926	0.0359701	0.0632864	0.0574364	0.0559863	0.0806808	0.0680464	0.093861	0.0614864	0.0367438	0.0698008		0.0560299	0.0149902	0.0766242	0.00153357	0.0464288	0.00966253	0.058903	0.00386472	0.0808628	0.0129083	0.0560103	0.0171954
ACJ81068.1	BCAH187_A3611		B7I033	Oligopeptide transporter, periplasmic-binding protein	0.0643895	0.10776	0.110696	0.162143	0.162688	0.126901	0.110646	0.125884	0.112333	0.105816	0.102235	0.112582	0.17493	0.138388	0.206681	0.189039	0.0979567	0.124411		0.0942818	0.025929	0.150578	0.0205059	0.116288	0.00835345	0.106877	0.00525453	0.173333	0.0341747	0.137135	0.0468554
ACJ78883.1	BCAH187_A0372	purD	B7HS37	Phosphoribosylamine--glycine ligase (EC 6.3.4.13) (GARS) (Glycinamide ribonucleotide synthetase) (Phosphoribosylglycinamide synthetase)	0.120138	0.0968056	0.127855	0.0436981	0.0461527	0.0609317	0.0203314	0.030842	0.0350737	0.0988615	0.098668	0.112302	0.0415979	0.0460962	0.0341565	0.0367183	0.024514	0.0300902		0.114933	0.016166	0.0502608	0.00932239	0.028749	0.00759072	0.103277	0.0078161	0.0406169	0.00603002	0.0304408	0.00610971
B7HLF2	BCAH187_A3866	proS	B7HLF2	Proline--tRNA ligase (EC 6.1.1.15) (Prolyl-tRNA synthetase) (ProRS)	0.0631819	0.0637349	0.066356	0.0277591	0.0275938	0.0367236	0.016883	0.0164641	0.0165552	0.0554131	0.0640004	0.0530075	0.027634	0.017225	0.0314177	0.0325867	0.0169112	0.0289131		0.0644243	0.00169565	0.0306922	0.00522406	0.0166341	0.00022031	0.0574737	0.00577885	0.0254255	0.00734954	0.026137	0.00819815
B7HNY9	BCAH187_A4356	gcvPB	B7HNY9	Probable glycine dehydrogenase (decarboxylating) subunit 2 (EC 1.4.4.2) (Glycine cleavage system P-protein subunit 2) (Glycine decarboxylase subunit 2) (Glycine dehydrogenase (aminomethyl-transferring) subunit 2)	0.132249	0.135027	0.145335	0.101645	0.0715696	0.0999062	0.0369775	0.0531412	0.0508905	0.142496	0.161987	0.135788	0.0637101	0.0667888	0.0950689	0.0652432	0.0259926	0.0592525		0.137537	0.00689439	0.0910402	0.0168844	0.0470031	0.00875501	0.146757	0.0136097	0.0751892	0.0172849	0.0501628	0.0211452
B7HSY0	BCAH187_A0394	gatA	B7HSY0	Glutamyl-tRNA(Gln) amidotransferase subunit A (Glu-ADT subunit A) (EC 6.3.5.7)	0.102839	0.106543	0.111511	0.080035	0.0764803	0.0977136	0.0768402	0.0864621	0.0869402	0.114412	0.121776	0.103101	0.0826383	0.0657876	0.0733295	0.110084	0.0559175	0.0731073		0.106965	0.0043511	0.084743	0.0113727	0.0834142	0.00569821	0.113096	0.00940685	0.0739185	0.00844081	0.0797029	0.027679
B7HQU2	BCAH187_A0139	tuf	B7HQU2	Elongation factor Tu (EF-Tu)	1.30798	1.44148	1.63732	0.947612	1.07745	1.0356	0.878163	0.849298	0.873763	1.45978	1.70056	1.66046	1.02952	0.906499	1.02699	1.44014	0.700718	0.952886		1.46226	0.16565	1.02022	0.0662706	0.867075	0.0155515	1.60693	0.12901	0.98767	0.0703079	1.03125	0.375886
ACJ80420.1	BCAH187_A0518		B7HTZ7	Tellurite resistance protein	0.0914937	0.10833	0.100153	0.141199	0.162688	0.157047	0.106175	0.116484	0.140987	0.109461	0.104998	0.118064	0.135771	0.152641	0.132751	0.180666	0.0864118	0.131322		0.0999924	0.00841938	0.153645	0.0111411	0.121215	0.0178818	0.110841	0.00664184	0.140388	0.010719	0.1328	0.0471442
B7HSW5	BCAH187_A0378	ligA	B7HSW5	DNA ligase (EC 6.5.1.2) (Polydeoxyribonucleotide synthase [NAD(+)])	0.0351673	0.0437207	0.0392978	0.0400631	0.0379363	0.045983	0.0328524	0.0306444	0.0326814	0.038467	0.0400215	0.0348806	0.040914	0.0397446	0.046516	0.043531	0.0202691	0.0366924		0.0393953	0.00427751	0.0413275	0.00416971	0.0320594	0.0012284	0.0377897	0.00263656	0.0423915	0.00361944	0.0334975	0.0119555
ABK00723.1			A1BZ18	Tetratricopeptide repeat domain protein (Tetratricopeptide repeat-containing protein)	0.149952	0.219636	0.158897	0.261522	0.270849	0.146184	0.183765	0.199686	0.100824	0.161282	0.155766	0.1534	0.220218	0.168008	0.265637	0.280021	0.0832709	0.249768		0.176162	0.0379148	0.226185	0.0694396	0.161425	0.0530822	0.156816	0.00404458	0.217954	0.0488536	0.204353	0.105946
ACJ79533.1	BCAH187_A0147	rpsC	B7HQV0	30S ribosomal protein S3	0.640277	0.636625	0.596804	0.434676	0.436807	0.303716	0.226895	0.187225	0.178277	0.536133	0.560947	0.597457	0.357096	0.279247	0.334943	0.177304	0.174827	0.261538		0.624569	0.0241138	0.391733	0.0762323	0.197466	0.0258765	0.564846	0.0308474	0.323762	0.040111	0.204556	0.049363
ACJ82020.1	BCAH187_A5670	mnmG	B7HZG9	tRNA uridine 5-carboxymethylaminomethyl modification enzyme MnmG (Glucose-inhibited division protein A)	0.0314191	0.0294506	0.0417969	0.0264481	0.0310375	0.0317236	0.0121536	0.0162966	0.0124142	0.0460273	0.0525823	0.0397486	0.0202038	0.019727	0.0335717	0.0154331	0.0063406	0.0202356		0.0342222	0.0066333	0.0297364	0.00286835	0.0136215	0.0023204	0.0461194	0.00641734	0.0245008	0.00785924	0.0140031	0.00705699
B7HP29	BCAH187_A2201	fhs	B7HP29	Formate--tetrahydrofolate ligase (EC 6.3.4.3) (Formyltetrahydrofolate synthetase) (FHS) (FTHFS)	0.0686551	0.0745974	0.0601455	0.08387	0.0903181	0.109476	0.0340063	0.0447695	0.0458507	0.072979	0.0700607	0.0607994	0.0678372	0.0756986	0.0791032	0.0483643	0.0369018	0.0307366		0.0677993	0.00726388	0.0945546	0.0133182	0.0415422	0.00654861	0.0679464	0.00635916	0.074213	0.00577808	0.0386676	0.00894553
ACJ79422.1	BCAH187_A4606	loN	B7HQN0	Lon protease (EC 3.4.21.53) (ATP-dependent protease La)	0.0157655	0.0150769	0.0241994	0.0369209	0.0226422	0.0385712	0.014777	0.0192138	0.0171063	0.0269448	0.0294291	0.0128876	0.0214154	0.01599	0.0257799	0.027521	0.0123348	0.0234318		0.0183473	0.00507981	0.0327114	0.00875917	0.0170323	0.00221934	0.0230872	0.00892003	0.0210618	0.0049045	0.0210959	0.00785799
ACJ78003.1	BCAH187_A4772	ackA	B7HRT5	Acetate kinase (EC 2.7.2.1) (Acetokinase)	0.227565	0.223482	0.210019	0.0861358	0.0885156	0.117279	0.0553609	0.0492928	0.0432714	0.237006	0.29357	0.260305	0.0911068	0.0647427	0.0895839	0.100253	0.0381746	0.0755721		0.220356	0.00918134	0.0973101	0.0173343	0.0493084	0.00604477	0.263627	0.0284281	0.0818111	0.0148013	0.0713331	0.0312554
ACJ81482.1	BCAH187_A0727		B7HVA4	Neutral metalloproteinase (EC 3.4.24.-)	0	0	0	0.107771	0.115549	0.0205652	0.0472724	0.0411603	0.0110368	0	0	0	0.0328153	0.00782955	0.14138	0.00514527	0.00281854	0.0642512		0	0	0.0812949	0.0527371	0.0331565	0.0193985	0	0	0.0606748	0.0710001	0.0240717	0.034816
ACJ78751.1	BCAH187_A0281	cshA	B7HRY6	DEAD-box ATP-dependent RNA helicase CshA (EC 3.6.4.13)	0.0591535	0.0835689	0.110169	0.0633747	0.0557789	0.0997708	0.0218418	0.0195249	0.02231	0.0873131	0.0974979	0.101595	0.02793	0.0286994	0.0190526	0.0351315	0.0121546	0.0294393		0.084297	0.0255154	0.0729748	0.0235147	0.0212256	0.00149134	0.0954686	0.00735396	0.0252273	0.00536132	0.0255752	0.0119659
ACJ81644.1	BCAH187_A4651	etfB	B7HRG6	Electron transfer flavoprotein, beta subunit	0.20506	0.265556	0.219207	0.255328	0.322845	0.239398	0.304892	0.322709	0.30991	0.291014	0.208361	0.25618	0.296689	0.324174	0.276769	0.358834	0.360028	0.27593		0.229941	0.0316444	0.272523	0.0443013	0.312504	0.00918742	0.251852	0.0414961	0.29921	0.0238028	0.331597	0.0482127
ACJ82055.1	BCAH187_A2451	mmgE	B7HR27	MmgE protein	0.0728449	0.116262	0.0958581	0.0560716	0.0633055	0.0591389	0.0579744	0.0818797	0.0473738	0.121135	0.0906099	0.0819448	0.071578	0.076022	0.0767285	0.0792027	0.0567364	0.0646679		0.0949884	0.0217217	0.0595053	0.00363086	0.0624093	0.0176753	0.0978965	0.020586	0.0747761	0.0027921	0.066869	0.0113937
B7HLG9	BCAH187_A3883	sucC	B7HLG9	Succinate--CoA ligase [ADP-forming] subunit beta (EC 6.2.1.5) (Succinyl-CoA synthetase subunit beta) (SCS-beta)	0.19748	0.262686	0.188761	0.138872	0.156788	0.170162	0.138633	0.17382	0.137559	0.185424	0.165249	0.179202	0.157016	0.165321	0.190032	0.221309	0.142585	0.167228		0.216309	0.0404	0.155274	0.0156999	0.150004	0.0206322	0.176625	0.0103316	0.17079	0.017174	0.17704	0.0402689
ACJ80234.1	BCAH187_A4797	acsA	B7HSJ9	Acetyl-CoA synthetase (EC 6.2.1.1)	0.0180976	0.0409079	0.03283	0.0710934	0.0631413	0.059595	0.0434353	0.0684239	0.065526	0.0351486	0.0344179	0.0276827	0.0461432	0.0573309	0.0718913	0.0933404	0.0460181	0.0635773		0.0306118	0.0115658	0.0646099	0.0058882	0.0591284	0.0136676	0.0324164	0.00411574	0.0584551	0.0129108	0.0676453	0.023922
ACJ78104.1	BCAH187_A4091	pdhA	B7HMU2	Pyruvate dehydrogenase E1 component subunit alpha (EC 1.2.4.1)	0.344977	0.291703	0.340143	0.176871	0.184175	0.208416	0.151965	0.123077	0.109446	0.361998	0.405416	0.372894	0.216063	0.155283	0.203707	0.253805	0.1247	0.203396		0.325608	0.0294619	0.189821	0.0165128	0.128163	0.0217112	0.380103	0.0225884	0.191684	0.0321242	0.193967	0.0650673
ACJ77877.1	BCAH187_A2361	asnO3	B7HQ45	Asparagine synthetase, glutamine-hydrolyzing (EC 6.3.5.4)	0.0639279	0.0677705	0.0593326	0.0335812	0.0262152	0.0341501	0.0105672	0.0132493	0.00740144	0.0571706	0.0684227	0.0500301	0.029342	0.025203	0.0333596	0.00920133	0.00630053	0.0172352		0.063677	0.00422456	0.0313155	0.00442615	0.010406	0.00292727	0.0585411	0.00927256	0.0293015	0.00407844	0.0109123	0.00566456
ACJ79459.1	BCAH187_A5247		B7HW17	Iron compound ABC transporter, iron compound-binding protein	0.0949455	0.130189	0.109218	0.263278	0.280963	0.246713	0.161626	0.14379	0.196951	0.116931	0.10749	0.138487	0.252365	0.210399	0.23745	0.207398	0.151482	0.129494		0.111451	0.0177275	0.263651	0.0171282	0.167455	0.0270557	0.12097	0.0158882	0.233405	0.0212736	0.162791	0.0401648
ACJ78007.1	BCAH187_A3839		B7HLC6	Lipoprotein, Bmp family	0.145801	0.151052	0.181969	0.119757	0.131984	0.147548	0.0861365	0.0918744	0.0747858	0.167636	0.16637	0.171374	0.121161	0.109852	0.13462	0.117583	0.0674068	0.089635		0.159607	0.0195429	0.133096	0.0139289	0.0842656	0.00869658	0.16846	0.00260216	0.121878	0.0123998	0.0915415	0.0251422
ACJ77417.1	BCAH187_A5513	fba2	B7HY95	Fructose-bisphosphate aldolase, class II (EC 4.1.2.13)	0.515116	0.526826	0.405885	0.3632	0.400727	0.367576	0.328584	0.34659	0.468511	0.567173	0.505647	0.713504	0.490491	0.559771	0.405564	0.558601	0.531765	0.389182		0.482609	0.0667028	0.377168	0.0205199	0.381228	0.0761232	0.595441	0.106773	0.485275	0.0772361	0.493183	0.0910613
ACJ81017.1	BCAH187_A3848	asd	B7HLD4	Aspartate-semialdehyde dehydrogenase (ASA dehydrogenase) (ASADH) (EC 1.2.1.11) (Aspartate-beta-semialdehyde dehydrogenase)	0.118987	0.106462	0.120875	0.0743621	0.098174	0.124236	0.0823773	0.117823	0.100972	0.138655	0.142562	0.107767	0.106744	0.0967804	0.099004	0.153422	0.0779311	0.109726		0.115441	0.00783309	0.0989239	0.0249452	0.100391	0.0177297	0.129661	0.0190614	0.100843	0.00523017	0.113693	0.0379013
ACJ80917.1	BCAH187_A0168	rpoA	B7HQX1	DNA-directed RNA polymerase subunit alpha (RNAP subunit alpha) (EC 2.7.7.6) (RNA polymerase subunit alpha) (Transcriptase subunit alpha)	0.206797	0.21114	0.198552	0.105961	0.121239	0.140336	0.118686	0.13058	0.0895244	0.215136	0.218188	0.180481	0.118302	0.0931467	0.109724	0.151485	0.0762083	0.124502		0.205497	0.00639389	0.122512	0.0172227	0.11293	0.0211245	0.204602	0.020945	0.107058	0.0127881	0.117398	0.0381377
B7HSV6	BCAH187_A4904	metK	B7HSV6	S-adenosylmethionine synthase (AdoMet synthase) (EC 2.5.1.6) (MAT) (Methionine adenosyltransferase)	0.153308	0.15883	0.133663	0.150561	0.17859	0.166701	0.112562	0.13546	0.129163	0.145119	0.155918	0.144121	0.196	0.157713	0.181055	0.155708	0.109951	0.120765		0.148601	0.0132273	0.165284	0.0140681	0.125728	0.0118292	0.148386	0.00654175	0.178256	0.0192963	0.128808	0.023915
ACJ79135.1	BCAH187_A0530		B7HU09	Uncharacterized protein	0.0184124	0.016956	0.0163294	0.0130595	0.0116711	0.0216893	0.0124641	0.0151935	0.00848752	0.0174826	0.021399	0.0172114	0.0180634	0.0144506	0.0181207	0.021103	0.00867008	0.0177878		0.0172326	0.0010687	0.0154733	0.00542777	0.0120484	0.00337227	0.0186977	0.00234333	0.0168782	0.00210257	0.0158536	0.0064382
ACJ80907.1	BCAH187_A3893	ffH	B7HLH8	Signal recognition particle protein (Fifty-four homolog)	0.0419188	0.0542857	0.0719364	0.0638099	0.0521762	0.066662	0.0425647	0.0352823	0.0521727	0.0573149	0.0596312	0.0723885	0.0609609	0.0671144	0.0544561	0.0778322	0.0444124	0.0546708		0.056047	0.0150861	0.0608827	0.0076737	0.0433399	0.00847183	0.0631115	0.00811714	0.0608438	0.00632994	0.0589718	0.01712
ACJ81274.1	BCAH187_A4729		B7HRP3	Malate dehydrogenase (oxaloacetate-decarboxylating) (EC 1.1.1.38)	0.0982193	0.123055	0.105744	0.116648	0.116093	0.113009	0.076539	0.0678545	0.0871825	0.0897893	0.0860115	0.0991175	0.0996533	0.0989564	0.0971126	0.098959	0.0600171	0.070614		0.109006	0.0127349	0.11525	0.0019607	0.077192	0.00968051	0.0916394	0.00674605	0.0985741	0.00131275	0.07653	0.0201337
B7HQN2	BCAH187_A4608	clpX	B7HQN2	ATP-dependent Clp protease ATP-binding subunit ClpX	0.103316	0.137287	0.130869	0.18749	0.20967	0.17065	0.159643	0.169026	0.137907	0.136273	0.13156	0.131275	0.19831	0.156531	0.214853	0.243264	0.125644	0.195284		0.123824	0.0180478	0.18927	0.0195708	0.155525	0.0159631	0.133036	0.00280666	0.189898	0.0300571	0.188064	0.0591417
ACJ77479.1	BCAH187_A3603		B7I025	Uncharacterized protein	0	0.00435255	0.00938938	0	0	0	0.0290086	0.0257928	0.00139438	0.0114886	0.00914042	0.00223231	0	0.000791344	0.00198464	0.0251352	0.00356093	0.0340933		0.00458064	0.00469884	0	0	0.0187319	0.0151006	0.00762044	0.00481169	0.000925329	0.000999083	0.0209298	0.0156946
B7HPS8	BCAH187_A0018	serS	B7HPS8	Serine--tRNA ligase (EC 6.1.1.11) (Seryl-tRNA synthetase) (SerRS) (Seryl-tRNA(Ser/Sec) synthetase)	0.0821223	0.101176	0.106295	0.095909	0.0782746	0.115693	0.0495818	0.0747253	0.0607738	0.104318	0.117008	0.114002	0.0853052	0.073162	0.115334	0.123632	0.0451498	0.0879136		0.0965311	0.0127381	0.0966256	0.0187196	0.0616937	0.012597	0.111776	0.00663123	0.091267	0.0217089	0.0855651	0.0392937
ACJ79202.1	BCAH187_A1032	gapN	B7HXL3	Glyceraldehyde-3-phosphate dehydrogenase, NADP-dependent (EC 1.2.1.9)	0.0667988	0.056992	0.0564539	0.0559545	0.0550219	0.0711656	0.033914	0.0311271	0.0326034	0.0839457	0.0871327	0.0748143	0.0571429	0.0425574	0.055686	0.0587713	0.021648	0.0493487		0.0600816	0.00582353	0.060714	0.00906336	0.0325482	0.00139426	0.0819642	0.00639382	0.0517954	0.00803344	0.043256	0.019297
B7I0F3	BCAH187_A1399	trpA	B7I0F3	Tryptophan synthase alpha chain (EC 4.2.1.20)	0.437711	0.430801	0.308612	1.50095	1.57013	1.36959	1.28151	1.59285	2.44546	0.255598	0.250285	0.323022	1.50422	2.04056	1.33971	2.13713	2.35275	1.58221		0.392375	0.0726227	1.48023	0.101864	1.77327	0.602585	0.276302	0.0405478	1.62816	0.366497	2.02403	0.397525
B7HR31	BCAH187_A2455	iolA	B7HR31	Malonate-semialdehyde dehydrogenase (MSA dehydrogenase) (EC 1.2.1.-) (Methylmalonate-semialdehyde dehydrogenase) (MMSA dehydrogenase) (MSDH) (EC 1.2.1.27)	0.0213001	0.0621895	0.0618231	0.0361318	0.04017	0.0222397	0.0432566	0.0402659	0.0241004	0.0628798	0.0648134	0.0497294	0.052297	0.0638285	0.0434498	0.05393	0.0426725	0.0430259		0.0484376	0.0235024	0.0328472	0.0094056	0.0358743	0.0103056	0.0591409	0.00820772	0.0531918	0.0102188	0.0465428	0.00639997
ACJ78490.1	BCAH187_A3626	htrA	B7I048	Serine protease HtrA (EC 3.4.21.-)	0.0524087	0.0448534	0.0472879	0.100701	0.106358	0.114748	0.0902361	0.099279	0.115332	0.0486804	0.0514819	0.0504477	0.099412	0.0965707	0.115715	0.108121	0.083048	0.070443		0.0481833	0.00385642	0.107269	0.00706778	0.101616	0.0127099	0.0502033	0.00141666	0.103899	0.0103308	0.0872041	0.0191798
B7HY76	BCAH187_A5494	glyA	B7HY76	Serine hydroxymethyltransferase (SHMT) (Serine methylase) (EC 2.1.2.1)	0.275715	0.273842	0.247352	0.140982	0.137084	0.13488	0.120315	0.133124	0.115332	0.200563	0.223088	0.199773	0.137283	0.115885	0.123788	0.171584	0.0984988	0.118873		0.265636	0.0158623	0.137648	0.00308998	0.122924	0.00917864	0.207808	0.0132389	0.125652	0.0108203	0.129652	0.0377159
B7I0E9	BCAH187_A1395	trpD	B7I0E9	Anthranilate phosphoribosyltransferase (EC 2.4.2.18)	0.132468	0.137239	0.0991254	0.569164	0.583961	0.526649	0.38111	0.382585	0.446528	0.0801842	0.0877547	0.0904271	0.487342	0.473042	0.580144	0.654751	0.402332	0.423917		0.122944	0.0207653	0.559925	0.0297519	0.403408	0.0373505	0.086122	0.00531308	0.51351	0.0581486	0.493667	0.13992
ACJ82436.1	BCAH187_A4181	ptsG	B7HN28	PTS system, glucose-specific IIABC component (EC 2.7.1.69)	0.067122	0.0709586	0.0568556	0.0295964	0.0227337	0.0254147	0.0180822	0.0189901	0.0147759	0.0538475	0.069922	0.0691464	0.0355732	0.0270923	0.0372084	0.0353253	0.0139327	0.0317609		0.0649787	0.00729168	0.0259149	0.00345856	0.0172827	0.0022179	0.0643053	0.00906506	0.0332913	0.00543042	0.0270063	0.0114615
B7HNZ1	BCAH187_A4358	gcvT	B7HNZ1	Aminomethyltransferase (EC 2.1.2.10) (Glycine cleavage system T protein)	0.262268	0.245075	0.20318	0.123734	0.136018	0.138571	0.0887695	0.0789288	0.0874725	0.191162	0.191492	0.214042	0.136216	0.130766	0.133611	0.114049	0.0828158	0.0943931		0.236841	0.0303922	0.132774	0.00793262	0.0850569	0.00534658	0.198899	0.0131153	0.133531	0.00272581	0.0970859	0.0157896
ACJ77595.1	BCAH187_A4586	mreB	B7HQL0	Cell shape-determining protein MreB	0.233187	0.212826	0.163968	0.174483	0.20732	0.208469	0.0817455	0.0934618	0.12899	0.147081	0.160284	0.206505	0.144182	0.143796	0.147531	0.125996	0.0894118	0.0965474		0.203327	0.0355739	0.196757	0.0192986	0.101399	0.0246022	0.17129	0.0312036	0.145169	0.00205423	0.103985	0.0193929
ACJ79517.1	BCAH187_A2350	pbpC	B7HQ34	Serine-type D-Ala-D-Ala carboxypeptidase (EC 3.4.16.4)	0.0128135	0.0221249	0.0272732	0.0349551	0.0251047	0.0314457	0.0144565	0.0169174	0.0153571	0.0255495	0.0250184	0.0239554	0.0325357	0.0214537	0.038672	0.0264347	0.00965382	0.0123788		0.0207372	0.00732909	0.0305018	0.00499258	0.015577	0.0012451	0.0248411	0.000811684	0.0308871	0.00872676	0.0161558	0.00900546
ACJ77525.1	BCAH187_A0522		B7HU01	Uncharacterized protein	0.181611	0.25087	0.197671	0.740452	0.742087	0.491074	1.30763	1.44957	1.84939	0.197523	0.13355	0.263178	0.783184	0.958868	0.838425	1.95851	1.88916	1.45677		0.210051	0.0362508	0.657871	0.144453	1.53553	0.280919	0.198083	0.0648158	0.860159	0.0898357	1.76815	0.271879
B7HUD5	BCAH187_A2875	ppaC	B7HUD5	Probable manganese-dependent inorganic pyrophosphatase (EC 3.6.1.1) (Pyrophosphate phospho-hydrolase) (PPase)	0.249736	0.167228	0.150716	0.113657	0.12636	0.15606	0.142254	0.144756	0.171838	0.192592	0.203879	0.191492	0.126544	0.126205	0.100709	0.229333	0.157464	0.138286		0.189227	0.0530488	0.132026	0.0217617	0.152949	0.0164056	0.195988	0.0068562	0.117819	0.0148187	0.175028	0.0479977
ACJ79890.1	BCAH187_A4944		B7HTR5	Uncharacterized protein	0.157556	0.211758	0.224325	0.204916	0.238511	0.214439	0.15566	0.156014	0.261462	0.160112	0.128278	0.169696	0.225589	0.220574	0.181043	0.162522	0.155198	0.152211		0.19788	0.0354824	0.219289	0.0173147	0.191045	0.0609827	0.152695	0.0216824	0.209068	0.0244002	0.156644	0.00530517
ACJ79833.1	BCAH187_A1307	rocD	B7HZS5	Ornithine aminotransferase (OAT) (EC 2.6.1.13) (Ornithine--oxo-acid aminotransferase)	0.140211	0.160033	0.159335	0.182042	0.216918	0.184761	0.15685	0.171784	0.171551	0.146218	0.107384	0.164154	0.209828	0.226052	0.182427	0.264747	0.149055	0.174484		0.153193	0.0112481	0.194574	0.0193984	0.166728	0.0085557	0.139252	0.0290189	0.206102	0.0220502	0.196096	0.0607984
B7HSM3	BCAH187_A4821	murC	B7HSM3	UDP-N-acetylmuramate--L-alanine ligase (EC 6.3.2.8) (UDP-N-acetylmuramoyl-L-alanine synthetase)	0.0669115	0.0760298	0.0826954	0.0445149	0.0514931	0.0610219	0.0263003	0.0491582	0.0394008	0.0590239	0.0812769	0.0783698	0.0650206	0.0589515	0.0560798	0.0623411	0.0292715	0.0396191		0.0752123	0.00792367	0.0523433	0.00828626	0.0382864	0.0114696	0.0728902	0.0120962	0.0600173	0.00456469	0.0437439	0.0169163
ABK00734.1		repX	A1BYM7	Bacillus plasmid replication protein, RepX (Plasmid replication protein RepX) (Tubulin/FtsZ family GTPase domain protein)	0.0605751	0.071722	0.0656177	0.0722374	0.0650753	0.0764527	0.048328	0.0535557	0.0448765	0.062857	0.0778431	0.065139	0.0764063	0.0509371	0.0868681	0.0691792	0.0330061	0.0647904		0.0659716	0.00558187	0.0712552	0.00575193	0.0489201	0.00436976	0.068613	0.0080745	0.0714038	0.0184805	0.0556585	0.0197399
ACJ78841.1	BCAH187_A5285	gpmI	B7HW53	2,3-bisphosphoglycerate-independent phosphoglycerate mutase (BPG-independent PGAM) (Phosphoglyceromutase) (iPGM) (EC 5.4.2.12)	0.142363	0.141744	0.129865	0.0835243	0.0862983	0.10454	0.125783	0.159278	0.147273	0.151676	0.159353	0.15882	0.120994	0.144525	0.104808	0.198344	0.126934	0.128603		0.137991	0.00704413	0.0914543	0.0114174	0.144111	0.0169698	0.156616	0.00428665	0.123442	0.0199715	0.151294	0.0407551
ACJ79257.1	BCAH187_A1558	ilvC	B7HKC3	Ketol-acid reductoisomerase (NADP(+)) (KARI) (EC 1.1.1.86) (Acetohydroxy-acid isomeroreductase) (AHIR) (Alpha-keto-beta-hydroxylacyl reductoisomerase)	0.0420124	0.0551323	0.0581247	0.17329	0.159783	0.106402	0.244582	0.224647	0.165001	0.0287214	0.0351555	0.0446462	0.116375	0.0738587	0.142233	0.239796	0.111576	0.197525		0.0517565	0.00857023	0.146492	0.0353693	0.21141	0.0414088	0.0361744	0.00801114	0.110822	0.0345236	0.182965	0.0653383
B7HY67	BCAH187_A5485	atpA	B7HY67	ATP synthase subunit alpha (EC 7.1.2.2) (ATP synthase F1 sector subunit alpha) (F-ATPase subunit alpha)	0.13685	0.163143	0.127187	0.101259	0.103058	0.101029	0.0837558	0.089103	0.0637747	0.177821	0.180399	0.159375	0.126575	0.0988707	0.148334	0.1547	0.0826248	0.123152		0.142393	0.0186078	0.101782	0.00111071	0.0788778	0.0133501	0.172532	0.0114671	0.124593	0.0247913	0.120159	0.0361305
ACJ77371.1	BCAH187_A5123	sufC	B7HUX2	FeS assembly ATPase SufC	0.493976	0.377288	0.394282	0.208922	0.209438	0.226173	0.21235	0.246356	0.284218	0.35126	0.356027	0.437453	0.172289	0.264873	0.140522	0.260352	0.268939	0.177651		0.421848	0.0630393	0.214844	0.00981409	0.247642	0.035951	0.38158	0.0484463	0.192561	0.0646066	0.235647	0.0504093
B7HPS6	BCAH187_A0016	pdxS	B7HPS6	Pyridoxal 5'-phosphate synthase subunit PdxS (PLP synthase subunit PdxS) (EC 4.3.3.6) (Pdx1)	0.475324	0.419733	0.397218	0.366553	0.433468	0.405847	0.353078	0.331682	0.42616	0.340763	0.33101	0.375734	0.357883	0.360531	0.327769	0.401459	0.378544	0.332843		0.430759	0.0402031	0.401956	0.0336269	0.370307	0.0495392	0.349169	0.0235176	0.348728	0.018199	0.370949	0.0349327
ACJ80601.1	BCAH187_A0118	gltX	B7HQS2	Glutamate--tRNA ligase (EC 6.1.1.17) (Glutamyl-tRNA synthetase) (GluRS)	0.10478	0.100512	0.108413	0.0971854	0.108683	0.0977136	0.0788105	0.0883834	0.10465	0.102805	0.105539	0.108256	0.0947318	0.0986814	0.114577	0.110084	0.0772978	0.0731073		0.104569	0.00395471	0.101194	0.00649076	0.0906147	0.0130636	0.105533	0.00272531	0.102663	0.010505	0.0868297	0.0202475
ACJ77882.1	BCAH187_A3530		B7HZ83	Tetratricopeptide domain protein	0.103415	0.112497	0.121752	0.177733	0.179672	0.0913652	0.160138	0.151045	0.0707915	0.156863	0.123315	0.0938715	0.150392	0.104701	0.198464	0.17868	0.0657402	0.207307		0.112555	0.00916876	0.14959	0.0504338	0.127325	0.0491699	0.124683	0.0315181	0.151186	0.0468868	0.150576	0.0748512
ACJ78753.1	BCAH187_A5663	ychF	B7HZG2	Ribosome-binding ATPase YchF	0.071995	0.0825795	0.0861976	0.0656546	0.0506734	0.0613345	0.0496065	0.0330992	0.0576038	0.0944825	0.0989732	0.0910815	0.056089	0.0605399	0.0516224	0.0742643	0.0370492	0.0471966		0.0802574	0.00738054	0.0592208	0.00771099	0.0467698	0.0124962	0.0948458	0.00395837	0.0560838	0.00445877	0.0528367	0.019238
ACJ78225.1	BCAH187_A2470	bacE	B7HR46	2,3-dihydroxybenzoate-AMP ligase (EC 2.7.7.58)	0.0122445	0.0181221	0.0209428	0.111662	0.0852753	0.081906	0.0479565	0.0450346	0.0507989	0.00298959	0.00878233	0.00154906	0.0654123	0.0560118	0.0743688	0.0505218	0.0252045	0.0456267		0.0171032	0.0044378	0.0929476	0.0162941	0.04793	0.00288227	0.00444033	0.00382865	0.0652643	0.00917937	0.040451	0.0134288
ACJ79882.1	BCAH187_A5288	gap2	B7HW56	Glyceraldehyde-3-phosphate dehydrogenase (EC 1.2.1.-)	1.22002	1.27855	1.13797	1.19262	1.4262	1.22473	1.04713	0.976509	0.9258	1.30502	1.32505	1.41977	1.32877	1.12778	1.24783	1.25266	0.89795	1.03981		1.21218	0.0706194	1.28119	0.12661	0.983146	0.0609363	1.34994	0.0612923	1.23479	0.101124	1.06347	0.178536
ACJ78784.1	BCAH187_A0929	spoVR	B7HWJ4	Stage V sporulation protein R	0.00598143	0.0123937	0.0461512	0.00587424	0.00827229	0.0158534	0.0506132	0.0671261	0.0264696	0.0477068	0.0650674	0.0194224	0.0227819	0.0131444	0.0164826	0.0966627	0.0337986	0.0674162		0.0215088	0.0215804	0.00999998	0.00520909	0.0480696	0.0204473	0.0440655	0.0230394	0.0174696	0.004894	0.0659592	0.0314574
ACJ77818.1	BCAH187_A4218	pyn2	B7HN65	Pyrimidine-nucleoside phosphorylase (EC 2.4.2.2)	0.0260206	0.0336972	0.0294229	0.0830515	0.076471	0.0766289	0.0880716	0.0901809	0.102554	0.0370599	0.0326606	0.0230432	0.0765824	0.100067	0.0793857	0.138677	0.0771917	0.0879827		0.0297136	0.00384653	0.0787171	0.00375451	0.0936023	0.00782407	0.0309212	0.0071684	0.0853449	0.0128262	0.101284	0.03283
ACJ77404.1	BCAH187_A5583	hom2	B7HYG5	Homoserine dehydrogenase (EC 1.1.1.3)	0.0371191	0.0723876	0.0697123	0.111506	0.120035	0.0945237	0.113073	0.129727	0.11595	0.0783675	0.0785656	0.0406063	0.117941	0.106932	0.126354	0.148652	0.0795797	0.10758		0.0597397	0.0196356	0.108688	0.0129868	0.119583	0.00890139	0.0658465	0.0218588	0.117076	0.00973973	0.111937	0.0347415
ACJ81022.1	BCAH187_A0403	ampS	B7HSY9	Aminopeptidase AmpS (EC 3.4.11.-)	0.0690277	0.0786651	0.0771352	0.101686	0.109785	0.107739	0.105137	0.116199	0.101186	0.0825829	0.0770154	0.0753928	0.095604	0.101849	0.100542	0.14478	0.0799597	0.115589		0.0749427	0.00517933	0.106403	0.00421137	0.107507	0.00778197	0.0783304	0.0037711	0.0993318	0.00329385	0.113443	0.0324635
ACJ77369.1	BCAH187_A1336	trpS	B7HZV4	Tryptophan--tRNA ligase (EC 6.1.1.2) (Tryptophanyl-tRNA synthetase) (TrpRS)	0.0629292	0.0503784	0.052512	0.261252	0.27296	0.272929	0.241073	0.218097	0.246835	0.0659982	0.0694134	0.0607948	0.252559	0.25323	0.216199	0.392427	0.288511	0.251468		0.0552732	0.00671555	0.269047	0.00675083	0.235335	0.0152038	0.0654021	0.00434006	0.240663	0.0211885	0.310802	0.0730753
ACJ78928.1	BCAH187_A4278		B7HNR1	Peptidase, M20/M25/M40 family (EC 3.4.-.-)	0.139138	0.125803	0.137307	0.1118	0.125952	0.131865	0.0924752	0.0926859	0.125944	0.134033	0.141832	0.156822	0.152414	0.138187	0.152369	0.167009	0.100778	0.100203		0.134083	0.00722872	0.123206	0.0103108	0.103702	0.0192626	0.144229	0.0115819	0.147657	0.0082009	0.122663	0.0384057
ACJ80935.1	BCAH187_A1895	fumC	B7HMF4	Fumarate hydratase class II (Fumarase C) (EC 4.2.1.2) (Aerobic fumarase) (Iron-independent fumarase)	0.0529611	0.0717511	0.0552795	0.13003	0.14156	0.104378	0.0910074	0.114971	0.0963388	0.0504801	0.0460217	0.03247	0.095216	0.094002	0.117876	0.119767	0.0656073	0.0905219		0.0599972	0.010245	0.125323	0.0190329	0.100772	0.0125819	0.0429906	0.00937986	0.102365	0.0134468	0.0919653	0.0271085
ACJ77348.1	BCAH187_A4090	pdhB	B7HMU1	Pyruvate dehydrogenase complex E1 component, beta subunit (EC 1.2.4.1)	0.408283	0.428987	0.411399	0.253092	0.309358	0.266055	0.232279	0.209312	0.221041	0.487469	0.516104	0.497473	0.303793	0.256347	0.290674	0.340506	0.22825	0.296524		0.416223	0.0111633	0.276169	0.0294646	0.220877	0.0114842	0.500349	0.0145325	0.283604	0.0245004	0.288427	0.0565644
ACJ78577.1	BCAH187_A0769		B7HVE6	Amino acid ABC transporter, amino acid-binding protein	0.0170485	0.0565201	0.0625958	0.0200916	0.0424404	0.015062	0.135027	0.131677	0.0679002	0.0961543	0.0770363	0.0362346	0.0885463	0.0481687	0.0523486	0.140687	0.0982609	0.111997		0.0453881	0.0247301	0.0258647	0.0145736	0.111535	0.0378258	0.0698084	0.0306068	0.0630212	0.022204	0.116982	0.0216478
B7HQT2	BCAH187_A0128	rplA	B7HQT2	50S ribosomal protein L1	0.62193	0.674002	0.623781	0.393796	0.390452	0.368718	0.290828	0.255251	0.258021	0.604898	0.571781	0.619612	0.361269	0.331401	0.285098	0.261678	0.253166	0.256935		0.639904	0.0295438	0.384322	0.0136163	0.268033	0.0197893	0.598764	0.0244985	0.325923	0.0383797	0.25726	0.00426502
B7HQV6	BCAH187_A0153	rplE	B7HQV6	50S ribosomal protein L5	0.746553	0.626378	0.629455	0.464689	0.447166	0.464482	0.288275	0.327976	0.32281	0.633476	0.6687	0.66113	0.398666	0.391162	0.285611	0.238618	0.387683	0.340298		0.667462	0.0685121	0.458779	0.0100578	0.31302	0.0215855	0.654435	0.0185419	0.35848	0.0632176	0.3222	0.076163
ACJ79871.1	BCAH187_A0563		B7HU42	NAD-dependent epimerase/dehydratase family protein	0	0	0	0	0.0121636	0.0181307	0.0267919	0.0377392	0.0583814	0	0	0	0.0761333	0.0911154	0.0242361	0.0665305	0.0596372	0.0141613		0	0	0.0100981	0.00924016	0.0409709	0.0160408	0	0	0.0638283	0.0350966	0.0467763	0.028455
ACJ78533.1	BCAH187_A1559	leuA	B7HKC4	2-isopropylmalate synthase (EC 2.3.3.13) (Alpha-IPM synthase) (Alpha-isopropylmalate synthase)	0.0131751	0.0136496	0.0090138	0.0757856	0.0585678	0.0415712	0.0974689	0.121143	0.0593447	0.0064336	0.00944979	0.00833396	0.039102	0.0248165	0.0644612	0.0854251	0.0319059	0.0800056		0.0119462	0.00255056	0.0586415	0.0171073	0.0926522	0.0311794	0.00807245	0.00152501	0.0427933	0.0200784	0.0657789	0.0294598
ACJ77539.1	BCAH187_A3009		B7HVI8	Enterotoxin	0.0120211	0.00711658	0.0123364	0.0573418	0.0427502	0.0500674	0.0610314	0.100329	0.0669709	0.0161427	0.0114961	0.00912477	0.0445963	0.0339642	0.0608431	0.0797141	0.0247445	0.0547484		0.0104913	0.00292689	0.0500531	0.00729578	0.0761104	0.0211831	0.0122545	0.00356991	0.0464679	0.0135368	0.053069	0.0275232
ACJ81252.1	BCAH187_A0377	pcrA	B7HSW4	ATP-dependent DNA helicase (EC 3.6.4.12)	0.0162903	0.0194735	0.0180036	0.0147677	0.00909842	0.0221418	0.00763444	0.0124084	0.00935774	0.0128501	0.0251659	0.0177554	0.01562	0.00590083	0.0192386	0.0116334	0.00318634	0.0108953		0.0179224	0.00159313	0.015336	0.00654021	0.00980019	0.00241753	0.0185905	0.00620023	0.0135865	0.0068975	0.00857168	0.00467842
B7HNU4	BCAH187_A4311	folD	B7HNU4	Bifunctional protein FolD [Includes: Methylenetetrahydrofolate dehydrogenase (EC 1.5.1.5); Methenyltetrahydrofolate cyclohydrolase (EC 3.5.4.9)]	0.095424	0.0715888	0.0971768	0.0840195	0.11263	0.116283	0.0601412	0.0488742	0.0627958	0.10404	0.126658	0.113645	0.0786143	0.0867711	0.0660622	0.0509129	0.0613575	0.0731139		0.0880632	0.0142941	0.104311	0.0176676	0.0572704	0.00739144	0.114781	0.0113518	0.0771492	0.0104319	0.0617948	0.0111069
ACJ77544.1	BCAH187_A2182		B7HP10	Glycosyltransferase, MGT family	0.00936396	0.0145518	0.0261595	0.055177	0.0364228	0.0124093	0.0213935	0.027817	0.00388483	0.0540134	0.0411372	0.0207312	0.0437709	0.0242521	0.0746463	0.0507103	0.00992099	0.0610626		0.0166917	0.00859981	0.0346697	0.0214377	0.0176984	0.0123866	0.0386273	0.0167825	0.0475564	0.0254095	0.0405646	0.0270383
ACJ81983.1	BCAH187_A0800	inhA	B7HW94	Immune inhibitor A metalloprotease (EC 3.4.24.-)	0.0212007	0.00854167	0.00376045	0.024291	0.0293206	0.012487	0.0275072	0.0373214	0.027364	0.00704556	0.00591351	0.00730134	0.0256928	0.0232946	0.0514666	0.0279437	0.012978	0.0295845		0.0111676	0.00901181	0.0220328	0.008641	0.0307309	0.00570801	0.00675347	0.000738583	0.0334847	0.0156189	0.0235021	0.00915097
ACJ80558.1	BCAH187_A3133		B7HWK4	S-layer domain protein	0.0171388	0.0193703	0.0111926	0.0321333	0.0355544	0.0178949	0.0458804	0.0385707	0.0284416	0.0213033	0.0130378	0.0193171	0.0404616	0.0308152	0.0644023	0.0321437	0.0132061	0.0346201		0.0159006	0.00422711	0.0285275	0.00936568	0.0376309	0.00875728	0.0178861	0.00431458	0.0452264	0.0172931	0.0266566	0.0117142
ACJ77310.1	BCAH187_A3835		B7HLC2	Peptidase_M16_C domain-containing protein	0.0355124	0.0482887	0.0602337	0.0326963	0.0322307	0.0490226	0.040567	0.0527473	0.0386743	0.0701778	0.0631472	0.03538	0.0438054	0.0418068	0.0419396	0.057237	0.0300999	0.0428847		0.0480116	0.012363	0.0379832	0.00956323	0.0439962	0.00763755	0.056235	0.0183999	0.0425173	0.00111749	0.0434072	0.0135761
B7HPL8	BCAH187_A4452	lepA	B7HPL8	Elongation factor 4 (EF-4) (EC 3.6.5.n1) (Ribosomal back-translocase LepA)	0.0263564	0.0256994	0.0222746	0.0182711	0.0112569	0.0191761	0.0125941	0.0260985	0.0141505	0.0264975	0.0298387	0.0219676	0.0128837	0.0131413	0.0164787	0.0303856	0.0144549	0.0164756		0.0247768	0.0021917	0.0162347	0.00433463	0.0176144	0.00738855	0.0261013	0.00395049	0.0141679	0.00200539	0.0204387	0.00867332
ACJ81642.1	BCAH187_A1333	fabF	B7HZV1	3-oxoacyl-[acyl-carrier-protein] synthase 2 (EC 2.3.1.179)	0.0959351	0.10649	0.0838663	0.0650539	0.0639697	0.0746666	0.0649421	0.0814254	0.0549629	0.0897893	0.0936569	0.0930491	0.0593174	0.0494782	0.0701369	0.056548	0.0367847	0.0573739		0.0954303	0.0113201	0.0678967	0.0058879	0.0671101	0.0133638	0.0921651	0.00207981	0.0596442	0.0103332	0.0502355	0.0116561
ACJ78165.1	BCAH187_A5319	trxB	B7HWY4	Thioredoxin reductase (EC 1.8.1.9)	0.115415	0.125704	0.0968464	0.139504	0.141201	0.135956	0.108179	0.123077	0.132597	0.108744	0.104007	0.115313	0.135259	0.139356	0.132809	0.155685	0.107858	0.108641		0.112655	0.0146253	0.138887	0.00267649	0.121284	0.0123078	0.109355	0.00567744	0.135808	0.00330801	0.124061	0.0273895
ACJ79440.1	BCAH187_A5507	prfA	B7HY89	Peptide chain release factor 1 (RF-1)	0.0762325	0.0680846	0.0944183	0.0619585	0.0545324	0.0766396	0.0346997	0.0572657	0.0501665	0.0808693	0.0901866	0.0791493	0.0518812	0.0519899	0.0558805	0.0840585	0.0401052	0.0634885		0.0795785	0.013482	0.0643768	0.0112502	0.0473773	0.0115386	0.0834017	0.00593844	0.0532505	0.00227822	0.0625507	0.0219917
ACJ77946.1	BCAH187_A3863	nusA	B7HLE9	Transcription termination/antitermination protein NusA	0.125307	0.121871	0.114305	0.0753435	0.0822284	0.0926314	0.0649169	0.0658386	0.053047	0.13112	0.111275	0.120027	0.0823481	0.0722531	0.0815429	0.0817743	0.0433504	0.0667043		0.120494	0.0056283	0.0834011	0.00870337	0.0612675	0.00713406	0.120807	0.00994539	0.0787147	0.00561037	0.063943	0.0193602
ACJ78567.1	BCAH187_A0962		B7HXE6	Uncharacterized protein	0.00256424	0.00531319	0.0245608	0.0755488	0.10905	0.0906183	0.0234338	0.0482439	0.108511	0.0131477	0.0150201	0.013625	0.0825724	0.094185	0.115077	0.0290958	0.0391217	0.00495452		0.0108127	0.0119852	0.091739	0.0167787	0.0600628	0.0437526	0.0139309	0.000972977	0.0972781	0.0164715	0.0243906	0.0175628
ACJ81417.1	BCAH187_A2323	ileS1	B7HQ07	Isoleucine--tRNA ligase (EC 6.1.1.5) (Isoleucyl-tRNA synthetase) (IleRS)	0.0063771	0.00943825	0.0167245	0.00715752	0.00850452	0.0128778	0.00462525	0.0063147	0.00755907	0.0163487	0.0152465	0.0129084	0.00946323	0.00772192	0.00968306	0.00563837	0.00308866	0.007921		0.0108466	0.00531555	0.00951328	0.00299059	0.00616634	0.00147252	0.0148345	0.00175678	0.00895607	0.00107444	0.00554935	0.0024174
ACJ82101.1	BCAH187_A5641	pepF	B7HZE4	Oligoendopeptidase F (EC 3.4.24.-)	0.006222	0.0145037	0.0186236	0.0305525	0.025815	0.0288593	0.0110563	0.0200236	0.015488	0.0172803	0.0156195	0.0137751	0.0177737	0.0190446	0.0257184	0.0176498	0.00659213	0.0180328		0.0131164	0.0063161	0.028409	0.00240066	0.0155226	0.00448378	0.0155583	0.0017534	0.0208455	0.00426757	0.0140916	0.00649755
ACJ78172.1	BCAH187_A4562	nadC	B7HQI7	Quinolinate phosphoribosyltransferase [decarboxylating] (EC 2.4.2.19)	0.180062	0.158389	0.157281	0.0934224	0.11629	0.102052	0.0517461	0.0605547	0.0507413	0.174195	0.173417	0.171493	0.0952848	0.0703924	0.0762332	0.0841075	0.0374347	0.065643		0.165244	0.0128448	0.103921	0.0115478	0.0543473	0.00539913	0.173035	0.00139083	0.0806368	0.0130173	0.062395	0.0235053
B7HVJ1	BCAH187_A3012	mqo	B7HVJ1	Probable malate:quinone oxidoreductase (EC 1.1.5.4) (MQO) (Malate dehydrogenase [quinone])	0.0169394	0.0311991	0.0240368	0.0443623	0.0370929	0.0349198	0.0114669	0.0223649	0.0124936	0.0144756	0.0188996	0.0266687	0.0351918	0.0301344	0.0466788	0.0349466	0.00957177	0.0327296		0.0240584	0.00712986	0.0387917	0.00494515	0.0154418	0.00601747	0.0200146	0.00617254	0.037335	0.00847788	0.0257493	0.014054
ACJ78369.1	BCAH187_A4293	bfmbC	B7HNS6	Dihydrolipoyl dehydrogenase (EC 1.8.1.4)	0.0557086	0.0618375	0.0698744	0.0801116	0.0763569	0.0931616	0.0282835	0.031522	0.0396204	0.0663082	0.0665947	0.0634297	0.0847349	0.0655828	0.0869383	0.0492553	0.0252954	0.0480526		0.0624735	0.0071043	0.08321	0.0088204	0.0331419	0.00583949	0.0654442	0.00175049	0.0790853	0.0117453	0.0408678	0.0134995
ACJ81512.1	BCAH187_A4290	bfmbB	B7HNS3	Dihydrolipoamide acetyltransferase component of pyruvate dehydrogenase complex (EC 2.3.1.-)	0.075029	0.0843938	0.0889745	0.128422	0.117847	0.119316	0.100129	0.0976446	0.078263	0.0897626	0.0843091	0.0759359	0.115792	0.147381	0.116457	0.128253	0.0835804	0.115974		0.0827991	0.00710823	0.121862	0.00572843	0.0920121	0.0119717	0.0833359	0.00696458	0.126543	0.0180492	0.109269	0.0230786
ACJ78960.1	BCAH187_A0059	prsA	B7HPW1	Ribose-phosphate pyrophosphokinase (RPPK) (EC 2.7.6.1) (5-phospho-D-ribosyl alpha-1-diphosphate) (Phosphoribosyl diphosphate synthase) (Phosphoribosyl pyrophosphate synthase) (P-Rib-PP synthase) (PRPP synthase) (PRPPase)	0.258277	0.233747	0.222739	0.186592	0.193994	0.183595	0.153736	0.123465	0.133016	0.228322	0.253386	0.249756	0.17269	0.150979	0.189324	0.192923	0.133361	0.1434		0.238254	0.0181928	0.18806	0.0053529	0.136739	0.0154752	0.243821	0.0135449	0.170998	0.0192281	0.156561	0.0318879
ACJ78273.1	BCAH187_A4314	accC	B7HNU7	Biotin carboxylase (EC 6.3.4.14) (EC 6.4.1.2)	0.0711036	0.0844975	0.0717766	0.0718833	0.0802596	0.0775995	0.0509641	0.0559121	0.0451159	0.0893556	0.106748	0.0888956	0.0782041	0.0610566	0.0864422	0.0884452	0.0443137	0.0666714		0.0757926	0.00754619	0.0765808	0.00428004	0.050664	0.00540438	0.0949996	0.0101767	0.0752343	0.0129508	0.0664768	0.0220664
ACJ79835.1	BCAH187_A0015	dacA	B7HPS5	Serine-type D-Ala-D-Ala carboxypeptidase (EC 3.4.16.4)	0.0343773	0.0422933	0.0617384	0.0295411	0.0289719	0.0265752	0.0196351	0.019148	0.0160449	0.0385575	0.0467455	0.0475683	0.0200867	0.0242823	0.0253744	0.0243793	0.0127478	0.020757		0.0461363	0.0140796	0.0283627	0.00157401	0.018276	0.00194749	0.0442904	0.00498186	0.0232478	0.00279155	0.0192947	0.00595204
ACJ78654.1	BCAH187_A4545	secDF	B7HQH0	Multifunctional fusion protein [Includes: Protein translocase subunit SecD; Protein-export membrane protein SecF]	0.022466	0.0271544	0.026898	0.0330952	0.0271866	0.0341832	0.0190102	0.0197744	0.0165698	0.0245313	0.0313322	0.0265272	0.0259297	0.019983	0.0280061	0.0218867	0.0148104	0.0229097		0.0255061	0.0026359	0.0314883	0.00376488	0.0184515	0.00167377	0.0274636	0.00349581	0.0246396	0.00416424	0.019869	0.00441058
ACJ78227.1	BCAH187_A2447		B7HR23	DD-transpeptidase (EC 2.4.1.129) (EC 3.4.16.4) (Penicillin-insensitive transglycosylase) (Penicillin-sensitive transpeptidase) (Peptidoglycan TGase)	0.0179895	0.0151429	0.0215384	0.0198756	0.0174934	0.0298001	0.00799169	0.0189268	0.0121279	0.0192162	0.0338702	0.022901	0.0163509	0.0148247	0.0225732	0.0231957	0.0133418	0.0152069		0.0182236	0.00320414	0.0223897	0.00652721	0.0130155	0.00552135	0.0253291	0.00762278	0.0179163	0.0041046	0.0172481	0.0052345
ACJ80855.1	BCAH187_A5121	sufS	B7HUX0	Cysteine desulfurase (EC 2.8.1.7)	0.0672198	0.0576338	0.0832556	0.0705681	0.0793406	0.0839614	0.0870846	0.117057	0.119243	0.0732892	0.0756449	0.0677391	0.0818639	0.102602	0.0739108	0.174542	0.119844	0.0985291		0.0693697	0.0129455	0.0779567	0.00680308	0.107795	0.0179691	0.0722244	0.00405903	0.0861255	0.0148126	0.130972	0.0392092
ACJ80398.1	BCAH187_A1149		B7HYP7	S-layer domain protein	0.0350401	0.0207441	0.0179797	0.0737405	0.085671	0.0685482	0.0940329	0.118962	0.0809926	0.0278048	0.0251324	0.0265977	0.119594	0.0801446	0.135969	0.139415	0.0593993	0.0991366		0.0245879	0.00915677	0.0759866	0.0087796	0.0979958	0.0192924	0.0265117	0.00133826	0.111903	0.0286961	0.0993169	0.0400081
ACJ80806.1	BCAH187_A2555		B7HRD0	Uncharacterized protein	0.0457822	0.0553362	0.0507534	0.0449618	0.0448492	0.0471889	0.0309917	0.0604455	0.0422082	0.0565114	0.05108	0.0473009	0.0475565	0.0550946	0.0450568	0.0577197	0.0474277	0.0516007		0.0506239	0.00477833	0.0456666	0.00131951	0.0445485	0.0148657	0.0516307	0.00462988	0.049236	0.00522542	0.0522493	0.00517658
ACJ79590.1	BCAH187_A2162		B7HNK4	CBS domain protein	0.0612795	0.104299	0.0768619	0.133259	0.122584	0.170152	0.0666682	0.112691	0.145275	0.100993	0.0952305	0.0697727	0.172776	0.19375	0.108555	0.139967	0.159529	0.164916		0.0808135	0.0217804	0.141998	0.0249591	0.108211	0.0394943	0.0886652	0.0166131	0.158361	0.0443893	0.154804	0.0131287
ACJ77397.1	BCAH187_A4815		B7HSL7	Putative aminopeptidase	0.109074	0.110374	0.0971839	0.107119	0.107874	0.127739	0.0798461	0.0854004	0.0968172	0.121389	0.133723	0.119057	0.108031	0.0955585	0.0868749	0.156993	0.0752497	0.0955715		0.105544	0.00726913	0.114244	0.0116929	0.0873546	0.00865268	0.124723	0.00788145	0.0968216	0.0106346	0.109271	0.0425589
ACJ78181.1	BCAH187_A4536	hisS	B7HQG1	Histidine--tRNA ligase (EC 6.1.1.21) (Histidyl-tRNA synthetase) (HisRS)	0.0311468	0.043793	0.0514973	0.0415132	0.0415375	0.0609317	0.0225905	0.037451	0.0332277	0.0494307	0.0484032	0.0433445	0.0369759	0.0419057	0.0446662	0.0367183	0.0207426	0.0386874		0.0421457	0.0102748	0.0479941	0.0112043	0.0310897	0.00765748	0.0470595	0.00325804	0.0411826	0.00389579	0.0320494	0.00984139
ACJ82507.1	BCAH187_A3959	ftsZ	B7HM27	Cell division protein FtsZ	0.208311	0.195502	0.148665	0.223833	0.210986	0.229507	0.0945623	0.101923	0.150477	0.138222	0.164059	0.206179	0.185837	0.161566	0.191022	0.146622	0.132941	0.0994388		0.18416	0.0313992	0.221442	0.00948911	0.115654	0.030381	0.169486	0.034302	0.179475	0.0157247	0.126334	0.0242757
ACJ77666.1	BCAH187_A0882		B7HWF0	Putative ABC transporter, substrate-binding protein	0.101738	0.0878352	0.101507	0.0749363	0.0850083	0.0724062	0.057392	0.0587665	0.0562776	0.106261	0.137159	0.120129	0.0792609	0.0612162	0.0634132	0.0787087	0.0479067	0.0573341		0.0970267	0.0079609	0.0774503	0.00666659	0.0574787	0.00124671	0.121183	0.0154762	0.0679635	0.00984535	0.0613165	0.0157824
ACJ79866.1	BCAH187_A5566	pta	B7HYE8	Phosphate acetyltransferase (EC 2.3.1.8)	0.134023	0.126776	0.132556	0.0801176	0.0906622	0.0849441	0.0650858	0.0519308	0.0580199	0.141918	0.134091	0.165131	0.0877678	0.0740874	0.0619356	0.0841509	0.0543289	0.0619239		0.131119	0.00383135	0.0852413	0.00527858	0.0583455	0.00658353	0.147047	0.016143	0.0745969	0.0129236	0.0668012	0.0154977
ACJ77388.1	BCAH187_A5227		B7HVZ7	Pyridine nucleotide-disulphide oxidoreductase	0.194457	0.196487	0.17629	0.146177	0.161858	0.12938	0.0999456	0.109352	0.0836627	0.180535	0.186826	0.189215	0.129675	0.108527	0.164442	0.146106	0.0834274	0.120602		0.189078	0.0111209	0.145805	0.0162425	0.0976534	0.0129971	0.185525	0.00448396	0.134215	0.0282324	0.116712	0.03152
ACJ81634.1	BCAH187_A0884	thiO	B7HWF2	Glycine oxidase ThiO (EC 1.4.3.19)	0.0867118	0.0871925	0.0793899	0.0450836	0.0555521	0.0585827	0.036255	0.0303047	0.0275097	0.0893556	0.0939004	0.115185	0.0662298	0.0648516	0.0692743	0.0499839	0.0237781	0.0492767		0.0844314	0.0043727	0.0530728	0.00708282	0.0313564	0.0044665	0.0994802	0.0137891	0.0667852	0.00226306	0.0410129	0.01493
B7HLM2	BCAH187_A3937	pyrC	B7HLM2	Dihydroorotase (DHOase) (EC 3.5.2.3)	0.112138	0.100231	0.110567	0.0215938	0.0228068	0.0310812	0.00893063	0.0152408	0.0182442	0.0864327	0.0975154	0.112937	0.02284	0.0207081	0.0181771	0.0136085	0.00931831	0.010621		0.107645	0.00646886	0.0251606	0.00516316	0.0141386	0.00475362	0.0989616	0.0133111	0.020575	0.00233428	0.0111826	0.00219955
ACJ79044.1	BCAH187_A3303		B7HXU0	Autolysin (Cell wall hydrolase)	0.00636939	0.00329939	0.00381295	0.0203296	0.0198199	0.0126613	0.0177857	0.0331121	0.0158549	0.00816447	0.00133246	0.00423044	0.0347353	0.022495	0.0564163	0.0262806	0.0134966	0.0199983		0.00449391	0.00164439	0.0176036	0.00428775	0.0222509	0.0094555	0.00457579	0.00342907	0.0378822	0.0171782	0.0199252	0.00639234
ACJ81485.1	BCAH187_A3292		B7HXS9	Uncharacterized protein	0.0226766	0.0399386	0.04344	0.0712647	0.0705636	0.0661132	0.0713805	0.0785914	0.103486	0.0329431	0.0398485	0.0301227	0.0753774	0.091834	0.0776641	0.156722	0.0749596	0.0788665		0.0353517	0.0111157	0.0693138	0.00279394	0.0844861	0.0168451	0.0343048	0.00500382	0.0816252	0.00891471	0.103516	0.0461191
B7HW54	BCAH187_A5286	tpiA	B7HW54	Triosephosphate isomerase (TIM) (TPI) (EC 5.3.1.1) (Triose-phosphate isomerase)	0.749863	0.640917	0.487799	0.556001	0.668902	0.645926	0.70431	0.7351	0.824405	0.692061	0.621201	0.713865	0.825661	0.93574	0.659755	0.889523	0.886628	0.695449		0.626193	0.131651	0.62361	0.059667	0.754605	0.0623784	0.675709	0.0484476	0.807052	0.13893	0.823867	0.111222
ACJ82107.1	BCAH187_A2794		B7HTH5	ALP_N domain-containing protein	0.0241922	0.100254	0.137099	0.0546451	0.0702613	0.0491587	0.0663254	0.0838442	0.0541979	0.167456	0.157901	0.0728418	0.108058	0.0820231	0.082855	0.134756	0.0615152	0.0771263		0.0871819	0.0575775	0.0580217	0.010949	0.0681225	0.0149046	0.132733	0.0520867	0.0909788	0.0147972	0.0911324	0.0385768
ACJ80926.1	BCAH187_A3293		B7HXT0	2-oxoglutarate reductase (EC 1.1.1.399) (EC 1.1.1.95) (D-3-phosphoglycerate dehydrogenase)	0.0482604	0.0774977	0.071263	0.11138	0.105122	0.0959334	0.110259	0.100355	0.098107	0.0659856	0.054518	0.0641074	0.112794	0.106811	0.11684	0.131921	0.0838552	0.104902		0.0656737	0.0153992	0.104145	0.0077693	0.102907	0.00646539	0.061537	0.00615074	0.112148	0.00504532	0.106893	0.0240947
ACJ80240.1	BCAH187_A4650	etfA	B7HRG5	Electron transfer flavoprotein, alpha subunit	0.220067	0.287991	0.268103	0.284374	0.360417	0.322336	0.267562	0.3068	0.331562	0.326629	0.300455	0.297458	0.385005	0.398155	0.280415	0.39427	0.316605	0.29093		0.258721	0.0349205	0.322376	0.0380219	0.301974	0.0322717	0.308181	0.0160467	0.354525	0.0645172	0.333935	0.0538057
ACJ82545.1	BCAH187_A1470	phbB	B7I0M2	Acetoacetyl-CoA reductase (EC 1.1.1.36)	0.144781	0.138154	0.115562	0.280632	0.316155	0.262555	0.224387	0.249001	0.240262	0.117211	0.0860811	0.141711	0.237462	0.190179	0.238479	0.204366	0.19376	0.23189		0.132832	0.0153195	0.286447	0.0272695	0.237883	0.0124786	0.115001	0.0278808	0.22204	0.0275971	0.210006	0.0196802
ACJ80753.1	BCAH187_A0079	cysK1	B7HPX9	Cysteine synthase (EC 2.5.1.47)	0.171662	0.146087	0.141911	0.165576	0.174877	0.200408	0.13073	0.142664	0.170414	0.165031	0.153905	0.171023	0.171947	0.164558	0.148428	0.233989	0.145499	0.198415		0.15322	0.0161074	0.180287	0.0180354	0.147936	0.0203603	0.16332	0.00868602	0.161644	0.0120272	0.192635	0.0445275
ACJ81044.1	BCAH187_A0748		B7HVC5	Putative 8-amino-7-oxononanoate synthase	0.125952	0.113254	0.0758738	0.0723501	0.0912041	0.113376	0.0603268	0.0776557	0.0788739	0.0974788	0.0715893	0.101018	0.0863997	0.107431	0.0701641	0.0980546	0.0745276	0.0642837		0.105027	0.0260333	0.09231	0.0205352	0.0722855	0.0103744	0.0900286	0.0160666	0.0879983	0.0186847	0.0789553	0.0173153
B7I0F1	BCAH187_A1397	trpF	B7I0F1	N-(5'-phosphoribosyl)anthranilate isomerase (PRAI) (EC 5.3.1.24)	0.0138394	0.0238963	0.0441853	0.312602	0.354086	0.309746	0.168631	0.232967	0.33301	0.0315373	0.019301	0.044938	0.234804	0.308469	0.22337	0.218892	0.328443	0.191636		0.027307	0.0154578	0.325478	0.0248167	0.24487	0.0828334	0.0319254	0.0128229	0.255547	0.0461864	0.246324	0.0724115
ACJ77492.1	BCAH187_A5005	glgP	B7HTX5	Alpha-1,4 glucan phosphorylase (EC 2.4.1.1)	0	0.00364702	0.0121758	0.00691432	0.00730272	0.00725681	0.00357448	0.00813352	0.00194726	0.0210576	0.0157104	0.00311744	0.00853224	0.00663071	0.019401	0.0145248	0.00198915	0.0124697		0.00527426	0.00624885	0.00715795	0.000212234	0.00455175	0.00320683	0.0132951	0.00921072	0.0115213	0.00688992	0.00966121	0.00672319
B7HNZ0	BCAH187_A4357	gcvPA	B7HNZ0	Probable glycine dehydrogenase (decarboxylating) subunit 1 (EC 1.4.4.2) (Glycine cleavage system P-protein subunit 1) (Glycine decarboxylase subunit 1) (Glycine dehydrogenase (aminomethyl-transferring) subunit 1)	0.128424	0.119963	0.105867	0.0765009	0.0807982	0.0725403	0.0406174	0.0437791	0.0454187	0.10075	0.109226	0.0969499	0.0699813	0.0594835	0.0745906	0.0521203	0.0339045	0.0406781		0.118085	0.0113955	0.0766132	0.00413013	0.0432717	0.00244053	0.102309	0.00628462	0.0680185	0.00774244	0.0422343	0.00920708
B7HNM8	BCAH187_A4245	ribBA	B7HNM8	Riboflavin biosynthesis protein RibBA [Includes: 3,4-dihydroxy-2-butanone 4-phosphate synthase (DHBP synthase) (EC 4.1.99.12); GTP cyclohydrolase-2 (EC 3.5.4.25) (GTP cyclohydrolase II)]	0.0687437	0.0540286	0.0643302	0.0349199	0.0516341	0.0628279	0.00481399	0.00704183	0.015735	0.0506423	0.0694254	0.0650763	0.0369352	0.0312551	0.027995	0.0171163	0.00401837	0.00916025		0.0623675	0.00755133	0.049794	0.0140447	0.00919696	0.00577068	0.0617147	0.00983242	0.0320617	0.00452437	0.0100983	0.00659917
ACJ82038.1	BCAH187_A4296	yqiS	B7HNS9	Phosphate butyryltransferase (EC 2.3.1.19)	0.0912751	0.0880409	0.103001	0.142187	0.166497	0.141815	0.07031	0.0779155	0.114908	0.0833786	0.0921802	0.0919802	0.114429	0.13339	0.12638	0.126618	0.0746961	0.0851383		0.0941055	0.00787123	0.150166	0.0141442	0.0877111	0.0238581	0.0891797	0.00502487	0.124733	0.00958731	0.0954842	0.0274638
ACJ78360.1	BCAH187_A4793	tyrS	B7HSJ5	Tyrosine--tRNA ligase (EC 6.1.1.1) (Tyrosyl-tRNA synthetase) (TyrRS)	0.0652901	0.0653091	0.0682864	0.0464318	0.0560457	0.0676277	0.0274328	0.0356696	0.028021	0.0654134	0.0753572	0.0598131	0.0444341	0.0318052	0.0452005	0.0464469	0.022899	0.0413252		0.0662952	0.00172446	0.0567018	0.0106132	0.0303745	0.00459514	0.0668612	0.00787253	0.0404799	0.00752232	0.0368904	0.0123846
ACJ82558.1	BCAH187_A0368	purF	B7HS33	Amidophosphoribosyltransferase (ATase) (EC 2.4.2.14) (Glutamine phosphoribosylpyrophosphate amidotransferase) (GPATase)	0.0919099	0.0828001	0.0813347	0.0196224	0.0248696	0.0300089	0.0142018	0.0138494	0.00994716	0.0734195	0.080253	0.0867015	0.0186793	0.0206993	0.0188773	0.0144271	0.0101611	0.0154421		0.0853482	0.00572961	0.0248336	0.00519335	0.0126661	0.00236128	0.0801247	0.00664191	0.0194186	0.00111347	0.0133435	0.00280233
ACJ79285.1	BCAH187_A3307		B7HXU4	S-layer domain protein	0.0287551	0.0297908	0.0146057	0.0513452	0.0596524	0.0230951	0.0716683	0.0828328	0.0433807	0.020105	0.0131247	0.00925996	0.0733163	0.0492392	0.0987911	0.0674125	0.0332353	0.0631358		0.0243839	0.00848397	0.0446976	0.0191638	0.0659606	0.020336	0.0141632	0.0054966	0.0737822	0.0247793	0.0545945	0.0186208
ACJ79580.1	BCAH187_A3766		B7HKS1	Conserved domain protein	0.0303573	0.0440309	0.0242307	0.158011	0.21097	0.142147	0.188033	0.216434	0.214105	0.0544781	0.0330235	0.0322605	0.227044	0.21157	0.286813	0.281828	0.24444	0.219957		0.032873	0.010137	0.170376	0.0360394	0.206191	0.015768	0.0399207	0.0126128	0.241809	0.0397353	0.248742	0.0311589
ACJ78112.1	BCAH187_A3294	serC	B7HXT1	Phosphoserine aminotransferase (EC 2.6.1.52) (Phosphohydroxythreonine aminotransferase) (PSAT)	0.0627385	0.0649981	0.0459036	0.0898542	0.105747	0.101618	0.0955577	0.113895	0.130142	0.0893556	0.0743734	0.0694497	0.103186	0.0910924	0.0895295	0.186059	0.0930588	0.123746		0.0578801	0.0104333	0.0990733	0.00824664	0.113198	0.0173026	0.0777262	0.0103678	0.0946026	0.00747436	0.134288	0.0473876
ACJ77942.1	BCAH187_A3882	sucD	B7HLG8	Succinate--CoA ligase [ADP-forming] subunit alpha (EC 6.2.1.5) (Succinyl-CoA synthetase subunit alpha) (SCS-alpha)	0.241543	0.269742	0.200307	0.187924	0.214749	0.17737	0.184745	0.186374	0.195213	0.187647	0.152247	0.200015	0.202027	0.192033	0.185233	0.229742	0.167506	0.187892		0.237197	0.034921	0.193347	0.0192704	0.188777	0.00563268	0.179969	0.0247923	0.193098	0.00844745	0.195047	0.0317288
ACJ80443.1	BCAH187_A1681	hisC	B7HL28	Histidinol-phosphate aminotransferase (EC 2.6.1.9) (Imidazole acetol-phosphate transaminase)	0.083934	0.108037	0.0771452	0.104911	0.139824	0.101119	0.116219	0.115854	0.10341	0.0978081	0.0851333	0.101359	0.134744	0.112585	0.144182	0.157417	0.0970112	0.122859		0.0897055	0.0162347	0.115285	0.0213362	0.111828	0.00729209	0.0947668	0.0085297	0.130503	0.0162197	0.125762	0.0303076
B7HPH8	BCAH187_A4412	ispG	B7HPH8	4-hydroxy-3-methylbut-2-en-1-yl diphosphate synthase (flavodoxin) (EC 1.17.7.3) (1-hydroxy-2-methyl-2-(E)-butenyl 4-diphosphate synthase)	0.0763036	0.0869569	0.0771452	0.0524554	0.0712311	0.0584243	0.0568181	0.0629641	0.0548707	0.084767	0.0787483	0.0833396	0.0634087	0.0598855	0.0630795	0.0734614	0.0517393	0.056515		0.0801352	0.0059227	0.0607036	0.00959314	0.0582176	0.00422433	0.082285	0.00314493	0.0621246	0.00194609	0.0605719	0.0114152
ACJ79139.1	BCAH187_A0424	serS2	B7HT09	Seryl-tRNA synthetase (EC 6.1.1.11)	0.00881572	0.0365329	0.0562923	0.0627686	0.0457204	0.0175241	0.0514714	0.0501943	0.0164582	0.0527344	0.0350402	0.00780699	0.0389189	0.0228322	0.0442478	0.0568349	0.0149442	0.0468417		0.0338803	0.0238492	0.0420044	0.02285	0.0393746	0.0198565	0.0318605	0.0226319	0.035333	0.011149	0.0395403	0.021879
ACJ81030.1	BCAH187_A4426	sigA	B7HPJ2	RNA polymerase sigma factor SigA	0.0727767	0.0831975	0.0761166	0.0640788	0.0728844	0.0642967	0.0484159	0.0596396	0.0666327	0.0857813	0.0818982	0.0888956	0.0729905	0.0638139	0.0592747	0.0880138	0.0467953	0.0678836		0.0773636	0.00532117	0.0670866	0.00502217	0.0582294	0.00918989	0.085525	0.00350572	0.0653597	0.00698734	0.0675642	0.0206111
ACJ78377.1	BCAH187_A4742	pepQ2	B7HRQ5	X-Pro dipeptidase (EC 3.4.13.9)	0.108288	0.104175	0.0946655	0.0582382	0.0588352	0.0728919	0.0471244	0.0561674	0.059901	0.118978	0.101402	0.13243	0.072312	0.0898446	0.0791682	0.085106	0.059004	0.0572892		0.102376	0.00698729	0.0633218	0.00829335	0.0543976	0.0065696	0.117603	0.0155597	0.0804416	0.00883539	0.0671331	0.0155886
ACJ80521.1	BCAH187_A3960	ftsA	B7HM28	Cell division protein FtsA	0.0475947	0.0560328	0.0500767	0.0849852	0.0695633	0.0630735	0.0527215	0.0599824	0.0502617	0.0425209	0.0452576	0.0536439	0.0629228	0.055012	0.0715384	0.0736424	0.0403408	0.0668804		0.0512347	0.00433661	0.0725407	0.0112552	0.0543219	0.00505407	0.0471408	0.00579568	0.0631578	0.00826569	0.0602878	0.0176024
B7HL14	BCAH187_A1667	der	B7HL14	GTPase Der (GTP-binding protein EngA)	0.0539609	0.0536681	0.0585759	0.0233173	0.026866	0.0343248	0.0175335	0.0213731	0.0197004	0.0498014	0.0577969	0.045875	0.0291472	0.0182953	0.0280399	0.0311706	0.0109768	0.029193		0.0554016	0.00275291	0.0281694	0.0056183	0.0195357	0.0019251	0.0511578	0.00607558	0.0251608	0.00597142	0.0237801	0.011132
ACJ80114.1	BCAH187_A3852		B7HLD8	Zinc protease, insulinase family	0.0387369	0.0330499	0.054563	0.0402805	0.0449067	0.0523414	0.0254512	0.0315888	0.035923	0.0525748	0.0629223	0.0322865	0.0426051	0.0429203	0.0511298	0.0470092	0.0212448	0.0242148		0.0421166	0.0111477	0.0458429	0.0060847	0.0309876	0.00526169	0.0492612	0.0155844	0.0455518	0.00483329	0.0308229	0.0140962
ACJ77651.1	BCAH187_A0286	dal1	B7HRZ1	Alanine racemase (EC 5.1.1.1)	0	0	0	0.0118794	0.0100373	0.0235107	0.0491299	0.0790531	0.0742712	0.00206735	0.00404875	0	0.0653376	0.0774662	0.042856	0.13226	0.0574142	0.0490803		0	0	0.0151425	0.00730538	0.0674848	0.0160746	0.0020387	0.00202453	0.0618866	0.0175613	0.0795849	0.0458081
ACJ80611.1	BCAH187_A5345		B7HX10	Carboxyl-terminal protease	0.0216566	0.0367144	0.0392861	0.0174015	0.0204211	0.0243513	0.0439805	0.0350913	0.0261373	0.0605674	0.0527185	0.0331266	0.0347665	0.0315213	0.0325515	0.0690485	0.0266995	0.0551579		0.0325524	0.00952322	0.0207247	0.00348482	0.0350697	0.00892164	0.0488042	0.0141329	0.0329464	0.00165824	0.050302	0.0215881
ACJ79243.1	BCAH187_A0289		B7HRZ4	S1 RNA binding domain protein	0.00259966	0.00673323	0.0093375	0.00893577	0.00674123	0.00689025	0.00395957	0.00514845	0.0043141	0.0111077	0.0108768	0.0069066	0.00945146	0.00734507	0.0122807	0.00938561	0	0.00879017		0.00622346	0.00339772	0.00752242	0.00122627	0.00447404	0.000610361	0.00963039	0.0023617	0.0096924	0.0024766	0.00605859	0.00525534
ACJ81531.1	BCAH187_A2604		B7HS67	Putative acetyl-CoA carboxylase, biotin carboxylase	0.00422956	0.0175276	0.0118158	0.0353071	0.0285162	0.0261571	0.0171789	0.0146586	0.0210567	0.0216863	0.0159266	0.0131096	0.0263609	0.0278837	0.0299703	0.0239958	0.0053774	0.0224735		0.011191	0.00667099	0.0299934	0.00475048	0.0176314	0.00322294	0.0169075	0.00437167	0.0280717	0.00181203	0.0172822	0.010338
B7HNN1	BCAH187_A4248	bioB	B7HNN1	Biotin synthase (EC 2.8.1.6)	0.158736	0.155643	0.124438	0.100216	0.102905	0.102676	0.0489302	0.0617503	0.0705589	0.106581	0.128085	0.148104	0.0853885	0.0774182	0.0702994	0.0730979	0.0456485	0.0547684		0.146272	0.0189725	0.101932	0.00149082	0.0604131	0.0108762	0.12759	0.0207658	0.077702	0.00754855	0.0578383	0.0139798
ACJ79638.1	BCAH187_A1341		B7HZV9	Oligopeptide ABC transporter, ATP-binding protein	0.0840732	0.120818	0.103906	0.122518	0.135027	0.141366	0.0688456	0.0671375	0.0787603	0.0950208	0.0998537	0.110479	0.132406	0.0945051	0.0960865	0.117496	0.0666622	0.0707412		0.102932	0.0183916	0.13297	0.00959058	0.0715811	0.00627569	0.101784	0.00790793	0.107666	0.0214402	0.0849664	0.0282451
B7HRJ3	BCAH187_A4678	mutS2	B7HRJ3	Endonuclease MutS2 (EC 3.1.-.-)	0.0107757	0.0111638	0.0124236	0.00823091	0.00993517	0.00952011	0.00243149	0.00592792	0.0019869	0.00818524	0.0120226	0.0095427	0.00994963	0.00225523	0.00706998	0.00864527	0.00202964	0.00694011		0.0114544	0.000861524	0.00922873	0.000888704	0.00344877	0.00215848	0.00991686	0.00194587	0.00642494	0.00388754	0.00587167	0.0034348
B7HUR5	BCAH187_A5066	pepA	B7HUR5	Probable cytosol aminopeptidase (EC 3.4.11.1) (Leucine aminopeptidase) (LAP) (EC 3.4.11.10) (Leucyl aminopeptidase)	0.0628655	0.0710505	0.0653835	0.0598681	0.0632311	0.0690047	0.0406217	0.0528185	0.0363554	0.0553498	0.0589815	0.0573592	0.0573866	0.0412652	0.0764931	0.0746723	0.0355228	0.060733		0.0664332	0.00419225	0.0640347	0.00462101	0.0432652	0.00854394	0.0572302	0.00181928	0.0583816	0.017635	0.056976	0.0198433
ACJ78850.1	BCAH187_A2608		B7HS71	Carboxyl transferase domain protein	0.00366892	0.0228063	0.0263561	0.0324286	0.0247362	0.0210692	0.0167645	0.0163486	0.0136992	0.021947	0.0168856	0.0211192	0.0304889	0.0380092	0.0346636	0.0245997	0.0108841	0.0177223		0.0176105	0.0122035	0.026078	0.00579733	0.0156041	0.00166277	0.0199839	0.00271497	0.0343872	0.00376773	0.0177353	0.0068578
ACJ79386.1	BCAH187_A0447		B7HT32	Iron compound ABC transporter, iron compound-binding protein	0.049368	0.051146	0.046793	0.115148	0.134418	0.130847	0.0563947	0.0519402	0.0947263	0.0421875	0.0438925	0.0464516	0.0544865	0.101707	0.0910984	0.0795689	0.0575352	0.0566359		0.0491023	0.00218866	0.126804	0.0102513	0.0676871	0.0235223	0.0441772	0.00214623	0.0824306	0.0247749	0.06458	0.0129885
ACJ81082.1	BCAH187_A3517	pepF2	B7HZ70	Oligoendopeptidase F (EC 3.4.24.-)	0.00790822	0.0196633	0.0189366	0.0403858	0.0262489	0.027947	0.0128481	0.0203602	0.0157483	0.0243287	0.0224995	0.0196093	0.0262871	0.0178751	0.0261506	0.0228409	0.00670292	0.0183359		0.0155027	0.00658703	0.0315272	0.00771861	0.0163188	0.0037884	0.0221459	0.0023795	0.0234376	0.00481777	0.0159599	0.00832724
ACJ81091.1	BCAH187_A1555	ilvE1	B7HKC0	Branched-chain-amino-acid aminotransferase (BCAT) (EC 2.6.1.42)	0.0378957	0.0621626	0.0378096	0.151968	0.167056	0.13392	0.150712	0.1501	0.178181	0.0404799	0.0343533	0.0419495	0.111533	0.101122	0.115615	0.195451	0.139187	0.122034		0.045956	0.0140354	0.150981	0.0165897	0.159664	0.0160389	0.0389275	0.004029	0.109423	0.0074734	0.152224	0.0384055
ACJ77623.1	BCAH187_A3834		B7HLC1	Zinc protease, insulinase family	0.039578	0.0478374	0.0596708	0.0475063	0.0387715	0.0524496	0.0446531	0.0457225	0.0547326	0.0732799	0.0680768	0.0564684	0.0571	0.0600534	0.0415477	0.0657745	0.0391369	0.0509807		0.0490287	0.0100992	0.0462425	0.00692606	0.0483694	0.00553655	0.0659417	0.00860671	0.0529003	0.00994197	0.051964	0.013346
ACJ80419.1	BCAH187_A5125		B7HUX4	Lipoprotein	0.0418257	0.03611	0.0472946	0.0924214	0.101228	0.0831423	0.0637051	0.0966383	0.0925454	0.0476563	0.058332	0.0462998	0.112237	0.0951957	0.11114	0.0934787	0.0886275	0.0909155		0.0417435	0.00559276	0.092264	0.00904403	0.0842963	0.0179495	0.0507627	0.00659024	0.106191	0.00953802	0.0910072	0.00242691
ACJ77750.1	BCAH187_A1509		B7HK75	Ribonucleoside-diphosphate reductase (EC 1.17.4.1)	0.0620491	0.0830332	0.061908	0.104101	0.0724053	0.0822287	0.0761312	0.102403	0.0557751	0.0662802	0.0713927	0.0595283	0.0590828	0.051133	0.0702258	0.0906735	0.0416354	0.0899164		0.0689968	0.0121562	0.086245	0.0162251	0.0781032	0.0233765	0.0657337	0.00595103	0.0601472	0.00959083	0.0740751	0.0280962
ACJ82073.1	BCAH187_A5071		B7HUS0	Ferredoxin--NADP reductase (FNR) (Fd-NADP(+) reductase) (EC 1.18.1.2)	0.0629292	0.0681591	0.0958915	0.0674199	0.0919758	0.0909764	0.0668033	0.079308	0.0759491	0.114886	0.112498	0.106391	0.103995	0.0862059	0.101343	0.118023	0.0703093	0.0911918		0.0756599	0.0177151	0.0834573	0.0138978	0.0740201	0.00647169	0.111258	0.0043809	0.0971814	0.00959704	0.0931748	0.0239186
B7HWF4	BCAH187_A0886	thiG	B7HWF4	Thiazole synthase (EC 2.8.1.10)	0.323495	0.266594	0.258208	0.216613	0.263098	0.23059	0.182903	0.218407	0.189113	0.323565	0.316839	0.351589	0.213839	0.238887	0.212729	0.19339	0.233686	0.181121		0.282766	0.0355214	0.236767	0.0238501	0.196808	0.0189613	0.330664	0.0184308	0.221818	0.0147922	0.202732	0.0274996
ACJ80224.1	BCAH187_A3847	dapG2	B7HLD3	Aspartokinase (EC 2.7.2.4)	0.0596781	0.0499375	0.0622905	0.0428294	0.0571393	0.0608358	0.0326295	0.0477299	0.0514219	0.0647283	0.0749069	0.0609802	0.0691439	0.0518813	0.0650576	0.0781327	0.0311277	0.0554363		0.057302	0.00651023	0.0536015	0.00951023	0.0439271	0.00995666	0.0668718	0.00720653	0.0620276	0.00902137	0.0548989	0.0235071
ACJ80971.1	BCAH187_A5063	gtaB	B7HUR2	UTP--glucose-1-phosphate uridylyltransferase (EC 2.7.7.9) (UDP-glucose pyrophosphorylase)	0.104917	0.0790517	0.0989691	0.0749363	0.0824434	0.0955013	0.0548811	0.0566677	0.0923304	0.105959	0.111737	0.13233	0.0726558	0.101805	0.0525662	0.0787087	0.105095	0.0767867		0.0943128	0.013547	0.0842937	0.0104066	0.0679598	0.0211245	0.116675	0.0138616	0.0756758	0.0247581	0.0868636	0.0158184
ACJ78872.1	BCAH187_A1437		B7I0J0	Immune inhibitor A metalloprotease InhA1 (EC 3.4.24.-)	0.00118375	0	0	0.0139504	0.0184175	0.00836652	0.0132218	0.0140659	0.00589322	0	0	0	0.0135259	0.0111485	0.0223678	0.0109895	0.00601998	0.0137231		0.000394582	0.000683436	0.0135782	0.00503584	0.0110603	0.00449471	0	0	0.0156807	0.00591192	0.0102442	0.00390527
ACJ79981.1	BCAH187_A1366		B7I0C0	Putative bacteriocin O-metyltransferase	0.00669806	0.0242875	0.0748477	0.0263121	0.0173689	0.029588	0.0510095	0.0596927	0.0361248	0.0944434	0.10369	0.0266924	0.0695766	0.0662363	0.0435068	0.0656372	0.042579	0.045296		0.0352778	0.0353791	0.024423	0.00632483	0.0489423	0.0119191	0.0749419	0.0420403	0.0597732	0.0141858	0.0511707	0.0126018
B7HQW5	BCAH187_A0162	adk	B7HQW5	Adenylate kinase (AK) (EC 2.7.4.3) (ATP-AMP transphosphorylase) (ATP:AMP phosphotransferase) (Adenylate monophosphate kinase)	0.313693	0.239229	0.232996	0.136921	0.149131	0.157816	0.225622	0.220025	0.238594	0.27179	0.244265	0.29709	0.158399	0.17644	0.138925	0.220214	0.251111	0.172571		0.261972	0.0448993	0.147956	0.0104973	0.22808	0.00952535	0.271049	0.0264202	0.157922	0.0187622	0.214632	0.0395665
B7HRK2	BCAH187_A4687	pheS	B7HRK2	Phenylalanine--tRNA ligase alpha subunit (EC 6.1.1.20) (Phenylalanyl-tRNA synthetase alpha subunit) (PheRS)	0.0410354	0.0368448	0.0502223	0.04836	0.0709397	0.0531724	0.0277784	0.0379249	0.0340488	0.056107	0.0549406	0.0532986	0.0454675	0.0463764	0.0549238	0.0451507	0.0370999	0.0290718		0.0427008	0.00684245	0.0574907	0.0118931	0.0332507	0.00512011	0.0547821	0.0014109	0.0489226	0.00521707	0.0371075	0.00803945
ACJ80150.1	BCAH187_A1816		B7HLU1	Flagellar hook-associated protein 2 (HAP2) (Flagellar cap protein)	0	0	0.0048048	0.0137942	0.0145691	0.00531827	0.0162998	0.0298039	0.0382934	0.00171471	0.00167907	0	0.018759	0.0302364	0.026067	0.0372566	0.0085037	0.0174465		0.0016016	0.00277405	0.0112272	0.00513193	0.0281324	0.0110916	0.00113126	0.000979862	0.0250208	0.0058098	0.0210689	0.0147147
ACJ79417.1	BCAH187_A1467		B7I0L9	PhaP protein	0.227157	0.257751	0.263334	0.361187	0.364646	0.406155	0.713937	0.889024	1.0187	0.369747	0.294175	0.268219	0.511248	0.677463	0.440728	0.97074	1.14146	1.04501		0.249414	0.0194765	0.377329	0.0250234	0.873886	0.152943	0.310714	0.0527459	0.543146	0.121548	1.0524	0.0856003
B7HN67	BCAH187_A4220	deoB	B7HN67	Phosphopentomutase (EC 5.4.2.7) (Phosphodeoxyribomutase)	0.0429934	0.0519655	0.0438489	0.0609888	0.0792796	0.0590859	0.111565	0.104067	0.122875	0.0449046	0.0439711	0.0423044	0.0942816	0.123723	0.090266	0.150292	0.103249	0.10153		0.0462692	0.00495158	0.0664514	0.0111502	0.112836	0.00946845	0.0437267	0.00131722	0.102757	0.0182677	0.118357	0.0276701
ACJ82240.1	BCAH187_A1652	gudB	B7HKZ9	Glutamate dehydrogenase	0.101144	0.102509	0.073711	0.0280719	0.0296488	0.036909	0.0223266	0.0195954	0.0182442	0.0770379	0.0883158	0.083729	0.036544	0.0352037	0.0415477	0.0294851	0.0205003	0.0339871		0.0924545	0.0162467	0.0315432	0.00471327	0.0200554	0.0020797	0.0830276	0.00567161	0.0377651	0.00334363	0.0279908	0.00686646
ACJ79491.1	BCAH187_A3880	topA	B7HLG6	DNA topoisomerase 1 (EC 5.6.2.1) (DNA topoisomerase I)	0.00679969	0.0140892	0.0217095	0.0133557	0.0155165	0.0156192	0.00552357	0.00673316	0.0101556	0.0197564	0.0193457	0.0156563	0.0141265	0.0102463	0.0112425	0.014028	0.00461068	0.0131381		0.0141995	0.00745554	0.0148305	0.00127823	0.00747077	0.00240249	0.0182528	0.00225798	0.0118717	0.00201517	0.0105923	0.00519928
ACJ81654.1	BCAH187_A1556	ilvB	B7HKC1	Acetolactate synthase (EC 2.2.1.6)	0.00166268	0.00516769	0.00398136	0.0424551	0.0258692	0.02791	0.0422075	0.0411603	0.0317307	0.00142085	0	0.00147243	0.0207255	0.0109614	0.0294541	0.0445923	0.0126834	0.0497947		0.00360391	0.00178273	0.0320781	0.00904449	0.0383662	0.00577026	0.000964426	0.000835616	0.0203803	0.00925118	0.0356901	0.0200935
ABK00649.1			A1BYN6	Cell surface protein (Surface layer domain protein)	0.0381518	0.0307423	0.0270685	0.143628	0.114322	0.101119	0.133436	0.155311	0.124866	0.0289802	0.0230569	0.0244012	0.158522	0.113782	0.165208	0.133367	0.0754531	0.135145		0.0319875	0.00564561	0.119689	0.0217569	0.137871	0.0156998	0.0254794	0.00310534	0.145837	0.0279611	0.114655	0.0339615
ACJ77737.1	BCAH187_A1471	phaC	B7I0M3	PHB synthase subunit PhaC (Poly(3-hydroxyalkanoate) polymerase subunit PhaC)	0.0599579	0.0729203	0.0624225	0.122887	0.140606	0.119762	0.12441	0.131649	0.136271	0.0824249	0.0654418	0.0669487	0.143519	0.100661	0.101596	0.185543	0.108268	0.130959		0.0651002	0.00688359	0.127752	0.0112413	0.130777	0.00597803	0.0716051	0.00940046	0.115258	0.0244785	0.14159	0.0397194
ACJ78477.1	BCAH187_A3408		B7HYW2	Uncharacterized protein	0.0636221	0.0741527	0.0740571	0.0546718	0.0467443	0.060893	0.0430683	0.0551246	0.0637879	0.0656952	0.0687661	0.0610375	0.066088	0.0898788	0.0563527	0.0929723	0.0539254	0.046098		0.0706106	0.0060524	0.054103	0.00709148	0.0539936	0.010406	0.0651663	0.00389137	0.0707731	0.0172471	0.0643319	0.0251102
B7HS34	BCAH187_A0369	purM	B7HS34	Phosphoribosylformylglycinamidine cyclo-ligase (EC 6.3.3.1) (AIR synthase) (AIRS) (Phosphoribosyl-aminoimidazole synthetase)	0.119675	0.121167	0.123744	0.0560939	0.0592449	0.0672828	0.0579975	0.0592518	0.0654471	0.123187	0.14111	0.132476	0.0565058	0.0563546	0.0449699	0.0813626	0.0507175	0.0525523		0.121529	0.00205886	0.0608739	0.00576956	0.0608988	0.00398858	0.132258	0.00896345	0.0526101	0.00661704	0.0615441	0.0171878
ACJ79561.1	BCAH187_A4291	bfmbAb	B7HNS4	3-methyl-2-oxobutanoate dehydrogenase, beta subunit (EC 1.2.4.4)	0.112239	0.13417	0.151608	0.186539	0.179106	0.211034	0.140268	0.159586	0.186258	0.130344	0.1469	0.140174	0.185346	0.19786	0.16654	0.21671	0.173189	0.186279		0.132672	0.0197275	0.192226	0.0167064	0.162038	0.0230928	0.139139	0.00832635	0.183249	0.015765	0.19206	0.0223284
ACJ78996.1	BCAH187_A5511	fbp2	B7HY93	Fructose-1,6-bisphosphatase	0.0732927	0.109343	0.0889212	0.0863752	0.0729817	0.0777031	0.0654913	0.0754785	0.0559489	0.092696	0.0735965	0.0804837	0.0669973	0.0552215	0.0727084	0.081651	0.0571523	0.0623097		0.0905188	0.018078	0.07902	0.00679315	0.0656395	0.00976564	0.0822587	0.00967265	0.0649757	0.00891702	0.0670377	0.0129156
B7HVH9	BCAH187_A3000	aroA	B7HVH9	3-phosphoshikimate 1-carboxyvinyltransferase (EC 2.5.1.19) (5-enolpyruvylshikimate-3-phosphate synthase) (EPSP synthase) (EPSPS)	0.0372921	0.0340899	0.0455243	0.0409326	0.0364058	0.0562034	0.0289569	0.0412716	0.032763	0.0468648	0.0458906	0.0427383	0.0273441	0.0309897	0.0284974	0.0429932	0.0223118	0.0296694		0.0389688	0.00589868	0.0445139	0.0103733	0.0343305	0.00630521	0.0451646	0.00215695	0.0289437	0.00186332	0.0316581	0.0104831
ACJ78600.1	BCAH187_A5616		B7HZC0	Transporter, AcrB/AcrD/AcrF family	0.00815963	0.0103321	0.00868382	0.0160268	0.0141059	0.0176217	0.0110471	0.0161596	0.00752266	0.0154952	0.019725	0.0056202	0.0122429	0.00939244	0.0107071	0.0215097	0.0099898	0.0148898		0.0090585	0.00113365	0.0159181	0.0017604	0.0115765	0.00434272	0.0136135	0.00723823	0.0107808	0.00142668	0.0154631	0.00578128
ACJ81664.1	BCAH187_A5365		B7HX29	UDP-N-acetylglucosamine 2-epimerase (EC 5.1.3.14)	0.0913175	0.0709548	0.0769372	0.0672609	0.0605148	0.0582668	0.0231811	0.0351649	0.0610369	0.0758679	0.0806586	0.083115	0.0606029	0.064502	0.0718965	0.0784965	0.0408499	0.0539122		0.0797365	0.010466	0.0620142	0.00468073	0.0397943	0.0193479	0.0798805	0.00368565	0.0656671	0.00573625	0.0577528	0.0191149
ACJ80160.1	BCAH187_A4582	minD	B7HQK6	Cell division inhibitor MinD (Septum site-determining protein MinD)	0.0852297	0.0919784	0.0651942	0.108116	0.106822	0.0784361	0.0504833	0.0668132	0.0736653	0.0849721	0.0832057	0.0912018	0.0885329	0.0702355	0.0629094	0.0696002	0.0662198	0.0651847		0.0808007	0.0139306	0.0977912	0.0167744	0.0636539	0.0119095	0.0864599	0.00420055	0.0738926	0.0131974	0.0670016	0.00230926
ACJ77421.1	BCAH187_A4622	gerM	B7HQP5	Germination protein gerM	0.021572	0.0530787	0.0581119	0	0	0	0.0438087	0.0400517	0.022374	0.0783461	0.0406152	0.0214916	0.00280101	0.00507911	0.00318453	0.0556298	0.0182842	0.0416805		0.0442542	0.0198039	0	0	0.0354114	0.011446	0.0468176	0.0289303	0.00368821	0.00121972	0.0385315	0.0188709
ACJ82517.1	BCAH187_A0562		B7HU41	Putative polysaccharide biosynthesis protein	0	0	0	0	0.011789	0.030124	0.043855	0.0652758	0.0735585	0	0	0	0.0731983	0.0877741	0.0483217	0.105515	0.0886275	0.0373324		0	0	0.013971	0.0151801	0.0608964	0.0153284	0	0	0.0697647	0.0199491	0.0771584	0.0355088
ACJ81905.1	BCAH187_A0626	yhbH	B7HU84	Sporulation protein YhbH	0	0.00532771	0.0307848	0.00252518	0	0.0113582	0.039163	0.0534679	0.0170678	0.0483399	0.047335	0.00455408	0.0133545	0.0048432	0.00910984	0.106092	0.0174349	0.0720369		0.0120375	0.0164527	0.0046278	0.00596391	0.0365662	0.0183385	0.0334097	0.0249947	0.00910252	0.00425567	0.0651879	0.0447235
ACJ80317.1	BCAH187_A3361		B7HXZ6	Putative lipoprotein	0.0438638	0.0950184	0.117765	0.0900717	0.057906	0.0281838	0.101226	0.118458	0.0893347	0.122675	0.0734094	0.0706268	0.0787012	0.063844	0.155408	0.152192	0.0777368	0.184913		0.0855491	0.0378497	0.0587205	0.030952	0.103006	0.014643	0.0889036	0.0292796	0.0993176	0.0491401	0.138281	0.0549257
B7HM33	BCAH187_A3965	murD	B7HM33	UDP-N-acetylmuramoylalanine--D-glutamate ligase (EC 6.3.2.9) (D-glutamic acid-adding enzyme) (UDP-N-acetylmuramoyl-L-alanyl-D-glutamate synthetase)	0.0480995	0.0368322	0.0484075	0.0328609	0.0216918	0.0332569	0.016988	0.0207082	0.0104114	0.0464649	0.047249	0.0462998	0.032585	0.0177261	0.0370467	0.0280436	0.00886275	0.0202034		0.0444464	0.00659586	0.0292699	0.00656582	0.0160359	0.00521404	0.0466712	0.000507111	0.0291193	0.0101158	0.0190366	0.00964352
ACJ79563.1	BCAH187_A5614		B7HZB8	ABC transporter ATP-binding protein uup	0.0236635	0.0339448	0.0276051	0.0196641	0.0132165	0.0225144	0.00924156	0.0126172	0.00755176	0.0264437	0.0411258	0.0225678	0.0170173	0.00514297	0.0171977	0.0187764	0.00617135	0.0087926		0.0284045	0.00518709	0.018465	0.00476353	0.0098035	0.00257904	0.0300458	0.00978933	0.0131193	0.00690832	0.0112468	0.00665125
ACJ81811.1	BCAH187_A3967	murE	B7HM35	UDP-N-acetylmuramoyl-L-alanyl-D-glutamate--2,6-diaminopimelate ligase (EC 6.3.2.13) (Meso-A2pm-adding enzyme) (Meso-diaminopimelate-adding enzyme) (UDP-MurNAc-L-Ala-D-Glu:meso-diaminopimelate ligase) (UDP-MurNAc-tripeptide synthetase) (UDP-N-acetylmuramyl-tripeptide synthetase)	0.0421664	0.0397137	0.056604	0.0207054	0.0178924	0.0270932	0.00778474	0.0113874	0.0111323	0.0491365	0.048115	0.044131	0.0219003	0.0162459	0.0271625	0.0197707	0.00649814	0.0240713		0.0461614	0.00912635	0.021897	0.00471473	0.0101015	0.00201041	0.0471275	0.00264485	0.0217696	0.00545948	0.01678	0.00916035
ACJ80696.1	BCAH187_A2452	prpB	B7HR28	Methylisocitrate lyase (EC 4.1.3.30)	0.04051	0.067796	0.0572068	0.0459047	0.0581799	0.0220245	0.03797	0.0647988	0.0465408	0.0505954	0.0417209	0.0441534	0.0615016	0.0939131	0.0404815	0.0450012	0.073954	0.0391358		0.0551709	0.0137565	0.0420364	0.0183855	0.0497699	0.0137028	0.0454899	0.00458569	0.0652987	0.0269174	0.052697	0.0186413
B7HQT3	BCAH187_A0130	rplJ	B7HQT3	50S ribosomal protein L10	0.958085	0.787025	0.556575	0.411999	0.535107	0.495849	0.500815	0.50523	0.667958	0.736376	0.692605	0.788212	0.529998	0.560614	0.461968	0.304087	0.639079	0.481962		0.767228	0.201486	0.480985	0.0628857	0.558001	0.0952509	0.739064	0.04786	0.517527	0.0504921	0.475043	0.167603
ACJ78721.1	BCAH187_A3846	dapA	B7HLD2	4-hydroxy-tetrahydrodipicolinate synthase (HTPA synthase) (EC 4.3.3.7)	0.1128	0.0834735	0.10547	0.107614	0.110316	0.130978	0.121083	0.149993	0.117663	0.129443	0.148327	0.105602	0.140607	0.142659	0.0951541	0.152925	0.101072	0.112088		0.100581	0.0152623	0.116303	0.0127806	0.12958	0.0177608	0.127791	0.0214107	0.12614	0.026854	0.122028	0.0273184
ACJ79209.1	BCAH187_A0279	ddl	B7HRY4	D-alanine--D-alanine ligase (EC 6.3.2.4) (D-Ala-D-Ala ligase) (D-alanylalanine synthetase)	0.0651716	0.0621173	0.0707454	0.0409624	0.0621911	0.0506684	0.0502935	0.0464644	0.0605647	0.0735141	0.0807115	0.0646401	0.0514501	0.0564682	0.0523374	0.0672258	0.0419814	0.0428134		0.0660114	0.00437497	0.051274	0.0106273	0.0524409	0.00729129	0.0729553	0.00805025	0.0534185	0.00267806	0.0506735	0.0143407
ACJ81710.1	BCAH187_A5522		B7HYA4	Acetyl-CoA acetyltransferase	0.0176314	0.029683	0.0334235	0.0324665	0.0320043	0.031154	0.0246167	0.0392825	0.0310878	0.0320173	0.0258191	0.023421	0.0389189	0.0518914	0.0286309	0.0318275	0.0317564	0.0191625		0.0269126	0.0082525	0.0318749	0.000665745	0.0316623	0.00734976	0.0270858	0.00443596	0.0398137	0.011656	0.0275822	0.00729172
ACJ82086.1	BCAH187_A4328	pepQ1	B7HNW1	X-Pro dipeptidase (EC 3.4.13.9)	0.0666486	0.066287	0.0553255	0.091636	0.0884877	0.0989229	0.0866246	0.105594	0.0840577	0.0706238	0.0602324	0.0708269	0.108001	0.100431	0.0913048	0.162248	0.0790868	0.0849918		0.0627537	0.00643553	0.0930155	0.00535261	0.0920922	0.0117633	0.0672277	0.00605895	0.0999125	0.00836037	0.108776	0.0464027
ACJ81807.1	BCAH187_A5155		B7HV03	Acetyl-CoA acetyltransferase	0.0410213	0.0649981	0.0520027	0.0639841	0.0625724	0.0618238	0.0514542	0.076461	0.054059	0.0659856	0.054518	0.0598336	0.0576505	0.0522693	0.0598446	0.0771614	0.0429502	0.041961		0.052674	0.0120025	0.0627934	0.00109697	0.0606581	0.0137476	0.0601124	0.00573889	0.0565881	0.00389782	0.0540242	0.0200435
B7HQS4	BCAH187_A0120	cysS	B7HQS4	Cysteine--tRNA ligase (EC 6.1.1.16) (Cysteinyl-tRNA synthetase) (CysRS)	0.0384526	0.0587079	0.0484613	0.0417387	0.0398849	0.0447002	0.0369901	0.0420844	0.0419813	0.0466955	0.0524988	0.0465985	0.0525565	0.0400267	0.0525824	0.0542779	0.0291613	0.0371483		0.0485406	0.0101279	0.0421079	0.00242878	0.0403519	0.00291189	0.0485976	0.00337892	0.0483885	0.00724159	0.0401958	0.0128327
B7HS46	BCAH187_A2583	gpmA	B7HS46	2,3-bisphosphoglycerate-dependent phosphoglycerate mutase (BPG-dependent PGAM) (PGAM) (Phosphoglyceromutase) (dPGM) (EC 5.4.2.11)	0.0998695	0.0795895	0.104241	0.105624	0.12351	0.173072	0.0819066	0.0950887	0.159357	0.111603	0.102855	0.115655	0.13167	0.14832	0.0997992	0.110942	0.130228	0.111325		0.0945667	0.0131536	0.134069	0.0349413	0.112118	0.0414385	0.110038	0.00654208	0.126597	0.0246553	0.117498	0.011026
B7HRN9	BCAH187_A4725	pfkA	B7HRN9	ATP-dependent 6-phosphofructokinase (ATP-PFK) (Phosphofructokinase) (EC 2.7.1.11) (Phosphohexokinase)	0.262558	0.247563	0.216633	0.2086	0.223378	0.239783	0.188719	0.189879	0.188481	0.294957	0.313512	0.305666	0.226767	0.219492	0.229945	0.304307	0.222541	0.245101		0.242251	0.0234188	0.22392	0.0155988	0.189027	0.000747927	0.304712	0.00931398	0.225402	0.00535841	0.257317	0.0422296
B7HRP0	BCAH187_A4726	accA	B7HRP0	Acetyl-coenzyme A carboxylase carboxyl transferase subunit alpha (ACCase subunit alpha) (Acetyl-CoA carboxylase carboxyltransferase subunit alpha) (EC 2.1.3.15)	0.0639003	0.0571742	0.0602775	0.0599028	0.0602549	0.0590208	0.0530876	0.0460182	0.0506108	0.0570883	0.058332	0.0540164	0.0482741	0.0437681	0.0514537	0.0569261	0.0320044	0.0561207		0.0604507	0.0033664	0.0597262	0.000635759	0.0499055	0.00358708	0.0564789	0.00222141	0.047832	0.00386182	0.0483504	0.0141618
B7HLL7	BCAH187_A3932	pyrF	B7HLL7	Orotidine 5'-phosphate decarboxylase (EC 4.1.1.23) (OMP decarboxylase) (OMPDCase) (OMPdecase)	0.170027	0.143378	0.157805	0.0504823	0.0369125	0.0524006	0.0281052	0.0313233	0.0426516	0.131781	0.142276	0.16808	0.0369662	0.0633075	0.0326882	0.0122362	0.036866	0.0114599		0.15707	0.0133395	0.0465985	0.00844296	0.0340267	0.0076407	0.147379	0.0186798	0.0443206	0.0165816	0.0201874	0.0144493
ACJ77205.1	BCAH187_A0274	hppD	B7HRX9	4-hydroxyphenylpyruvate dioxygenase (EC 1.13.11.27)	0.022768	0.0366925	0.0403844	0.0298134	0.0236161	0.0178801	0.010275	0.0225452	0.0167925	0.049722	0.0423378	0.0313644	0.0394174	0.030973	0.0358516	0.0287047	0.0150095	0.0244396		0.0332816	0.00929031	0.0237698	0.00596813	0.0165376	0.00613907	0.0411414	0.00923713	0.035414	0.00423916	0.0227179	0.00700805
B7HUW3	BCAH187_A5114	lipA	B7HUW3	Lipoyl synthase (EC 2.8.1.8) (Lip-syn) (LS) (Lipoate synthase) (Lipoic acid synthase) (Sulfur insertion protein LipA)	0.0505277	0.0327171	0.0655366	0	0	0	0	0	0	0.0458772	0.0634214	0.0587292	0	0	0	0	0	0		0.0495938	0.0164296	0	0	0	0	0.0560093	0.00908288	0	0	0	0
ACJ79198.1	BCAH187_A1284		B7HZQ2	Putative S-layer protein	0.0988346	0.106846	0.0720281	0.143485	0.120345	0.0379645	0.405793	0.340409	0.171146	0.106492	0.075512	0.0875256	0.214258	0.121412	0.350167	0.328013	0.251314	0.53553		0.0925696	0.0182349	0.100598	0.0554626	0.305782	0.121095	0.0898433	0.0156196	0.228612	0.115051	0.371619	0.14704
B7HS29	BCAH187_A0364	purC	B7HS29	Phosphoribosylaminoimidazole-succinocarboxamide synthase (EC 6.3.2.6) (SAICAR synthetase)	0.212628	0.19581	0.191716	0.0812071	0.102106	0.0800114	0.0439805	0.0467884	0.0555418	0.188432	0.18781	0.216195	0.0899838	0.0778762	0.0837038	0.0487401	0.0634113	0.0494519		0.200052	0.0110826	0.0877747	0.0124253	0.0487702	0.00603002	0.197479	0.0162115	0.0838546	0.00605523	0.0538678	0.00827259
B7HQJ8	BCAH187_A4573	obg	B7HQJ8	GTPase Obg (EC 3.6.5.-) (GTP-binding protein Obg)	0.0483731	0.0501153	0.0351005	0.0367094	0.0364908	0.0271961	0.0133959	0.0174181	0.0200686	0.0450953	0.0496776	0.0447853	0.025124	0.0227789	0.0363542	0.0317532	0.016773	0.0212419		0.0445297	0.00821224	0.0334655	0.00543054	0.0169609	0.00335975	0.0465194	0.00273949	0.0280857	0.00725612	0.023256	0.00769053
B7HNS7	BCAH187_A4294	buk	B7HNS7	Probable butyrate kinase (BK) (EC 2.7.2.7) (Branched-chain carboxylic acid kinase)	0.0282067	0.0185962	0.0388879	0.0377744	0.0478756	0.0589019	0.00781126	0.0152349	0.019149	0.0416343	0.0536432	0.0317917	0.0319635	0.03381	0.0333117	0.0132253	0.0130406	0.00990905		0.0285636	0.0101506	0.048184	0.0105671	0.014065	0.00575867	0.0423564	0.0109437	0.0330284	0.000955278	0.0120583	0.00186361
ACJ77860.1	BCAH187_A1377	fabI	B7I0D1	Enoyl-[acyl-carrier-protein] reductase [NADH] (EC 1.3.1.9)	0.238945	0.266594	0.225932	0.158849	0.167772	0.139653	0.134378	0.123764	0.106757	0.235605	0.209175	0.257181	0.148924	0.0796289	0.121559	0.113759	0.112169	0.120747		0.243824	0.0207652	0.155425	0.014369	0.121633	0.0139332	0.233987	0.0240437	0.116704	0.0349017	0.115558	0.0045634
ACJ80061.1	BCAH187_A0002	dnaN1	B7HPR8	Beta sliding clamp	0.0571103	0.0617396	0.0673855	0.0414555	0.0463597	0.0460683	0.0327771	0.0368814	0.0206029	0.0679008	0.0602559	0.0505755	0.0386894	0.0420936	0.0469193	0.0332972	0.0210461	0.0359824		0.0620784	0.005146	0.0446279	0.00275118	0.0300871	0.00846602	0.0595774	0.00868256	0.0425674	0.00413536	0.0301085	0.00796232
B7HPL4	BCAH187_A4448	grpE	B7HPL4	Protein GrpE (HSP-70 cofactor)	0.0539159	0.0710916	0.0625958	0.154036	0.10168	0.0995976	0.169217	0.266942	0.325355	0.0418854	0.0369132	0.0520873	0.0967368	0.189263	0.115771	0.227517	0.216029	0.142055		0.0625345	0.00858803	0.118438	0.0308462	0.253838	0.0788895	0.0436286	0.00773574	0.133924	0.0488612	0.195201	0.0463822
ACJ81218.1	BCAH187_A1342		B7HZW0	Oligopeptide ABC transporter, ATP-binding protein	0.0847272	0.0940487	0.101442	0.0742937	0.0910218	0.120302	0.0583793	0.0629236	0.0627694	0.087919	0.0962197	0.09915	0.0817245	0.0854956	0.0643254	0.0905192	0.0615548	0.0584666		0.0934058	0.00837565	0.095206	0.023288	0.0613575	0.0025803	0.0944296	0.0058256	0.0771819	0.0112925	0.0701802	0.0176817
B7HND7	BCAH187_A2095	nadE	B7HND7	NH(3)-dependent NAD(+) synthetase (EC 6.3.1.5)	0.0380583	0.039429	0.0552316	0.0305806	0.0358871	0.030567	0.0175658	0.013704	0.025837	0.0709588	0.055008	0.0490233	0.0431273	0.0325847	0.0449463	0.0285512	0.0146626	0.0167124		0.0442396	0.00954399	0.0323449	0.00306765	0.0190356	0.00619863	0.05833	0.0113388	0.0402194	0.00667411	0.0199754	0.00749722
B7HN32	BCAH187_A4185	nagB	B7HN32	Glucosamine-6-phosphate deaminase (EC 3.5.99.6) (GlcN6P deaminase) (GNPDA) (Glucosamine-6-phosphate isomerase)	0.0682461	0.0595402	0.0659407	0.0917159	0.122948	0.120588	0.0948283	0.124486	0.157959	0.0705977	0.0691302	0.0667989	0.126858	0.155611	0.114534	0.118564	0.121778	0.0832814		0.0645757	0.0045106	0.111751	0.0173906	0.125758	0.0315843	0.0688423	0.00191569	0.132334	0.021079	0.107874	0.0213588
ACJ78977.1	BCAH187_A0280	murF_1	B7HRY5	UDP-N-acetylmuramoyl-tripeptide--D-alanyl-D-alanine ligase (EC 6.3.2.10) (D-alanyl-D-alanine-adding enzyme)	0.0226023	0.0255451	0.0311613	0.0221973	0.0170503	0.0235993	0.0208641	0.0223811	0.020459	0.0263384	0.0309491	0.0236553	0.0234783	0.0193516	0.0242664	0.0360318	0.0121911	0.0238207		0.0264362	0.0043485	0.020949	0.00344836	0.0212348	0.00101325	0.026981	0.00368908	0.0223654	0.00263961	0.0240145	0.0119215
B7HZT6	BCAH187_A1318		B7HZT6	UPF0234 protein BCAH187_A1318	0.138564	0.137573	0.115207	0.113401	0.149713	0.183627	0.128974	0.120057	0.148506	0.148012	0.125611	0.14316	0.137937	0.163124	0.109094	0.119109	0.190848	0.161751		0.130448	0.0132081	0.148914	0.0351202	0.132512	0.0145507	0.138928	0.0117852	0.136718	0.0270351	0.157236	0.036082
B7HQV8	BCAH187_A0155	rpsH	B7HQV8	30S ribosomal protein S8	1.16922	0.893723	0.882032	0.427099	0.51025	0.579477	0.470549	0.430636	0.449581	0.907771	0.978388	1.00386	0.488776	0.53044	0.378886	0.272101	0.54385	0.461465		0.981658	0.162537	0.505608	0.0762948	0.450256	0.0199651	0.963341	0.0497818	0.466034	0.0782944	0.425806	0.13934
B7HLG1	BCAH187_A3875	codY	B7HLG1	GTP-sensing transcriptional pleiotropic repressor CodY	0.203476	0.255977	0.237816	0.210535	0.199749	0.163717	0.151269	0.14032	0.186922	0.316712	0.270602	0.29925	0.177393	0.177945	0.184518	0.183654	0.175544	0.182533		0.232423	0.0266626	0.191333	0.0245176	0.159504	0.0243679	0.295521	0.02328	0.179952	0.00396375	0.180577	0.00439445
ACJ81155.1	BCAH187_A4754		B7HRR7	Universal stress protein	0.222887	0.262986	0.217438	0.16417	0.16697	0.191446	0.132021	0.128745	0.148978	0.296284	0.248679	0.318006	0.295838	0.227407	0.307097	0.153275	0.314861	0.263176		0.234437	0.0248736	0.174195	0.0150052	0.136581	0.0108603	0.287656	0.03546	0.276781	0.0431279	0.243771	0.0825224
ACJ79348.1	BCAH187_A4253	bioA	B7HNN6	Adenosylmethionine-8-amino-7-oxononanoate aminotransferase (EC 2.6.1.62) (7,8-diamino-pelargonic acid aminotransferase) (DAPA AT) (DAPA aminotransferase) (7,8-diaminononanoate synthase) (DANS) (Diaminopelargonic acid synthase)	0.0814786	0.0865234	0.0601571	0.0800185	0.0718364	0.0755839	0.0455037	0.0544599	0.0659161	0.0574429	0.0715893	0.0613322	0.0677092	0.0671443	0.0481126	0.0693386	0.0448892	0.0491967		0.076053	0.0139955	0.075813	0.00409587	0.0552932	0.0102317	0.0634548	0.0073082	0.0609887	0.0111546	0.0544748	0.0130513
ACJ81013.1	BCAH187_A0510	proS1	B7HT92	Proline--tRNA ligase (EC 6.1.1.15) (Prolyl-tRNA synthetase) (ProRS)	0.0434952	0.0491582	0.0489194	0.0407742	0.047166	0.0506539	0.0260977	0.0352387	0.0311685	0.0506849	0.0446681	0.0367675	0.0410736	0.0391017	0.0537021	0.038748	0.0217845	0.0343798		0.0471909	0.00320285	0.046198	0.0050105	0.030835	0.00457964	0.0440402	0.00697992	0.0446258	0.00792192	0.0316374	0.008808
ACJ77864.1	BCAH187_A1712	aspB	B7HL59	Aminotransferase (EC 2.6.1.-)	0.0905341	0.0765167	0.0722626	0.0631741	0.056838	0.0884045	0.0314494	0.0542607	0.0533747	0.0631144	0.0837323	0.0886143	0.0692948	0.0605829	0.0506461	0.0712695	0.0383678	0.0414298		0.0797711	0.00956061	0.0694722	0.0166991	0.0463616	0.012922	0.078487	0.013535	0.0601746	0.00933104	0.0503557	0.0181765
B7HLA6	BCAH187_A3819	miaB	B7HLA6	tRNA-2-methylthio-N(6)-dimethylallyladenosine synthase (EC 2.8.4.3) ((Dimethylallyl)adenosine tRNA methylthiotransferase MiaB) (tRNA-i(6)A37 methylthiotransferase)	0.0166399	0.024901	0.0295147	0.0254204	0.0268484	0.0343023	0.0112642	0.0219694	0.0214773	0.0236994	0.0201125	0.0278344	0.0326491	0.026119	0.0480369	0.0305144	0.017238	0.0214339		0.0236852	0.00652297	0.028857	0.0047695	0.0182369	0.00604361	0.0238821	0.0038642	0.0356017	0.0112533	0.0230621	0.00678634
ACJ79221.1	BCAH187_A2057		B7HN99	Nitroreductase domain-containing protein	0.0752862	0.112122	0.101405	0.101664	0.112255	0.133028	0.229339	0.223649	0.234256	0.136714	0.0866231	0.116675	0.210174	0.226008	0.172267	0.22327	0.251259	0.286384		0.0962711	0.0189468	0.115649	0.0159551	0.229081	0.00530819	0.113338	0.0252117	0.202816	0.0276155	0.253638	0.031624
ACJ82108.1	BCAH187_A1729		B7HL75	THUMP domain-containing protein	0.0297967	0.0231523	0.0455843	0.00731568	0.00772662	0.00877491	0.00504262	0.00491751	0.00206029	0.0318285	0.0457114	0.0263872	0.00257929	0.00467707	0.00879736	0.00768396	0	0.00719648		0.0328444	0.0115224	0.00793907	0.000752457	0.00400681	0.00168689	0.0346424	0.00996466	0.00535124	0.00316338	0.00496015	0.00430252
ACJ80829.1	BCAH187_A4541	relA	B7HQG6	(p)ppGpp synthase (EC 2.7.6.5) (ATP:GTP 3'-pyrophosphotransferase) (GTP pyrophosphokinase) (ppGpp synthase I)	0.0116502	0.0120698	0.0154983	0.0165265	0.0120841	0.0148673	0.00657206	0.0089726	0.00537037	0.0143805	0.0173311	0.0126098	0.00941246	0.00853388	0.0168162	0.0120174	0.00548588	0.011255		0.0130728	0.00211102	0.0144926	0.00224476	0.00697168	0.00183406	0.0147738	0.00238509	0.0115875	0.00454945	0.0095861	0.0035713
ACJ81307.1	BCAH187_A3838		B7HLC5	Sugar ABC transporter, ATP-binding protein	0.022143	0.0286756	0.0368211	0.0253706	0.0267957	0.0244536	0.0112421	0.0127904	0.00918649	0.0220761	0.0231613	0.0261458	0.0268347	0.0243299	0.0392259	0.0209375	0.00625606	0.0196092		0.0292132	0.0073538	0.02554	0.00118021	0.011073	0.00180787	0.0237944	0.00210741	0.0301302	0.00797605	0.0156009	0.00812011
ACJ77428.1	BCAH187_A2587	pepD	B7HS50	Aminoacyl-histidine dipeptidase	0.0365654	0.0398761	0.0445467	0.0434702	0.0439159	0.0357053	0.0175873	0.017151	0.0175652	0.0411145	0.0467014	0.0409029	0.0419807	0.0380622	0.0545472	0.0297773	0.0130494	0.0204513		0.0403294	0.00400994	0.0410305	0.00461711	0.0174345	0.000245785	0.0429063	0.0032884	0.0448634	0.0086123	0.0210927	0.00838235
ACJ78511.1	BCAH187_A0564		B7HU43	Glycosyl transferase, group 2 family protein	0	0	0	0	0	0.00323511	0.0092955	0.0217557	0.0197492	0	0	0	0.0190185	0.0344866	0.00648677	0.0509922	0.0248295	0.00707514		0	0	0.00107837	0.00186779	0.0169335	0.00669031	0	0	0.0199973	0.0140255	0.0276323	0.0220923
ACJ81639.1	BCAH187_A1469		B7I0M1	PhaR protein	0.117635	0.127965	0.117367	0.184843	0.189125	0.239034	0.292646	0.273736	0.370905	0.125656	0.0984353	0.156262	0.250497	0.348983	0.201441	0.266954	0.388853	0.289793		0.120989	0.00604286	0.204334	0.0301273	0.312429	0.0515164	0.126784	0.0289297	0.266974	0.0751379	0.3152	0.0647997
ACJ81369.1	BCAH187_A2308		B7HPZ2	ABC transporter, ATP-binding protein	0.0134227	0.0185414	0.0190466	0.0131821	0.00773479	0.00790577	0.00757193	0.00590725	0.00371245	0.0191173	0.0224638	0.0132075	0.0108445	0.00561841	0.015852	0.0107689	0.0050564	0.0086449		0.0170036	0.00311143	0.00960756	0.00309685	0.00573054	0.0019358	0.0182629	0.00468693	0.0107716	0.00511717	0.00815674	0.00288737
B7HY69	BCAH187_A5487	atpF	B7HY69	ATP synthase subunit b (ATP synthase F(0) sector subunit b) (ATPase subunit I) (F-type ATPase subunit b) (F-ATPase subunit b)	0.128838	0.162495	0.147547	0.132031	0.0871545	0.0841321	0.0455037	0.0610152	0.065071	0.134033	0.10781	0.133939	0.162925	0.184647	0.138925	0.0520039	0.128193	0.108233		0.146294	0.0168636	0.101106	0.0268243	0.0571966	0.0103274	0.125261	0.0151127	0.162166	0.0228704	0.0961433	0.0395072
ACJ82406.1	BCAH187_A0724		B7HVA1	Nicotinate phosphoribosyltransferase (EC 6.3.4.21)	0.0173916	0.0180179	0.0293057	0.0227732	0.0220481	0.0307302	0.011773	0.0153079	0.0128271	0.039632	0.0371912	0.023958	0.0281021	0.0236591	0.0273856	0.0318929	0.00655152	0.0205353		0.0215717	0.0067051	0.0251839	0.00481695	0.0133027	0.00181479	0.0335937	0.00843357	0.0263823	0.00238541	0.0196599	0.0126934
ACJ80320.1	BCAH187_A0725		B7HVA2	Transcriptional activator	0.01123	0.0186152	0.0197199	0.0419095	0.0372747	0.0277802	0.0159643	0.0289124	0.00931804	0.017274	0.0244326	0.0179011	0.0326628	0.0211529	0.0397876	0.0440192	0.0171332	0.0347171		0.0165217	0.0046159	0.0356548	0.00720255	0.0180649	0.00996465	0.0198692	0.00396443	0.0312011	0.00940297	0.0319565	0.0136539
ACJ80334.1	BCAH187_A1282		B7HZQ0	Putative S-layer protein	0.0506409	0.0393486	0.0202103	0.153345	0.161959	0.0671104	0.244251	0.188045	0.129558	0.0252439	0.0141252	0.0298976	0.197264	0.166927	0.294048	0.161065	0.157383	0.256846		0.0367333	0.015383	0.127471	0.0524513	0.187285	0.0573499	0.0230889	0.00810401	0.219413	0.0663915	0.191765	0.0563925
ACJ77329.1	BCAH187_A3948	divIVA	B7HLN0	Cell-division initiation protein DivIVA	0.235269	0.179905	0.174374	0.264061	0.336997	0.301886	0.403845	0.360545	0.464793	0.172329	0.173434	0.188506	0.331669	0.411499	0.291081	0.300467	0.522269	0.367991		0.196516	0.0336749	0.300981	0.0364765	0.409727	0.0523724	0.178089	0.00903807	0.34475	0.0612652	0.396909	0.113693
B7HLF7	BCAH187_A3871	frr	B7HLF7	Ribosome-recycling factor (RRF) (Ribosome-releasing factor)	0.27978	0.231885	0.215194	0.149873	0.168844	0.16179	0.134297	0.171262	0.25747	0.186922	0.19155	0.229747	0.126817	0.186843	0.0901135	0.157417	0.189711	0.11303		0.242286	0.0335255	0.160169	0.00958915	0.187677	0.0632056	0.20274	0.0235032	0.134591	0.0488309	0.153386	0.0384989
ACJ79756.1	BCAH187_A5548	speE	B7HYD0	Polyamine aminopropyltransferase (Putrescine aminopropyltransferase) (PAPT) (Spermidine synthase) (SPDS) (SPDSY) (EC 2.5.1.16)	0.167683	0.173722	0.152961	0.0436901	0.0532435	0.0665138	0.0521224	0.0643837	0.0567892	0.122823	0.151769	0.124252	0.053321	0.0580127	0.0484975	0.0600094	0.0319059	0.0330602		0.164789	0.0106786	0.0544825	0.0114622	0.0577651	0.00618862	0.132948	0.0163153	0.053277	0.00475776	0.0416585	0.0159028
ACJ82253.1	BCAH187_A0439	ahpC	B7HT24	Alkyl hydroperoxide reductase C (EC 1.11.1.26) (Peroxiredoxin) (Thioredoxin peroxidase)	0.734745	0.755994	0.727049	1.10214	1.18493	1.12931	1.16509	1.15113	1.13161	0.649381	0.673782	0.619476	0.873	1.02849	0.760744	0.757904	1.42894	1.05501		0.739263	0.0149917	1.13879	0.0422015	1.14928	0.016817	0.647546	0.0271993	0.887412	0.134455	1.08062	0.33625
ACJ80688.1	BCAH187_A0458		B7HT42	C2 domain-containing protein	0	0.0026422	0.0305346	0.0125232	0.0105814	0.0180254	0.0155378	0.0151523	0.00846452	0.0392293	0.0597548	0.00451705	0.0476854	0.0312248	0.0271073	0.0157844	0.00864658	0.0172468		0.0110589	0.0169181	0.01371	0.00386133	0.0130516	0.00397717	0.0345004	0.0279208	0.0353392	0.0108886	0.0138926	0.00460166
ACJ80866.1	BCAH187_A3899	fabG	B7HLI4	3-oxoacyl-[acyl-carrier-protein] reductase (EC 1.1.1.100)	0.164497	0.162495	0.143512	0.135251	0.11904	0.111532	0.0971115	0.090914	0.104748	0.137302	0.140851	0.149063	0.123187	0.122497	0.0993935	0.0631376	0.0875466	0.0813065		0.156835	0.011581	0.121941	0.0121224	0.0975913	0.00692965	0.142405	0.00603231	0.115026	0.0135426	0.0773303	0.012681
ACJ77372.1	BCAH187_A4720	citZ	B7HRN4	Citrate synthase	0.0739066	0.0867775	0.0747217	0.0774211	0.0741041	0.0718245	0.0550332	0.0731834	0.0511029	0.0821042	0.0721516	0.0785399	0.0844481	0.0835261	0.0901922	0.106731	0.0626425	0.0880595		0.0784686	0.00720725	0.0744499	0.00281427	0.0597732	0.0117787	0.0775986	0.00504266	0.0860555	0.00361202	0.0858109	0.0221299
ACJ82438.1	BCAH187_A4811	ccpA	B7HSL3	Catabolite control protein A	0.0708643	0.0792898	0.0791875	0.0723782	0.0735038	0.0826414	0.0460519	0.0533298	0.0540951	0.0775133	0.0759019	0.0828376	0.0706664	0.0694094	0.0702994	0.0730979	0.0360383	0.0629836		0.0764472	0.00483522	0.0761745	0.00562876	0.051159	0.00443936	0.0787509	0.00362968	0.0701251	0.000646354	0.0573733	0.0191562
ACJ80044.1	BCAH187_A4829		B7HSN1	Peptidase, M42 family	0.0632657	0.0682753	0.0820584	0.0595432	0.0656222	0.0605518	0.0321202	0.028713	0.0328089	0.0653272	0.0705867	0.0887088	0.0438118	0.0595835	0.0435843	0.051664	0.0268117	0.0331065		0.0711998	0.0097317	0.0619057	0.00325781	0.0312141	0.00219314	0.0748742	0.0122663	0.0489932	0.00917217	0.0371941	0.0129206
B7HQU0	BCAH187_A0137	rpsG	B7HQU0	30S ribosomal protein S7	0.723906	0.65623	0.654849	0.42656	0.419235	0.383734	0.208267	0.179206	0.225246	0.530978	0.51994	0.619705	0.338383	0.323842	0.292099	0.124454	0.260769	0.198149		0.678328	0.0394773	0.409843	0.0229061	0.204239	0.0232828	0.556874	0.0546918	0.318108	0.023669	0.194457	0.0682327
B7HK95	BCAH187_A1530	dltA	B7HK95	D-alanine--D-alanyl carrier protein ligase (DCL) (EC 6.2.1.54) (D-alanine--poly(phosphoribitol) ligase subunit 1) (D-alanine-activating enzyme) (DAE)	0.0410788	0.0406238	0.0372594	0.0275064	0.0232412	0.0263944	0.00568796	0.00554684	0.00774654	0.0303171	0.0406241	0.0396855	0.0271542	0.0175854	0.0264619	0.0115564	0.00791317	0.00541164		0.039654	0.0020862	0.025714	0.0022125	0.00632711	0.00123129	0.0368756	0.00569918	0.0237338	0.00533593	0.00829374	0.00309002
ACJ78401.1	BCAH187_A4652		B7HRG7	Enoyl-CoA hydratase/isomerase family protein	0.113075	0.0944739	0.0902545	0.0931379	0.0908028	0.0805642	0.125929	0.140864	0.108956	0.140267	0.112934	0.0936763	0.113669	0.0961881	0.0990783	0.127927	0.102025	0.126859		0.0992679	0.0121422	0.0881683	0.006688	0.12525	0.0159648	0.115626	0.023412	0.102978	0.00937022	0.118937	0.0146561
ACJ77299.1	BCAH187_A3827	recA	B7HLB4	Protein RecA (Recombinase A)	0.167403	0.201557	0.155286	0.151073	0.173639	0.163886	0.105665	0.120964	0.112623	0.146921	0.117365	0.192322	0.140993	0.11931	0.138925	0.154012	0.0958711	0.122386		0.174749	0.0239939	0.162866	0.0113171	0.113084	0.00765989	0.152203	0.0377566	0.133076	0.0119663	0.12409	0.0291077
ACJ79804.1	BCAH187_A2385		B7HQ69	Uncharacterized protein	0	0.00507797	0.015649	0	0	0.00216516	0.0174194	0.0194139	0.0061004	0.0167542	0.0205074	0	0.00509141	0.00923234	0.00578854	0.0328636	0.00623162	0.011838		0.00690898	0.00798354	0.000721721	0.00125006	0.0143112	0.00718038	0.0124205	0.0109189	0.0067041	0.00221709	0.0169777	0.0140402
ACJ80585.1	BCAH187_A0239		B7HRU4	Oxidoreductase, aldo/keto reductase family	0.07814	0.0633555	0.0705051	0.0934224	0.105718	0.105053	0.13454	0.161479	0.171957	0.0783877	0.056858	0.0722076	0.130575	0.143985	0.116356	0.182233	0.169896	0.141132		0.0706669	0.00739358	0.101398	0.00691505	0.155992	0.0193025	0.0691511	0.0110856	0.130305	0.0138163	0.16442	0.0210902
ACJ80220.1	BCAH187_A4292	bfmbAa	B7HNS5	2-oxoisovalerate dehydrogenase subunit alpha (EC 1.2.4.4) (Branched-chain alpha-keto acid dehydrogenase E1 component alpha chain)	0.0423909	0.0468455	0.0631598	0.0555084	0.0644891	0.08489	0.0401744	0.0419761	0.0398633	0.0434703	0.0543907	0.0475511	0.049905	0.0585547	0.043388	0.0699633	0.0431161	0.0573341		0.0507987	0.0109343	0.0682958	0.0150562	0.0406713	0.00114066	0.0484707	0.00551798	0.0506159	0.00760829	0.0568045	0.0134314
ACJ80185.1	BCAH187_A0362	purK	B7HS27	N5-carboxyaminoimidazole ribonucleotide synthase (N5-CAIR synthase) (EC 6.3.4.18) (5-(carboxyamino)imidazole ribonucleotide synthetase)	0.0491424	0.0610948	0.0588368	0.0144786	0.0178405	0.0195374	0.00498996	0.00729923	0.0122327	0.048294	0.0514023	0.0543992	0.0255235	0.0161988	0.0145091	0.017742	0.00624789	0.00949509		0.056358	0.00635005	0.0172855	0.00257467	0.00817395	0.00369974	0.0513652	0.00305278	0.0187438	0.00593187	0.0111617	0.00592551
ACJ82117.1	BCAH187_A0946		B7HXD0	Transcription antiterminator, LytR family	0.0164689	0.017062	0.0244124	0.030037	0.0219629	0.0353355	0.00955577	0.013978	0.00976065	0.024126	0.0196871	0.0291689	0.019551	0.0243734	0.0361205	0.0242685	0.00997059	0.0159102		0.0193144	0.00442492	0.0291118	0.00673411	0.0110982	0.00249615	0.0243273	0.0047441	0.0266816	0.0085225	0.0167164	0.00718297
ACJ80082.1	BCAH187_A0474	topB	B7HT58	DNA topoisomerase 3 (EC 5.6.2.1) (DNA topoisomerase III)	0.00774549	0.00936186	0.0195773	0.0139456	0.00803399	0.0171075	0.00262161	0.00511314	0.00642676	0.0154442	0.0162033	0.0137185	0.00670474	0.00486313	0.00609822	0.00532642	0.00218833	0.00872988		0.0122282	0.0064156	0.013029	0.00460566	0.0047205	0.00193272	0.015122	0.00127339	0.00588869	0.000938515	0.00541488	0.00327167
ACJ81284.1	BCAH187_A3936	carA	B7HLM1	Carbamoyl-phosphate synthase small chain (EC 6.3.5.5) (Carbamoyl-phosphate synthetase glutamine chain)	0.0953969	0.109517	0.0905496	0.0303851	0.0187203	0.0296123	0.00785406	0.00255307	0.0149752	0.0969447	0.0992444	0.0799147	0.0294604	0.0169976	0.0243595	0.00797869	0.00874134	0.014945		0.0984879	0.00985439	0.0262393	0.00652305	0.00846079	0.00623327	0.0920346	0.0105589	0.0236058	0.00626549	0.010555	0.00382093
ACJ79352.1	BCAH187_A0514		B7HT96	Tellurium resistance protein	0.2668	0.246256	0.201339	0.257255	0.286801	0.428569	0.344796	0.331438	0.623876	0.215559	0.194841	0.274935	0.292258	0.324369	0.194781	0.260198	0.497502	0.295241		0.238132	0.0334782	0.324208	0.091578	0.43337	0.165118	0.228445	0.0415727	0.270469	0.0674855	0.35098	0.128095
ACJ79411.1	BCAH187_A2203		B7HP31	ATP-dependent RNA helicase, DEAD/DEAH box family	0.0145153	0.0250635	0.0598603	0.00712762	0.0125467	0.0106867	0.0171955	0.0143733	0.00802932	0.0620206	0.0546582	0.0278513	0.00753896	0.0136705	0.00571414	0.0149729	0.00410101	0.0210344		0.0331464	0.0237285	0.0101203	0.00275356	0.0131994	0.00469448	0.0481767	0.0179831	0.00897454	0.00416793	0.0133694	0.00857982
ACJ82362.1	BCAH187_A5498		B7HY80	Putative PTS system, glucose-specific IIA component	0.250954	0.224539	0.209412	0.263261	0.254385	0.337608	0.289569	0.288032	0.411722	0.229075	0.20045	0.242442	0.278454	0.290063	0.255959	0.28828	0.406075	0.297542		0.228301	0.0210253	0.285085	0.0457025	0.329774	0.0709728	0.223989	0.0214532	0.274825	0.0173394	0.330632	0.0654991
B7HQT4	BCAH187_A0131	rplL	B7HQT4	50S ribosomal protein L7/L12	1.03598	1.10606	0.858457	0.675686	0.598803	0.705662	0.803006	0.618636	0.767728	0.682556	0.668368	0.910433	0.468239	0.68521	0.466975	0.212094	0.864676	0.527157		1.00016	0.127627	0.66005	0.0551188	0.72979	0.0978652	0.753786	0.135846	0.540141	0.125635	0.534643	0.326355
ACJ77855.1	BCAH187_A2603		B7HS66	Acyl-CoA dehydrogenase (EC 1.3.99.-)	0.0222302	0.0307077	0.0256298	0.0388121	0.0538024	0.0327332	0.0376212	0.0366878	0.0368906	0.0358829	0.0206688	0.0306235	0.041052	0.0395464	0.046673	0.0509575	0.0293099	0.0334073		0.0261892	0.00426638	0.0417826	0.0108442	0.0370665	0.000490926	0.0290584	0.00772686	0.0424238	0.0037561	0.0378915	0.0114994
ACJ79869.1	BCAH187_A4558		B7HQI3	Putative forespore-specific protein	0.0044182	0.041196	0.116375	0.0390513	0.0412449	0.0546475	0.0134588	0.0349998	0.0623215	0.177453	0.195946	0.0547772	0.0596627	0.0457716	0.0156535	0.0410172	0.0411931	0.0426833		0.0539965	0.0570657	0.0449813	0.00844278	0.0369267	0.0244883	0.142725	0.0767246	0.0403626	0.0224977	0.0416312	0.000915413
ACJ77915.1	BCAH187_A5510	rho	B7HY92	Transcription termination factor Rho (EC 3.6.4.-) (ATP-dependent helicase Rho)	0.0266972	0.0368783	0.0408427	0.0240339	0.0276916	0.0137588	0.0180724	0.013218	0.0166139	0.0323201	0.0335099	0.0334935	0.0277319	0.0188575	0.0341565	0.0183592	0.00942845	0.021493		0.0348061	0.00729685	0.0218281	0.0072236	0.0159681	0.00249079	0.0331078	0.000682237	0.0269153	0.0076821	0.0164269	0.00626009
ACJ80847.1	BCAH187_A4173		B7HN20	2-hydroxy-3-oxopropionate reductase	0.0805717	0.0667788	0.0668832	0.082293	0.10363	0.0768782	0.062178	0.0606353	0.072202	0.074361	0.0701183	0.0941852	0.103781	0.0789175	0.0723171	0.0764624	0.0600967	0.068498		0.0714113	0.00793336	0.0876005	0.0141437	0.0650051	0.00628028	0.0795548	0.0128466	0.0850053	0.0165919	0.0683524	0.00818382
ACJ82478.1	BCAH187_A0156	rplF	B7HQV9	50S ribosomal protein L6	0.893761	0.702633	0.507761	0.382077	0.37082	0.445903	0.293613	0.327976	0.270463	0.642461	0.690697	0.735623	0.300365	0.31194	0.254567	0.265733	0.311929	0.335219		0.701385	0.193003	0.3996	0.0404924	0.297351	0.0289384	0.689594	0.0465907	0.288957	0.0303401	0.304294	0.0353665
ACJ79753.1	BCAH187_A4316		B7HNU9	Stage III sporulation protein AH	0.0211004	0.0786972	0.0842097	0	0	0	0.0685616	0.0459666	0.024511	0.108188	0.0600323	0.0485836	0.0131509	0.00794892	0.034887	0.130593	0.0572303	0.126385		0.0613358	0.0349537	0	0	0.0463464	0.0220277	0.0722681	0.0316301	0.0186623	0.0142897	0.104736	0.0411949
ACJ78953.1	BCAH187_A3021		B7HVK0	Uncharacterized protein	0.0180976	0.0449987	0.075115	0.0177733	0.0150174	0.0191867	0.0661553	0.064514	0.0510557	0.111351	0.0878346	0.025643	0.0488776	0.0238621	0.0170985	0.0560042	0.0552217	0.055948		0.0460704	0.0285238	0.0173258	0.00212037	0.060575	0.00828472	0.0749428	0.0442844	0.029946	0.0167403	0.0557247	0.000436452
ACJ77643.1	BCAH187_A0467		B7HT51	Putative amino acid ABC transporter, amino acid-binding protein	0.0142588	0.0221584	0.0256074	0.0420097	0.0332772	0.018896	0.0542942	0.0670663	0.0473243	0.0182773	0.0178973	0.0189408	0.0518398	0.0402866	0.0631477	0.077218	0.0422995	0.0757629		0.0206749	0.00581796	0.0313943	0.0116713	0.0562283	0.0100121	0.0183718	0.000528127	0.0517581	0.0114308	0.0650935	0.0197536
ACJ79819.1	BCAH187_A4396	glcK	B7HPG3	Glucokinase (EC 2.7.1.2) (Glucose kinase)	0.0460466	0.0387603	0.0367535	0.0310898	0.0358213	0.0279684	0.0146113	0.0170985	0.0167155	0.0491865	0.0505723	0.0535208	0.032884	0.0325249	0.0271902	0.0296862	0.017075	0.0222423		0.0405202	0.00489011	0.0316265	0.00395388	0.0161418	0.0013392	0.0510932	0.00221361	0.0308664	0.00318871	0.0230012	0.00633977
ACJ81714.1	BCAH187_A5442		B7HXA5	UDP-N-acetylglucosamine 2-epimerase (EC 5.1.3.14)	0.0427763	0.0312825	0.0461937	0.0395386	0.0313197	0.0422381	0.0153301	0.0174414	0.0208784	0.0344043	0.0568504	0.0378816	0.0339791	0.023698	0.0326882	0.0285512	0.0127965	0.0340325		0.0400842	0.00781164	0.0376988	0.00568695	0.0178833	0.00280041	0.0430454	0.0120812	0.0301218	0.00560046	0.0251267	0.0110244
B7HZG7	BCAH187_A5668	noc	B7HZG7	Nucleoid occlusion protein (Noc)	0.0227157	0.0302577	0.0466231	0.0254956	0.0403916	0.0344037	0.00659019	0.01928	0.0161556	0.0305041	0.0271546	0.0344854	0.0303378	0.0305622	0.0344917	0.0200843	0.0137525	0.0282152		0.0331988	0.0122221	0.0334303	0.00749557	0.0140086	0.00661175	0.0307147	0.00366992	0.0317973	0.00233618	0.020684	0.00724993
B7HLG5	BCAH187_A3879	trmFO	B7HLG5	Methylenetetrahydrofolate--tRNA-(uracil-5-)-methyltransferase TrmFO (EC 2.1.1.74) (Folate-dependent tRNA (uracil-5-)-methyltransferase) (Folate-dependent tRNA(M-5-U54)-methyltransferase)	0.0325257	0.0247112	0.043269	0.0127772	0.0179932	0.0153258	0.00440358	0.00858865	0.00539759	0.0296479	0.0471764	0.0307243	0.0135145	0.00816871	0.015365	0.00894691	0.0018379	0.0104741		0.033502	0.00931733	0.0153654	0.00260824	0.00612994	0.00218654	0.0358495	0.00982409	0.0123494	0.00373694	0.00708632	0.00460896
ACJ80695.1	BCAH187_A1332	fabH	B7HZV0	3-oxoacyl-[acyl-carrier-protein] synthase 3 (EC 2.3.1.180) (3-oxoacyl-[acyl-carrier-protein] synthase III) (Beta-ketoacyl-ACP synthase III) (KAS III)	0.0546432	0.0440309	0.0533074	0.035776	0.0377857	0.0321841	0.018495	0.0120241	0.0100755	0.0492897	0.0609664	0.0591442	0.0315339	0.0171543	0.021511	0.0156571	0.00514611	0.0175965		0.0506605	0.00578011	0.0352486	0.00283778	0.0135316	0.00440754	0.0564668	0.00628196	0.0233997	0.00737353	0.0127999	0.00669895
ACJ79290.1	BCAH187_A4774	tpx	B7HRT7	Thiol peroxidase (Tpx) (EC 1.11.1.24) (Peroxiredoxin tpx) (Prx) (Thioredoxin peroxidase) (Thioredoxin-dependent peroxiredoxin)	0.59526	0.534472	0.366525	0.417567	0.441023	0.395677	0.667753	0.561367	0.559767	0.46508	0.332071	0.512087	0.577109	0.651381	0.562395	0.415196	0.653494	0.492915		0.498752	0.118477	0.418089	0.0226772	0.596296	0.0618889	0.436412	0.093369	0.596961	0.0476991	0.520535	0.121526
ACJ79057.1	BCAH187_A1598		B7HKG0	PspA/IM30 family protein	0.00427763	0.0265901	0.0478005	0.00420097	0.00887391	0.00755839	0.243238	0.194845	0.0603385	0.0365545	0.0322152	0.0265171	0.0488776	0.0684872	0.0252591	0.0926616	0.126898	0.157036		0.0262227	0.0217637	0.00687776	0.00240967	0.166141	0.0947682	0.0317623	0.005034	0.0475413	0.021645	0.125532	0.0322089
ACJ81021.1	BCAH187_A5627	sodA2	B7HZD0	Superoxide dismutase (EC 1.15.1.1)	0.140257	0.135933	0.137229	0.248827	0.305041	0.327773	0.44563	0.515216	0.780852	0.197184	0.162797	0.192322	0.526374	0.703078	0.480894	0.97074	1.00089	0.60756		0.137807	0.00221869	0.29388	0.0406389	0.580566	0.176908	0.184101	0.0186092	0.570115	0.117373	0.859731	0.218906
ACJ78971.1	BCAH187_A5412		B7HX75	Conserved domain protein	0.0551666	0.0537915	0.0388526	0.0478042	0.094247	0.0602065	0.105443	0.122107	0.164248	0.0693276	0.0461628	0.0603494	0.0977551	0.128361	0.107308	0.177411	0.195286	0.122266		0.0492702	0.00904811	0.0674192	0.0240469	0.130599	0.0303084	0.0586132	0.0116796	0.111141	0.0156592	0.164988	0.0380625
ACJ81907.1	BCAH187_A0473		B7HT57	Phage infection protein	0.00287791	0.00298156	0.00535989	0.000942114	0.000995036	0.0033901	0	0.00189983	0	0.00737798	0.012041	0.00509722	0.00199297	0.00180694	0.00339878	0.00197908	0	0.00185353		0.00373979	0.00140401	0.00177575	0.00139832	0.000633278	0.00109687	0.00817207	0.00353935	0.00239956	0.00087033	0.00127754	0.00110816
ACJ79002.1	BCAH187_A4585	mreC	B7HQK9	Cell shape-determining protein MreC (Cell shape protein MreC)	0.036579	0.0241159	0.0345051	0.0457208	0.031043	0.0587578	0.0202596	0.0164641	0.0220735	0.0341004	0.0250436	0.0265038	0.0241797	0.0281864	0.019636	0.0171509	0.0169112	0.0128502		0.0317333	0.0066779	0.0451739	0.0138655	0.0195991	0.00286245	0.0285492	0.00486252	0.0240007	0.00427797	0.0156375	0.00241677
ACJ82286.1	BCAH187_A1338		B7HZV6	Putative oligopeptide ABC transporter, oligopeptide-binding protein	0.0242635	0.0197508	0.0235167	0.00851026	0.010786	0.0214363	0	0	0.0100662	0.0207344	0.0319054	0.023022	0.00900139	0.0114257	0.0122807	0.00357547	0.00440689	0		0.0225103	0.00241882	0.0135775	0.00690039	0.00335541	0.00581174	0.0252206	0.00590109	0.0109026	0.00170107	0.00266079	0.00234151
ACJ77501.1	BCAH187_A4419	cshB	B7HPI5	DEAD-box ATP-dependent RNA helicase CshB (EC 3.6.4.13)	0.0194259	0.0290702	0.0516846	0.0127185	0.0111942	0.0228832	0	0	0.00358189	0.0368899	0.04696	0.0363177	0.00448418	0.00609843	0	0.00445294	0	0.00208522		0.0333936	0.0165582	0.0155986	0.0063545	0.00119396	0.002068	0.0400559	0.00598597	0.00352754	0.00315976	0.00217938	0.00222796
B7HLM5	BCAH187_A3942	pyrR	B7HLM5	Bifunctional protein PyrR [Includes: Pyrimidine operon regulatory protein; Uracil phosphoribosyltransferase (UPRTase) (EC 2.4.2.9)]	0.104564	0.0974971	0.0918072	0.0564798	0.0650753	0.0692853	0.0743227	0.103541	0.104114	0.0848878	0.091873	0.0833396	0.0706009	0.0837066	0.0370467	0.10786	0.0974902	0.0858646		0.0979562	0.00639085	0.0636134	0.00652672	0.0939924	0.0170369	0.0867001	0.00454621	0.0637847	0.0240652	0.0970716	0.0110037
ACJ78653.1	BCAH187_A5585		B7HYG7	O-acetylhomoserine/O-acetylserine sulfhydrylase	0.00871368	0.0203119	0.0330367	0.0213938	0.0225956	0.0192459	0.0221198	0.0280424	0.0253054	0.0390931	0.0419262	0.025079	0.029417	0.0225679	0.0385903	0.0382004	0.00923203	0.0378815		0.0206874	0.0121659	0.0210785	0.00169698	0.0251559	0.00296408	0.0353661	0.00902075	0.0301918	0.00803921	0.028438	0.0166336
ACJ81638.1	BCAH187_A3770		B7HKS5	Alcohol dehydrogenase, iron-containing	0.0243173	0.025193	0.0271734	0.0334341	0.0353122	0.0300773	0.0222227	0.0313031	0.0403541	0.0228584	0.0284877	0.0236883	0.0378896	0.0343529	0.0287183	0.0476591	0.0350388	0.0305401		0.0255612	0.00146323	0.0329412	0.00265202	0.0312933	0.00906569	0.0250115	0.003039	0.0336536	0.00462543	0.037746	0.00887478
B7HY65	BCAH187_A5483	atpG	B7HY65	ATP synthase gamma chain (ATP synthase F1 sector gamma subunit) (F-ATPase gamma subunit)	0.0559382	0.0784068	0.0682864	0.0387782	0.0443696	0.0348849	0.0300706	0.0325828	0.0354933	0.075921	0.0826031	0.0903331	0.0546882	0.0464845	0.0427462	0.0543071	0.0474126	0.0381464		0.0675438	0.0112527	0.0393442	0.0047676	0.0327156	0.00271376	0.0829524	0.00721243	0.047973	0.00610856	0.046622	0.00810934
B7HKU6	BCAH187_A3791	pepT	B7HKU6	Peptidase T (EC 3.4.11.4) (Aminotripeptidase) (Tripeptidase) (Tripeptide aminopeptidase)	0.0344297	0.0451816	0.049466	0.0338127	0.0452353	0.0486687	0.0186454	0.0409113	0.0418994	0.0568824	0.0441759	0.0426861	0.0453012	0.054043	0.0487932	0.0591915	0.0330732	0.044349		0.0430257	0.00774651	0.0425722	0.00777778	0.0338187	0.0131497	0.0479148	0.00780183	0.0493791	0.00440027	0.0455379	0.0130997
ACJ82277.1	BCAH187_A2457		B7HR33	Enoyl-CoA hydratase/isomerase family protein	0.0750717	0.0777755	0.0556408	0.0947912	0.0945539	0.0971178	0.0680611	0.0610626	0.0978845	0.0778997	0.0605756	0.0831022	0.108617	0.101003	0.0823259	0.12722	0.0931725	0.069935		0.069496	0.0120749	0.0954876	0.00141673	0.0756694	0.0195545	0.0738592	0.0117943	0.0973154	0.0135279	0.0967757	0.0288117
ACJ79430.1	BCAH187_A4598	hemB	B7HQM2	Delta-aminolevulinic acid dehydratase (EC 4.2.1.24)	0.0371854	0.0444516	0.0616445	0.0589924	0.0712071	0.0657052	0.0406629	0.0453189	0.0593352	0.0757757	0.0742005	0.0785267	0.074282	0.0862059	0.0641842	0.0826162	0.0557626	0.0773749		0.0477605	0.0125608	0.0653015	0.00611733	0.048439	0.00971935	0.0761676	0.00218956	0.0748907	0.0110235	0.0719179	0.0142342
ACJ77954.1	BCAH187_A5428		B7HX91	Efflux transporter, RND family, MFP subunit	0.0165933	0.0196468	0.0245969	0.016296	0.0073763	0.0125656	0.00962798	0.00938911	0.00590064	0.0182312	0.0158687	0.0230916	0.0196988	0.013395	0.022396	0.0146711	0.00401837	0.0183205		0.020279	0.00403906	0.0120793	0.00447968	0.00830591	0.00208644	0.0190638	0.00368273	0.0184966	0.00461932	0.0123367	0.00743135
ACJ78346.1	BCAH187_A2668	tenA	B7HSD0	Aminopyrimidine aminohydrolase (EC 3.5.99.2)	0.102738	0.0766353	0.098404	0.0726457	0.0724638	0.0617214	0.0500739	0.0366237	0.0545573	0.0983301	0.0894085	0.120096	0.0768381	0.0967582	0.0727991	0.0593466	0.059214	0.0516114		0.0925923	0.0139881	0.0689436	0.00625531	0.047085	0.00933297	0.102612	0.0157856	0.0821318	0.0128268	0.056724	0.00442811
B7HZF6	BCAH187_A5657	rplI	B7HZF6	50S ribosomal protein L9	0.1844	0.184454	0.172562	0.268522	0.257223	0.297739	0.148502	0.151114	0.253249	0.163014	0.159625	0.174563	0.231178	0.251519	0.195246	0.13774	0.258696	0.165859		0.180472	0.00685068	0.274495	0.020908	0.184288	0.0597362	0.165734	0.00783161	0.225981	0.0284941	0.187432	0.063298
ACJ80715.1	BCAH187_A3057		B7HVN6	Catalase (EC 1.11.1.6)	0	0.00425752	0.0180407	0.00403587	0.00426258	0.00181533	0.0187777	0.0183118	0.0102295	0.0193148	0.0206327	0.00363928	0.0192095	0.0135461	0.00485328	0.0360318	0.00870794	0.0238207		0.00743275	0.00943019	0.00337126	0.00135223	0.015773	0.00480648	0.014529	0.00945372	0.0125363	0.0072312	0.0228535	0.0136876
ACJ77502.1	BCAH187_A3625		B7I047	CoA binding domain family protein	0.109907	0.0711658	0.0822427	0.134922	0.0997505	0.157788	0.279001	0.204059	0.245085	0.0880511	0.0689766	0.0851646	0.178385	0.219959	0.186585	0.162971	0.267823	0.298628		0.0877718	0.0199536	0.13082	0.0292355	0.242715	0.0375271	0.0807307	0.0102812	0.194977	0.0220204	0.243141	0.0711168
ACJ82283.1	BCAH187_A1510		B7HK76	Ribonucleoside-diphosphate reductase, subunit alpha (EC 1.17.4.1)	0.0267922	0.0451054	0.040097	0.0690694	0.0590541	0.0621348	0.0476088	0.0464276	0.0277883	0.0314811	0.0336292	0.0444873	0.0626189	0.0473116	0.0514171	0.0449097	0.0170316	0.0485314		0.0373316	0.00946461	0.0634194	0.00512972	0.0406083	0.0111181	0.0365325	0.00697227	0.0537826	0.00792306	0.0368242	0.0172363
B7HQT1	BCAH187_A0127	rplK	B7HQT1	50S ribosomal protein L11	0.573991	0.484028	0.458148	0.301517	0.325377	0.300727	0.210091	0.152007	0.204904	0.45058	0.424459	0.472849	0.263454	0.251434	0.181292	0.0688468	0.254568	0.161198		0.505389	0.0608036	0.309207	0.014009	0.189001	0.0321425	0.449296	0.0242206	0.23206	0.0443749	0.161538	0.0928612
ACJ81878.1	BCAH187_A1078		B7HYH6	Peptidase, family M20/M25/M40 protein	0.021572	0.0335234	0.036589	0.0556117	0.0699234	0.0524106	0.0164283	0.0293712	0.0156618	0.0299559	0.0383588	0.0334314	0.0476171	0.0406329	0.0668751	0.0528483	0.0159987	0.0286553		0.0305614	0.00793456	0.0593152	0.00932529	0.0204871	0.00770343	0.0339153	0.00422229	0.0517084	0.0135911	0.0325008	0.0187234
ACJ81671.1	BCAH187_A0236		B7HRU2	Putative oligopeptide ABC transporter, oligopeptide-binding protein	0.00517076	0.00535698	0.0123816	0.0186197	0.025029	0.0228413	0.00175014	0.00512016	0.00858079	0.00736447	0.0173073	0.0106846	0.0214846	0.0194792	0.0244264	0.00888956	0.0102262	0.00166512		0.00763645	0.00411048	0.0221633	0.00325798	0.00515036	0.00341542	0.0117854	0.00506201	0.0217967	0.0024883	0.00692698	0.00460565
B7HSI6	BCAH187_A4784	ezrA	B7HSI6	Septation ring formation regulator EzrA	0.0132081	0.0136838	0.0131781	0.0129714	0.0154126	0.0116691	0	0.00163486	0.00273983	0.00846526	0.0138155	0.0175452	0.00686001	0.0108844	0.00974912	0.00340611	0.00139938	0		0.0133567	0.000283711	0.013351	0.00190039	0.00145823	0.00137843	0.0132753	0.004564	0.00916453	0.00207493	0.00160183	0.00171205
ACJ78664.1	BCAH187_A3872	pyrH	B7HLF8	Uridylate kinase (UK) (EC 2.7.4.22) (Uridine monophosphate kinase) (UMP kinase) (UMPK)	0.074502	0.0771852	0.0657256	0.0462107	0.0447393	0.0450354	0.0398157	0.0271795	0.0227748	0.0569642	0.0623424	0.0659772	0.0488776	0.0258506	0.0416775	0.0242685	0.0232647	0.0151526		0.0724709	0.00599368	0.0453285	0.000778251	0.0299234	0.00884559	0.0617612	0.00453452	0.0388019	0.0117798	0.0208953	0.00499857
ACJ77579.1	BCAH187_A4995	menB	B7HTW5	1,4-dihydroxy-2-naphthoyl-CoA synthase (DHNA-CoA synthase) (EC 4.1.3.36)	0.207591	0.164885	0.146364	0.12572	0.118428	0.116155	0.0878288	0.0719458	0.077511	0.138961	0.150548	0.153198	0.104224	0.101013	0.0898927	0.071378	0.0909083	0.0869045		0.172946	0.0313994	0.120101	0.00499752	0.0790952	0.00805915	0.147569	0.00757152	0.0983765	0.00752066	0.0830636	0.0103162
ACJ79728.1	BCAH187_A4070		B7HMD6	PhoH family protein	0	0.0176465	0.0186938	0.00836393	0.00883376	0.0169294	0.0216194	0.0252996	0.019433	0.0272919	0.0231613	0.00377102	0.0154816	0.0240626	0.0125724	0.0505136	0.0180463	0.0143984		0.0121134	0.0105036	0.0113757	0.0048154	0.0221173	0.00296485	0.0180747	0.0125583	0.0173722	0.00597384	0.0276528	0.0198819
B7HPR7	BCAH187_A0001	dnaA	B7HPR7	Chromosomal replication initiator protein DnaA	0.0126602	0.0196743	0.0218945	0.00207223	0.00875453	0.00745671	0.00214255	0.00208939	0.00525237	0.0252439	0.0264848	0.0224232	0.0109591	0.00397446	0.00747579	0.00870619	0	0.00203846		0.0180764	0.00482007	0.00609449	0.00354331	0.00316144	0.00181099	0.0247173	0.00208139	0.00746978	0.00349232	0.00358155	0.0045536
ACJ80973.1	BCAH187_A1061	secA	B7HXP1	Protein translocase subunit SecA	0.0107483	0.0123727	0.00857913	0.0105557	0.00495498	0.00738574	0.00363798	0.0047303	0.00396371	0.00918503	0.0149902	0.0148065	0.00620274	0.00674851	0.00846244	0.00369571	0.00202449	0.00346125		0.0105667	0.00190331	0.00763215	0.0028085	0.00411067	0.000560789	0.0129939	0.00329986	0.0071379	0.0011791	0.00306048	0.000904826
ACJ79205.1	BCAH187_A3913	sun	B7HLJ8	16S rRNA m5C967 methyltransferase (EC 2.1.1.176) (rRNA (cytosine-C(5)-)-methyltransferase RsmB)	0.0148368	0.0285464	0.0321438	0.0187341	0.0131909	0.0205983	0.0086088	0.00839522	0.0070347	0.0163014	0.0177361	0.0168932	0.0154118	0.0119771	0.0150189	0.0196772	0.0017965	0.0102382		0.0251757	0.00913261	0.0175078	0.00385294	0.00801291	0.000853856	0.0169769	0.000721025	0.014136	0.00187992	0.0105706	0.00894496
B7HQX7	BCAH187_A0175	rplM	B7HQX7	50S ribosomal protein L13	0.415372	0.349645	0.507674	0.165721	0.181762	0.258028	0.0790823	0.0899735	0.107704	0.377142	0.47249	0.390834	0.134835	0.110024	0.107308	0.0669476	0.0935173	0.106591		0.42423	0.0793861	0.201837	0.0493192	0.0922532	0.0144462	0.413489	0.051553	0.117389	0.0151695	0.0890185	0.0202008
ACJ78874.1	BCAH187_A3923	rqcH	B7HLK8	Rqc2 homolog RqcH (RqcH)	0.0148852	0.0188483	0.0224421	0.0146185	0.0120086	0.0204568	0.0033588	0.00982639	0.00411697	0.0212004	0.0221436	0.0190407	0.0120261	0.00934592	0.00976626	0.0136484	0.00420552	0.0111847		0.0187252	0.00377993	0.0156946	0.00432568	0.00576738	0.00353558	0.0207949	0.00159071	0.0103794	0.00144147	0.00967952	0.00489806
ACJ80884.1	BCAH187_A5278	vacB	B7HW46	Ribonuclease R (RNase R) (EC 3.1.13.1)	0.00233518	0.00604821	0.0121153	0.01032	0.00484432	0.0144416	0.00237116	0.00231233	0.000968799	0.00997767	0.0156324	0.0113739	0.00363853	0.00439853	0.00413673	0.00120439	0	0.00112798		0.0068329	0.00493707	0.00986864	0.00481453	0.0018841	0.000793216	0.012328	0.00294563	0.00405793	0.000386082	0.000777459	0.000674382
ABK00711.1			A1BYI4	TIR domain-containing protein	0.112608	0.0916639	0.0866712	0.0513452	0.0458865	0.0817211	0	0.00398235	0.0200218	0.0962291	0.0807675	0.131776	0.0375981	0.0454515	0.0189983	0.00414846	0.0306787	0.00388528		0.0969809	0.0137614	0.0596509	0.0193072	0.00800139	0.0105987	0.102924	0.0261552	0.034016	0.0135856	0.0129042	0.0153938
B7HT70	BCAH187_A0487	thiE	B7HT70	Thiamine-phosphate synthase (TP synthase) (TPS) (EC 2.5.1.3) (Thiamine-phosphate pyrophosphorylase) (TMP pyrophosphorylase) (TMP-PPase)	0.0515659	0.0400673	0.037729	0.0844031	0.0757727	0.0645397	0.0785406	0.0723369	0.124794	0.0330493	0.0179791	0.0418601	0.0892741	0.125459	0.091348	0.11968	0.134762	0.0913306		0.0431207	0.00740658	0.0749052	0.00996009	0.0918904	0.0286634	0.0309628	0.0120765	0.102027	0.020319	0.115258	0.022051
ACJ79907.1	BCAH187_A1416		B7I0H0	Uncharacterized protein	0	0.00457733	0.0223347	0	0	0.00260226	0.00149543	0.00145832	0.00122199	0.021395	0.0258797	0.00391266	0.00458944	0.00416106	0.00347856	0.00303831	0.00124827	0.00426833		0.00897067	0.0117977	0.000867421	0.00150242	0.00139191	0.000148322	0.0170625	0.0116067	0.00407635	0.000560264	0.00285164	0.00151866
ABK00643.1		clpP	A1BYZ2	ATP-dependent Clp protease proteolytic subunit (EC 3.4.21.92) (Endopeptidase Clp)	0.282811	0.358668	0.260762	0.373517	0.389441	0.331708	0.425801	0.309014	0.440999	0.350015	0.293776	0.36704	0.430528	0.404118	0.362789	0.171011	0.516611	0.466354		0.300747	0.0513583	0.364888	0.0298179	0.391938	0.0722156	0.336943	0.0383411	0.399145	0.0341423	0.384659	0.186723
B7HL15	BCAH187_A1668	gpsA	B7HL15	Glycerol-3-phosphate dehydrogenase [NAD(P)+] (EC 1.1.1.94) (NAD(P)H-dependent glycerol-3-phosphate dehydrogenase)	0.0193751	0.0258081	0.041976	0.0163097	0.0172258	0.0195629	0.0196736	0.0219263	0.0137797	0.0378447	0.0463225	0.0392186	0.0230012	0.023461	0.0326882	0.0428268	0.0211142	0.0347618		0.0290531	0.0116447	0.0176995	0.00167754	0.0184599	0.00420673	0.0411286	0.0045502	0.0263835	0.00546492	0.0329009	0.0109753
B7HT69	BCAH187_A0486	thiM	B7HT69	Hydroxyethylthiazole kinase (EC 2.7.1.50) (4-methyl-5-beta-hydroxyethylthiazole kinase) (TH kinase) (Thz kinase)	0.0737412	0.0691211	0.0448448	0.110354	0.131122	0.0961721	0.0998364	0.100837	0.131113	0.0720179	0.0646441	0.0839615	0.102132	0.132284	0.0953814	0.170242	0.113099	0.0814169		0.062569	0.0155225	0.112549	0.0175781	0.110595	0.017776	0.0735412	0.00974839	0.109933	0.0196492	0.121586	0.0450165
ACJ81687.1	BCAH187_A0198	rocF	B7HQY7	Arginase (EC 3.5.3.1)	0.0602036	0.049241	0.0708155	0.056013	0.0854525	0.0867815	0.0546963	0.0784401	0.081503	0.0595704	0.0530291	0.0561209	0.0592455	0.0746048	0.0561313	0.0588327	0.059085	0.0275502		0.0600867	0.0107877	0.0760823	0.0173933	0.0715465	0.0146728	0.0562401	0.00327225	0.0633272	0.00989001	0.0484893	0.0181343
ACJ80180.1	BCAH187_A4186	nagA2	B7HN33	N-acetylglucosamine-6-phosphate deacetylase (EC 3.5.1.25)	0.00990608	0.0128286	0.0237205	0.017025	0.0179813	0.0196916	0.0201174	0.0147137	0.0143841	0.0169305	0.0331572	0.0241246	0.02058	0.018659	0.0233979	0.0204366	0.0104954	0.00957005		0.0154851	0.00728028	0.0182326	0.00135095	0.0164051	0.0032192	0.0247374	0.00813066	0.020879	0.00238353	0.0135007	0.0060245
B7HY75	BCAH187_A5493	upp	B7HY75	Uracil phosphoribosyltransferase (EC 2.4.2.9) (UMP pyrophosphorylase) (UPRTase)	0.108066	0.0886337	0.107821	0.057487	0.0560457	0.0676277	0.0502935	0.044587	0.0597781	0.119283	0.116804	0.103676	0.0701592	0.0763325	0.053177	0.0510916	0.0686969	0.0609003		0.101507	0.0111492	0.0603868	0.00631207	0.0515529	0.00767345	0.113254	0.00838716	0.0665562	0.0119908	0.0602296	0.0088218
B7HPW0	BCAH187_A0058	glmU	B7HPW0	Bifunctional protein GlmU [Includes: UDP-N-acetylglucosamine pyrophosphorylase (EC 2.7.7.23) (N-acetylglucosamine-1-phosphate uridyltransferase); Glucosamine-1-phosphate N-acetyltransferase (EC 2.3.1.157)]	0.0389553	0.0488548	0.0490948	0.0362437	0.0276464	0.0289821	0.0249824	0.0243626	0.0289204	0.0543142	0.0497538	0.0472076	0.0340759	0.0308952	0.0290562	0.0232639	0.0139023	0.0297109		0.0456349	0.005786	0.0309574	0.00462653	0.0260885	0.00247205	0.0504252	0.00360053	0.0313424	0.00253953	0.0222924	0.00794895
B7HMI7	BCAH187_A1928	asnA	B7HMI7	Aspartate--ammonia ligase (EC 6.3.1.1) (Asparagine synthetase A)	0.0633141	0.0506866	0.0597245	0.0423951	0.0298511	0.0381387	0.0263003	0.0284975	0.0358189	0.0541052	0.0529805	0.0637153	0.0269051	0.0298145	0.0271902	0.0356235	0.0219536	0.0250226		0.0579084	0.00650671	0.036795	0.00637907	0.0302056	0.00498387	0.0569337	0.00589993	0.0279699	0.00160381	0.0275332	0.00717244
B7HL82	BCAH187_A1737	xpt	B7HL82	Xanthine phosphoribosyltransferase (XPRTase) (EC 2.4.2.22)	0.186305	0.123727	0.10295	0.0750631	0.104054	0.126613	0.0582078	0.0756848	0.114948	0.114303	0.119921	0.122683	0.104206	0.116974	0.090266	0.0689866	0.0890774	0.069225		0.137661	0.0433892	0.10191	0.0258416	0.0829467	0.0290587	0.118969	0.00427047	0.103815	0.0133584	0.075763	0.0115312
ACJ78448.1	BCAH187_A2696	cypA	B7HSF8	Cytochrome P450 (EC 1.14.-.-)	0.0137384	0.0213497	0.0347247	0.00899478	0.00237501	0.0121376	0.00465001	0.00453464	0.00949941	0.0410905	0.0325723	0.0121664	0.0190278	0.0129388	0.00811241	0.0188952	0.0038815	0.0110603		0.0232709	0.0106243	0.00783579	0.0049834	0.00622802	0.00283369	0.0286097	0.0148636	0.0133596	0.00546983	0.011279	0.00750923
ACJ80355.1	BCAH187_A5012	ldh	B7HTY2	L-lactate dehydrogenase (L-LDH) (EC 1.1.1.27)	0.0839178	0.10557	0.0837269	0.0470937	0.0590652	0.0635483	0.0334756	0.0504515	0.0547094	0.0819567	0.0827609	0.0663532	0.0653776	0.0592752	0.0601713	0.0494645	0.0279431	0.057908		0.0910716	0.0125564	0.0565691	0.00850653	0.0462122	0.0112337	0.0770236	0.00924959	0.061608	0.00329516	0.0451052	0.0154508
ACJ79675.1	BCAH187_A3867		B7HLF3	Zinc metalloprotease (EC 3.4.24.-)	0.0202624	0.0209922	0.0359402	0.0176883	0.0303581	0.0159124	0.0137164	0.0156055	0.0205487	0.0288589	0.0339107	0.0279128	0.0350796	0.0148424	0.0372239	0.0325128	0.00763299	0.0261001		0.0257316	0.00884842	0.0213196	0.00787778	0.0166235	0.0035281	0.0302275	0.0032247	0.0290486	0.0123496	0.022082	0.0129175
ACJ80099.1	BCAH187_A0448		B7HT33	Ferredoxin--NADP reductase (FNR) (Fd-NADP(+) reductase) (EC 1.18.1.2)	0.00808949	0.0111745	0.00645688	0.0397227	0.0503448	0.047646	0.0301185	0.0373816	0.033561	0.00921719	0.0135384	0.00477591	0.0252091	0.0431724	0.0254762	0.0500668	0.0319973	0.0390754		0.00857361	0.00239576	0.0459045	0.00552107	0.033687	0.00363318	0.00917716	0.00438137	0.0312859	0.0102949	0.0403799	0.00910511
ACJ78023.1	BCAH187_A5354	yfiA	B7HX18	Ribosome hibernation promoting factor (HPF)	0.135933	0.157079	0.166922	0.282399	0.292839	0.295617	0.175189	0.17602	0.273298	0.192114	0.157497	0.212979	0.331281	0.324978	0.228454	0.16179	0.274745	0.207085		0.153311	0.0158342	0.290285	0.00696946	0.208169	0.056405	0.18753	0.0280239	0.294905	0.0576338	0.21454	0.0568454
ACJ82103.1	BCAH187_A4301	spo0A	B7HNT4	Stage 0 sporulation protein A	0.0375067	0.0459225	0.0353803	0.123898	0.148542	0.0994093	0.0692447	0.0776557	0.113167	0.0524478	0.0342384	0.0362346	0.120423	0.0963375	0.128858	0.0703435	0.0838108	0.105409		0.0396032	0.00557506	0.12395	0.0245662	0.0866891	0.0233129	0.0409736	0.00998697	0.115206	0.0168762	0.0865212	0.0176893
ACJ77517.1	BCAH187_A2787		B7HTG8	Neutral metalloproteinase (EC 3.4.24.-)	0.013278	0.0103172	0.0066239	0.00978004	0.0223804	0.0117308	0.00842661	0.00657403	0.0137716	0.00709171	0.0138886	0.0102888	0.00862038	0.031263	0.00980071	0.0102724	0.00562714	0.00481034		0.010073	0.00333376	0.0146304	0.00678218	0.00959076	0.00373735	0.010423	0.00340042	0.0165613	0.0127456	0.00690329	0.00294616
B7HRP1	BCAH187_A4727	accD	B7HRP1	Acetyl-coenzyme A carboxylase carboxyl transferase subunit beta (ACCase subunit beta) (Acetyl-CoA carboxylase carboxyltransferase subunit beta) (EC 2.1.3.15)	0.0390759	0.0472304	0.0493836	0.0511676	0.0743075	0.0460303	0.0297585	0.0322446	0.0486344	0.0473059	0.0463225	0.0605582	0.0541205	0.046002	0.0423024	0.0436665	0.0331203	0.047188		0.04523	0.00543723	0.0571685	0.0150634	0.0368791	0.0102559	0.0513955	0.00795032	0.047475	0.00604515	0.0413249	0.00732032
ACJ81012.1	BCAH187_A0494		B7HT76	Putative ABC transporter, substrate-binding protein	0.0425186	0.0440499	0.04525	0.025054	0.0352818	0.0300514	0.0201477	0.016841	0.0211677	0.0387566	0.0474387	0.055225	0.0235555	0.0240263	0.0301283	0.0204674	0.0144153	0.0246458		0.0439395	0.00136906	0.0301291	0.00511435	0.0193855	0.00226181	0.0471401	0.00823826	0.0259034	0.00366648	0.0198428	0.00514375
ACJ80176.1	BCAH187_A5650	yycF	B7HZF3	DNA-binding response regulator YycF	0.0400459	0.0414881	0.0543385	0.0589924	0.0456912	0.0566075	0.0243977	0.0277578	0.0498416	0.0615983	0.0770728	0.067381	0.0623969	0.0528011	0.0331055	0.0495697	0.0543079	0.0464249		0.0452908	0.00786864	0.0537637	0.00709196	0.033999	0.0138225	0.068684	0.0078191	0.0494345	0.0149331	0.0501008	0.00396823
B7HLL8	BCAH187_A3933	pyrD	B7HLL8	Dihydroorotate dehydrogenase B (NAD(+)), catalytic subunit (DHOD B) (DHODase B) (DHOdehase B) (EC 1.3.1.14) (Dihydroorotate oxidase B) (Orotate reductase (NADH))	0.0791845	0.0694154	0.0632036	0.0209369	0.028431	0.0322883	0.00618497	0.0180945	0.0252703	0.0780777	0.094294	0.0647298	0.0253088	0.0258147	0.0179838	0.0251324	0.0154883	0.00882675		0.0706012	0.00805619	0.0272187	0.00577197	0.0165166	0.00964001	0.0790338	0.0148053	0.0230358	0.00438242	0.0164825	0.00819818
B7HQD2	BCAH187_A4507	mtnN	B7HQD2	5'-methylthioadenosine/S-adenosylhomocysteine nucleosidase (MTA/SAH nucleosidase) (MTAN) (EC 3.2.2.9) (5'-deoxyadenosine nucleosidase) (DOA nucleosidase) (dAdo nucleosidase) (5'-methylthioadenosine nucleosidase) (MTA nucleosidase) (S-adenosylhomocysteine nucleosidase) (AdoHcy nucleosidase) (SAH nucleosidase) (SRH nucleosidase)	0.154809	0.0759718	0.084545	0.116027	0.130996	0.151168	0.206835	0.209771	0.179156	0.114886	0.112498	0.101018	0.220055	0.195678	0.149149	0.163891	0.210634	0.177108		0.105109	0.0432549	0.13273	0.0176346	0.198588	0.0168918	0.109467	0.00741408	0.188294	0.036025	0.183878	0.0240956
B7HU66	BCAH187_A0587	hemL1	B7HU66	Glutamate-1-semialdehyde 2,1-aminomutase 1 (GSA 1) (EC 5.4.3.8) (Glutamate-1-semialdehyde aminotransferase 1) (GSA-AT 1)	0.0390309	0.0404366	0.043269	0.0340724	0.0427338	0.0363987	0.0220179	0.0236188	0.0233896	0.0463249	0.0489909	0.049927	0.0315339	0.0306327	0.0384124	0.0313142	0.018379	0.0272328		0.0409122	0.00215873	0.037735	0.00448265	0.0230088	0.000865721	0.0484142	0.00186898	0.0335263	0.00425542	0.025642	0.00661271
ACJ78554.1	BCAH187_A0158	rpsE	B7HQW1	30S ribosomal protein S5	0.447862	0.346526	0.321275	0.244972	0.252853	0.235403	0.166938	0.134728	0.136414	0.33912	0.317839	0.301227	0.217888	0.160176	0.19416	0.0818697	0.153763	0.147875		0.371888	0.0669962	0.244409	0.00873865	0.146027	0.0181295	0.319396	0.0189944	0.190741	0.0290077	0.127836	0.0399166
ACJ80417.1	BCAH187_A4695		B7HRL0	Peptidase, M42 family	0.0443167	0.054015	0.066584	0.069124	0.0594872	0.0552747	0.0317643	0.036139	0.0302823	0.0556925	0.061079	0.0530973	0.0487422	0.0441925	0.0431014	0.0430245	0.0265146	0.0327397		0.0549719	0.0111644	0.0612953	0.00709954	0.0327285	0.00304504	0.0566229	0.00407139	0.0453453	0.00299189	0.0340929	0.00833773
B7HL46	BCAH187_A1699	dapB	B7HL46	4-hydroxy-tetrahydrodipicolinate reductase (HTPA reductase) (EC 1.17.1.8)	0.0459925	0.0513143	0.0536536	0.0347449	0.0587146	0.0468848	0.0107772	0.0210196	0.0234843	0.0453496	0.0562488	0.0501291	0.040425	0.0366517	0.0376038	0.0328446	0.0149934	0.0307609		0.0503201	0.0039261	0.0467814	0.0119852	0.018427	0.00673859	0.0505758	0.00546328	0.0382268	0.00196232	0.0261996	0.00976066
ACJ79900.1	BCAH187_A5299		B7HW66	DNA methylase domain protein	0.00585429	0.00606514	0.011682	0.0172482	0.0151809	0.0206886	0.00297225	0.00724626	0.00364317	0.0137577	0.0146964	0.00777663	0.0106421	0.0110271	0.0138277	0.0135873	0.00248102	0.00848356		0.00786713	0.00330542	0.0177059	0.00278224	0.00462056	0.00229854	0.0120769	0.00375361	0.0118323	0.00173875	0.00818397	0.00555922
B7HYS8	BCAH187_A1180	yhaM	B7HYS8	3'-5' exoribonuclease YhaM (EC 3.1.-.-)	0.0359648	0.03726	0.0454518	0.0441504	0.0435217	0.0397177	0.0365189	0.0326451	0.0323283	0.0409783	0.0501581	0.042466	0.0435851	0.0366941	0.0460134	0.0587391	0.0304833	0.0376402		0.0395589	0.00514434	0.0424632	0.00239843	0.0338307	0.00233338	0.0445342	0.00492697	0.0420975	0.00483442	0.0422875	0.01469
B7HPJ5	BCAH187_A4429		B7HPJ5	Putative pyruvate, phosphate dikinase regulatory protein (PPDK regulatory protein) (EC 2.7.11.32) (EC 2.7.4.27)	0.059253	0.0649981	0.0472946	0.0547682	0.0578447	0.0523489	0.0424701	0.0414164	0.0347045	0.0774415	0.0641653	0.0586464	0.0543084	0.0558044	0.0493956	0.0467393	0.0324967	0.0538758		0.0571819	0.00903161	0.0549873	0.00275448	0.0395303	0.00421236	0.066751	0.00966067	0.0531694	0.00335278	0.0443706	0.0108846
B7HRN2	BCAH187_A4718	mdh	B7HRN2	Malate dehydrogenase (EC 1.1.1.37)	0.0512767	0.0562483	0.0553733	0.0770178	0.0813442	0.0639556	0.0643177	0.0477881	0.0400437	0.0644391	0.0555276	0.0480805	0.0845958	0.0653366	0.0641192	0.0404475	0.040905	0.0524512		0.0542994	0.00265409	0.0741059	0.00905263	0.0507165	0.0123991	0.0560158	0.0081902	0.0713505	0.0114869	0.0446012	0.00680215
ACJ79604.1	BCAH187_A3922		B7HLK7	Cation-transporting ATPase, E1-E2 family	0	0.00429976	0.00662536	0.00101898	0	0	0.0105356	0.0102742	0.000860917	0.00797993	0.00781405	0.0018377	0.00107779	0.000977183	0.00122536	0.0107028	0.0026383	0.0180428		0.00364171	0.00336134	0.00033966	0.000588308	0.00722356	0.00551176	0.00587723	0.00349932	0.00109344	0.000124826	0.0104613	0.00770507
ACJ78051.1	BCAH187_A5389		B7HX53	Surface protein, lpxtg-motif cell wall anchor domain protein	0.00200443	0.00207662	0.000799947	0.00590552	0.011435	0.00354174	0.0193354	0.0138937	0.00332631	0	0.00083864	0.00177507	0.00832844	0.00755105	0.0094688	0.0165408	0.00934411	0.0106504		0.001627	0.000717154	0.00696074	0.00405103	0.0121851	0.00814016	0.000871237	0.000887985	0.00844943	0.00096458	0.0121784	0.00383398
ACJ82440.1	BCAH187_A3680		B7HKI6	NADH-dependent flavin oxidoreductase, Oye family	0.0175668	0.0181995	0.0180276	0.00985828	0.0156181	0.0110856	0.0101928	0.0173949	0.0270695	0.0107227	0.0146997	0.0133343	0.013034	0.0259983	0.0118549	0.0543615	0.0212706	0.0193953		0.0179313	0.000327152	0.0121873	0.00303383	0.0182191	0.00846849	0.0129189	0.00202079	0.0169624	0.00784747	0.0316758	0.0196687
ACJ78829.1	BCAH187_A1716		B7HL63	DD-transpeptidase (EC 2.4.1.129) (EC 3.4.16.4) (Penicillin-insensitive transglycosylase) (Penicillin-sensitive transpeptidase) (Peptidoglycan TGase)	0.00836513	0.00974971	0.0133538	0.00821524	0.00542295	0.0101618	0.00318526	0.00621246	0.00433807	0.0142969	0.0192496	0.0129639	0.00868934	0.00984783	0.00864422	0.0075502	0.00443137	0.00606103		0.0104895	0.0025753	0.00793334	0.00238199	0.00457859	0.00152787	0.0155035	0.00331198	0.00906047	0.000682251	0.0060142	0.00155994
ACJ79508.1	BCAH187_A1579	lysA	B7HKE3	Diaminopimelate decarboxylase (DAP decarboxylase) (DAPDC) (EC 4.1.1.20)	0.00859432	0.0178077	0.0171495	0.0253209	0.0245147	0.0151858	0.00872673	0.0170204	0.0106966	0.0165247	0.0125853	0.0133191	0.0178548	0.0121412	0.0152247	0.00886521	0.00910556	0.0103785		0.0145172	0.0051399	0.0216738	0.00563322	0.0121479	0.00433314	0.014143	0.00209492	0.0150735	0.00285982	0.00944975	0.000813233
ACJ80672.1	BCAH187_A2461		B7HR37	Putative exonuclease	0.00457278	0.00473747	0.00510987	0.005389	0.0047431	0.00727192	0.00371459	0.00271682	0.00303538	0.00625228	0.0068876	0.00404954	0.00570001	0.00430663	0.00540039	0.00283015	0.00310067	0.00706826		0.0048067	0.000275156	0.00580134	0.00131387	0.0031556	0.000509631	0.00572981	0.00148942	0.00513568	0.000733436	0.00433303	0.00237264
B7HQW3	BCAH187_A0160	rplO	B7HQW3	50S ribosomal protein L15	0.322287	0.240404	0.324126	0.170916	0.167146	0.233482	0.0850856	0.076592	0.149752	0.330493	0.302048	0.405282	0.140607	0.151765	0.0304493	0.0664891	0.109267	0.0809522		0.295606	0.0478151	0.190515	0.0372585	0.10381	0.0400133	0.345941	0.0533223	0.107607	0.0670529	0.0855693	0.0217594
B7HQH6	BCAH187_A4551	tgt	B7HQH6	Queuine tRNA-ribosyltransferase (EC 2.4.2.29) (Guanine insertion enzyme) (tRNA-guanine transglycosylase)	0.0173814	0.0360148	0.0515301	0.0317013	0.0437842	0.0219373	0.0151279	0.0172113	0.0144221	0.0360723	0.0374002	0.0307851	0.0309515	0.0280624	0.0175947	0.0204906	0.0126277	0.014393		0.0349754	0.0170981	0.0324743	0.010944	0.0155871	0.00145021	0.0347525	0.00349948	0.0255362	0.00702759	0.0158371	0.00412557
ACJ77333.1	BCAH187_A0420		B7HT05	Putative acetylornithine deacetylase	0	0	0.0235963	0.0362911	0.0255531	0.0065295	0.0150091	0.0121972	0.00408823	0.00631571	0.00824589	0	0.00511807	0	0.00290942	0.0025412	0	0.00713996		0.00786545	0.0136234	0.0227913	0.0150718	0.0104315	0.0056705	0.00485387	0.00431294	0.00267583	0.00256702	0.00322706	0.00361905
ACJ80274.1	BCAH187_A0478		B7HT62	Efflux transporter, RND family, MFP subunit	0.0095299	0.0148097	0.0171148	0.00467957	0.00988486	0.00841947	0.00241918	0	0.00395368	0.0101797	0.015949	0.0210986	0.00989925	0.00673143	0.00844101	0.00737271	0.00201936	0.00230166		0.0138181	0.00388846	0.0076613	0.00268419	0.00212429	0.00199327	0.0157425	0.00546237	0.00835723	0.00158557	0.00389791	0.00301257
ACJ78945.1	BCAH187_A2436	prsA	B7HQC0	Foldase protein PrsA (EC 5.2.1.8)	0.0166268	0.0137805	0.0238882	0.0195946	0.0206953	0.0440684	0.0033766	0.00329282	0.0165552	0.0142085	0.0333915	0.0117794	0.0103627	0.0125273	0.00392721	0.0137207	0.00563708	0.00642512		0.0180985	0.00521206	0.0281194	0.0138231	0.00774153	0.00763295	0.0197931	0.011839	0.00893907	0.0044733	0.00859431	0.00445705
ACJ81613.1	BCAH187_A1741		B7HL86	Uncharacterized protein	0.00540406	0.00399906	0.00801063	0.00151635	0.00240229	0.00341027	0	0.000764454	0	0.00329861	0.00323004	0.00341836	0.000801929	0.00145415	0.00182346	0	0	0		0.00580458	0.00203555	0.00244297	0.000947614	0.000254818	0.000441357	0.00331567	9.53142e-05	0.00135985	0.000517255	0	0
ACJ78865.1	BCAH187_A2136		B7HNH8	Putative adhesion lipoprotein	0.0208467	0.0277682	0.0261476	0.0175484	0.0185341	0.0236798	0.0241918	0.0294895	0.0296526	0.0305392	0.0299044	0.0342853	0.0216546	0.0140238	0.0246196	0.0215037	0.0151452	0.0143854		0.0249208	0.00362017	0.0199208	0.0032925	0.027778	0.00310677	0.0315763	0.00236741	0.0200993	0.00546644	0.0170114	0.00390896
ACJ77283.1	BCAH187_A2327	aspS	B7HQ11	Aspartate--tRNA ligase (EC 6.1.1.12) (Aspartyl-tRNA synthetase) (AspRS)	0.00217842	0.00451375	0.00695509	0.0149757	0.0135574	0.0211705	0.00884794	0.0237281	0.0198828	0.0074463	0.00911438	0.00192916	0.0158399	0.0143614	0.0205815	0.026965	0.0110784	0.0189407		0.00454909	0.00238853	0.0165678	0.0040486	0.0174863	0.00772415	0.00616328	0.00376051	0.0169276	0.00324955	0.0189947	0.00794342
B7HY68	BCAH187_A5486	atpH	B7HY68	ATP synthase subunit delta (ATP synthase F(1) sector subunit delta) (F-type ATPase subunit delta) (F-ATPase subunit delta)	0.130705	0.12458	0.121019	0.0616143	0.103036	0.0877613	0.0743227	0.0880098	0.0910994	0.116162	0.135622	0.125009	0.135771	0.108326	0.11114	0.070109	0.0841961	0.0757629		0.125434	0.00489955	0.0841372	0.0209473	0.0844773	0.0089288	0.125598	0.00974323	0.118412	0.0150987	0.0766893	0.00708909
B7HW83	BCAH187_A5316		B7HW83	Nucleotide-binding protein BCAH187_A5316	0.0353306	0.0665509	0.0692186	0.059932	0.059967	0.0539148	0.0391363	0.0572479	0.0426404	0.065873	0.077942	0.0568871	0.0700634	0.0544488	0.0606908	0.062949	0.0272235	0.0527496		0.0570334	0.0188425	0.0579379	0.00348418	0.0463415	0.00960634	0.0669007	0.010565	0.0617343	0.00785945	0.0476407	0.0184026
ACJ78142.1	BCAH187_A4825		B7HSM7	Putative tRNA binding domain protein	0.131095	0.111564	0.104638	0.0735693	0.0679892	0.0992744	0.042787	0.0463616	0.0971209	0.116029	0.129288	0.116095	0.0389075	0.0881895	0.0276468	0.0482955	0.0992099	0.0407084		0.115766	0.0137201	0.0802776	0.0166866	0.0620898	0.0303904	0.120471	0.00763627	0.0515813	0.0321998	0.0627379	0.0318126
ACJ78680.1	BCAH187_A3820		B7HLA7	Putative pyruvate ferredoxin oxidoreductase, beta subunit	0.0588174	0.0609357	0.0704203	0.0898542	0.0949015	0.0866066	0.0564056	0.0582418	0.08405	0.0586396	0.0738265	0.0781309	0.0780683	0.0646264	0.0848986	0.0876363	0.0830883	0.0726061		0.0633911	0.00617893	0.0904541	0.0041799	0.0662325	0.0154577	0.070199	0.0102395	0.0758644	0.0103142	0.0811102	0.00770784
ACJ82890.1	BCAH187_E0022		B7I1N1	Uncharacterized protein	0.0414464	0.0505166	0.0408657	0.0430981	0.0354037	0.038771	0.0297071	0.02897	0.028321	0.039585	0.0469225	0.0410221	0.0303902	0.0298496	0.0460684	0.0477825	0.0309967	0.0282639		0.0442762	0.00541213	0.0390909	0.00385716	0.0289994	0.000693475	0.0425099	0.00388846	0.0354361	0.00921183	0.035681	0.0105689
B7HPL2	BCAH187_A4446	dnaJ	B7HPL2	Chaperone protein DnaJ	0.025366	0.0262795	0.0425179	0.0323849	0.0473594	0.0380976	0.0283325	0.0276295	0.0294661	0.0346825	0.0382067	0.0292026	0.0342538	0.0262786	0.0329526	0.0340152	0.0214999	0.0367583		0.0313878	0.00964978	0.0392806	0.00755705	0.028476	0.000926662	0.0340306	0.00453733	0.0311617	0.00427862	0.0307578	0.00813402
ACJ79744.1	BCAH187_A0980		B7HXG3	Purple acid phosphatase/fibronectin domain protein	0	0	0	0.00112847	0.00119186	0	0.00700057	0.0091025	0.00381368	0	0	0	0.00119359	0.00108218	0.00407106	0.0106675	0.000973928	0.0111008		0	0	0.000773441	0.000670569	0.00663892	0.00266289	0	0	0.00211561	0.00169439	0.00758073	0.00572576
ACJ80736.1	BCAH187_A1997		B7HMQ4	Enterotoxin C	0.00262139	0.0027158	0.00209234	0.0102977	0.0135951	0.00463188	0.047912	0.0363403	0.028276	0.00224011	0.00219354	0	0.0108919	0.0148129	0.0216708	0.0378562	0.0199967	0.0405194		0.00247651	0.000336031	0.00950822	0.00453347	0.0375094	0.00987006	0.00147789	0.0012801	0.0157919	0.00545569	0.0327908	0.0111597
ACJ80412.1	BCAH187_A5205	dps2	B7HVX5	DNA protection during starvation protein 2	0.296504	0.260437	0.138911	0.316512	0.334291	0.387238	0.680685	0.772302	0.577616	0.104656	0.124055	0.0856229	0.36156	0.443152	0.433903	0.359041	0.562724	0.672526		0.231951	0.082568	0.346014	0.0367916	0.676868	0.0973991	0.104778	0.0192166	0.412872	0.0446773	0.53143	0.159068
B7HXM4	BCAH187_A1043		B7HXM4	UPF0342 protein BCAH187_A1043	0.358886	0.371811	0.362844	0.352455	0.347436	0.324114	0.59926	0.552804	0.489687	0.320317	0.240249	0.324883	0.356226	0.480708	0.357909	0.156306	0.615135	0.37753		0.364513	0.00662251	0.341335	0.0151233	0.54725	0.0549975	0.29515	0.0476002	0.398281	0.0713887	0.38299	0.229463
B7HQV5	BCAH187_A0152	rplX	B7HQV5	50S ribosomal protein L24	0.557337	0.586876	0.598003	0.403783	0.398034	0.387459	0.315433	0.180945	0.21227	0.609006	0.603992	0.695845	0.313196	0.266752	0.302128	0.0942466	0.271045	0.247149		0.580739	0.0210161	0.396425	0.0082798	0.236216	0.070369	0.636281	0.0516451	0.294025	0.0242591	0.204147	0.0959235
ACJ79637.2	BCAH187_A5351	prfB	B7HX15	Peptide chain release factor 2 (RF-2)	0.0346713	0.0307886	0.0434876	0.0437786	0.0333939	0.0437591	0.0201174	0.017166	0.0205487	0.0423263	0.0476634	0.0438629	0.03087	0.0349857	0.0263226	0.0229912	0.0125944	0.0239251		0.0363158	0.00650731	0.0403105	0.00598997	0.0192774	0.00184118	0.0446176	0.00274741	0.0307261	0.00433333	0.0198369	0.00628954
ACJ82172.1	BCAH187_A3624	parE	B7I046	DNA topoisomerase 4 subunit B (EC 5.6.2.2) (Topoisomerase IV subunit B)	0.00575583	0.00745391	0.012634	0.00847903	0.00895532	0.00889902	0.00438338	0.00284975	0.00358189	0.00614832	0.00722461	0.00637153	0.00597891	0.00406562	0.00849694	0.00445294	0.00365893	0.00139015		0.00861459	0.00358299	0.00877779	0.000260263	0.00360501	0.000767076	0.00658149	0.000568035	0.00618049	0.00222253	0.00316734	0.00158947
ACJ77262.1	BCAH187_A5601		B7HZA5	Glycosyl transferase, group 1 family protein	0.0280538	0.039633	0.0346058	0.0250465	0.0211627	0.0270381	0.00517928	0.00757617	0.0148129	0.0305117	0.0384138	0.0338779	0.0158951	0.0168134	0.0150596	0.0184151	0.00432329	0.00985534		0.0340975	0.00580629	0.0244158	0.00298806	0.00918945	0.00501535	0.0342678	0.00396547	0.0159227	0.000877199	0.0108646	0.00709992
ACJ78646.1	BCAH187_A4517	mltG	B7HQE2	Endolytic murein transglycosylase (EC 4.2.2.-) (Peptidoglycan polymerization terminase)	0.0185043	0.0191708	0.0210997	0.0181728	0.0191936	0.0140127	0.00805262	0.00523522	0.00438681	0.0158129	0.0265444	0.021069	0.0164756	0.019917	0.0187315	0.00818039	0.00448116	0.00766142		0.0195916	0.0013479	0.0171264	0.00274435	0.00589155	0.00191901	0.0211421	0.00536609	0.0183747	0.00174821	0.00677433	0.00200282
ACJ79441.1	BCAH187_A5347	ftsE	B7HX12	Cell division ATP-binding protein FtsE	0.158312	0.154902	0.105301	0.0993314	0.109473	0.112669	0.0669797	0.074027	0.0766256	0.12777	0.121434	0.159669	0.0913599	0.0911154	0.0779019	0.0589702	0.0782738	0.0679742		0.139505	0.0296703	0.107158	0.00696379	0.0725441	0.004991	0.136291	0.0204924	0.0867924	0.0077004	0.0684061	0.00965904
ACJ81805.1	BCAH187_A0561		B7HU40	Glycosyl transferase, group 2 family protein	0	0	0	0	0	0.0031613	0	0.0106297	0.0148451	0	0	0	0.0204431	0.0286448	0.00845171	0.0147641	0.0106151	0.00345686		0	0	0.00105377	0.00182518	0.00849159	0.00765002	0	0	0.0191799	0.0101557	0.00961202	0.00571997
ACJ78454.1	BCAH187_A5537		B7HYB9	Putative aminopeptidase	0	0	0	0.013883	0.0041894	0	0.0307589	0.0179975	0.00502694	0	0	0	0.00629325	0.00570582	0.0405446	0.0124988	0.00513507	0.0175588		0	0	0.00602415	0.00712106	0.0179278	0.0128661	0	0	0.0175146	0.0199468	0.0117309	0.00624736
ACJ82447.1	BCAH187_A1375	rfbB	B7I0C9	dTDP-glucose 4,6-dehydratase (EC 4.2.1.46)	0.0058452	0.021195	0.0349915	0.00574046	0.00303146	0.0206565	0.023741	0.037622	0.021825	0.0449553	0.0464664	0.0207055	0.0303587	0.027525	0.00690311	0.0422061	0.0272488	0.0282346		0.0206772	0.01458	0.00980946	0.00949094	0.0277294	0.00862069	0.0373757	0.0144566	0.0215956	0.0128027	0.0325632	0.00836554
ACJ79528.1	BCAH187_A1829		B7HLV4	Flagellar hook protein FlgE	0.00462446	0	0.00922789	0.00908319	0.0143901	0.0122569	0.0211307	0.0389233	0.0249412	0.00395184	0.00580454	0.00204766	0.0168129	0.0174212	0.0327686	0.0333916	0.0137187	0.0201042		0.00461745	0.00461395	0.0119101	0.00267041	0.0283317	0.00936833	0.00393468	0.0018785	0.0223342	0.0090415	0.0224048	0.0100362
ACJ77841.1	BCAH187_A5373	celF	B7HX37	6-phospho-beta-glucosidase (EC 3.2.1.86)	0	0.00442164	0.0153296	0.00209572	0.00221345	0.00188531	0.00650053	0.00845233	0.00354128	0.0145887	0.0160711	0.00188979	0.00665001	0.00803905	0.00504036	0.0132073	0.00542617	0.0082463		0.00658374	0.00789019	0.00206483	0.000166234	0.00616471	0.00247269	0.0108498	0.00779495	0.00657647	0.00150069	0.00895994	0.00393937
ACJ77385.1	BCAH187_A4194		B7HN41	Uncharacterized protein	0.0392116	0.0304678	0.0260816	0.041718	0.0474508	0.0519639	0.0497696	0.0582418	0.111163	0.030716	0.0410147	0.0405123	0.0441256	0.0800136	0.0347313	0.0842656	0.0969363	0.0473518		0.0319203	0.00668441	0.0470442	0.00513505	0.0730581	0.0332705	0.0374143	0.00580639	0.0529568	0.023898	0.0761846	0.0257611
ACJ81471.1	BCAH187_A5568		B7HYF0	Serine-type D-Ala-D-Ala carboxypeptidase (EC 3.4.16.4)	0.0133486	0.0161343	0.0301881	0.0174792	0.0161535	0.025552	0.00903619	0.015421	0.0110759	0.0190118	0.0242016	0.0137914	0.016177	0.014667	0.0157645	0.020654	0.00754276	0.0107465		0.0198903	0.00902622	0.0197282	0.00508692	0.0118444	0.00326103	0.0190016	0.00520509	0.0155362	0.00078047	0.0129811	0.00683531
ACJ80827.1	BCAH187_A0887		B7HWF5	HesA/moeB/thiF family protein	0.0333125	0.0287602	0.0332367	0.0190841	0.0201561	0.0269783	0.0197317	0.0137444	0.00460679	0.0284673	0.0348444	0.0393343	0.0173018	0.0183013	0.0229493	0.0229083	0.00941177	0.0160912		0.0317698	0.00260667	0.0220728	0.00428197	0.0126943	0.00761693	0.0342153	0.00546078	0.0195174	0.00301377	0.0161371	0.00674839
B7HLA2	BCAH187_A3815	mutL	B7HLA2	DNA mismatch repair protein MutL	0.00145452	0.00301382	0.00348292	0.00999923	0.00452611	0.0089953	0.00443081	0.00432088	0.00362064	0.00248594	0.00243426	0.00128809	0.00906539	0.00684934	0.00858887	0.00750186	0.00246568	0.00702593		0.00265042	0.00106191	0.00784021	0.00291366	0.00412411	0.000439465	0.00206943	0.00067715	0.00816787	0.00116647	0.00566449	0.00278045
ACJ78040.1	BCAH187_A4433	era	B7HPJ9	GTPase Era	0.0437711	0.0421084	0.0424238	0.0307048	0.0324296	0.0524819	0.0190481	0.0278632	0.0155652	0.0587787	0.0523244	0.0553752	0.0194861	0.0117781	0.0147694	0.0193503	0.0106	0.0151022		0.0427677	0.000883093	0.0385387	0.0121058	0.0208255	0.00633876	0.0554928	0.00322876	0.0153445	0.00388602	0.0150175	0.00437579
ACJ77332.1	BCAH187_A0720	ald1	B7HV97	Alanine dehydrogenase (EC 1.4.1.1)	0.0424359	0.038792	0.0378564	0.00980599	0.0103568	0.0132322	0.00506938	0.0049436	0.00414245	0.0319973	0.0229769	0.0353696	0.00518595	0.00940376	0.00884403	0	0.00211578	0.0048231		0.0396947	0.00241954	0.0111317	0.00183984	0.00471848	0.000502801	0.0301146	0.00640725	0.00781125	0.00229074	0.00231296	0.00241759
ACJ81437.1	BCAH187_A3623	parC	B7I045	DNA topoisomerase 4 subunit A (EC 5.6.2.2) (Topoisomerase IV subunit A)	0.00699686	0.00604071	0.00279238	0.00801673	0.00362874	0.00721185	0.00236822	0.0034642	0.000967598	0.00697571	0.00487907	0.00619625	0.00363402	0.00219654	0.0082632	0.0060145	0.00197682	0.00450634		0.00527665	0.00220392	0.00628577	0.00233599	0.00226667	0.00125139	0.00601701	0.00105975	0.00469792	0.00317017	0.00416589	0.00204026
ACJ82068.1	BCAH187_A5444		B7HXA7	UDP-galactose 4-epimerase	0.0218221	0.016956	0.026127	0	0.00565873	0.00481984	0	0	0	0.0279722	0.0296733	0.0241564	0.00283348	0.002569	0.00322145	0	0	0		0.021635	0.00458833	0.00349286	0.00305384	0	0	0.0272673	0.00282517	0.00287464	0.000328167	0	0
ACJ81894.1	BCAH187_A3849	spoVFB	B7HLD5	Dipicolinate synthase subunit B (DPA synthase subunit B) (EC 1.3.1.-) (Spore dipicolinate synthase subunit B) (Stage V sporulation protein FB)	0	0.0097987	0.0717179	0.102174	0.122629	0.150408	0.192076	0.201359	0.160879	0.0767829	0.150374	0.0209396	0.299651	0.169244	0.161963	0.0975618	0.144298	0.10051		0.0271722	0.0388875	0.125071	0.0242094	0.184771	0.0212054	0.0826987	0.0649195	0.210286	0.0774782	0.114123	0.0261737
B7HQR4	BCAH187_A0110	mcsB	B7HQR4	Protein-arginine kinase (EC 2.7.14.1)	0.00797523	0.0165249	0.0148533	0.023497	0.0165446	0.0305325	0.0296931	0.0421184	0.0286753	0.0159023	0.0222453	0.0141254	0.0220916	0.0275405	0.0282559	0.0630707	0.0247856	0.0359553		0.0131178	0.00453135	0.0235247	0.00699399	0.0334956	0.00748486	0.0174243	0.00426857	0.0259627	0.00337152	0.0412705	0.0196882
ACJ79801.1	BCAH187_A0799	tal	B7HW93	Probable transaldolase (EC 2.2.1.2)	0.0350168	0.0453475	0.0454184	0.051584	0.0681021	0.116013	0.0711127	0.0996883	0.112588	0.048626	0.025639	0.0387626	0.054561	0.082447	0.0568623	0.0677261	0.11501	0.0761153		0.0419276	0.00598497	0.0785662	0.0334646	0.094463	0.0212256	0.0376759	0.011532	0.0646234	0.0154785	0.0862837	0.0252286
ACJ81037.1	BCAH187_A2074	thrC	B7HNB6	Threonine synthase (EC 4.2.3.1)	0.00534703	0.0110792	0.0192055	0.0446353	0.0526888	0.0448779	0.0624383	0.0635365	0.0443666	0.0274159	0.026846	0.00947041	0.0472113	0.027697	0.0473608	0.0606713	0.0430548	0.059405		0.0118773	0.00696364	0.0474007	0.00458126	0.0567805	0.0107648	0.0212441	0.0102003	0.0407564	0.01131	0.054377	0.00982574
ACJ79695.1	BCAH187_A1311	cpfC	B7HZS9	Coproporphyrin III ferrochelatase (EC 4.99.1.9)	0.0118003	0.00611267	0.0117735	0.0405611	0.0458995	0.0417015	0.0209688	0.0467395	0.0734343	0.00504201	0.00740579	0.0104501	0.0429019	0.0527893	0.0348401	0.0730337	0.0400074	0.0342002		0.00989551	0.00327606	0.0427207	0.00281137	0.0470475	0.0262341	0.00763264	0.00271118	0.0435105	0.00899005	0.0490804	0.0209464
ACJ81723.1	BCAH187_A0266		B7HRX1	Extracellular solute-binding protein family 5	0.00327331	0.00847801	0.00653174	0.00803664	0.00339524	0.00433786	0.00664749	0.00972385	0.00271601	0.00699304	0.00958675	0.00579754	0.0102005	0.0107898	0.00773148	0.013506	0.00416164	0.00632456		0.00609435	0.00262977	0.00525658	0.00245331	0.00636245	0.00351261	0.00745911	0.00193712	0.00957394	0.00162259	0.00799738	0.00489161
ACJ82274.1	BCAH187_A1682		B7HL29	TPR domain protein	0.0179253	0.0278563	0.0268268	0.0176041	0.0139447	0.0237549	0.0136511	0.0244061	0.02231	0.0229771	0.0243745	0.0138899	0.00698251	0.0126615	0.013231	0.016179	0.00569748	0.0129879		0.0242028	0.0054608	0.0184346	0.00495756	0.0201224	0.00570147	0.0204138	0.00569291	0.0109583	0.00345491	0.0116215	0.00537271
ACJ77412.1	BCAH187_A5047		B7HTZ1	D-isomer specific 2-hydroxyacid dehydrogenase family protein	0.011407	0.0236357	0.0159335	0.0112026	0.0118319	0.0176362	0.0115828	0.0112954	0.0189297	0.0121848	0.0143179	0.00505088	0.0118491	0.0161146	0.0134715	0.0176498	0.00725134	0.0110201		0.0169921	0.00618267	0.0135569	0.00354679	0.013936	0.00432713	0.0105179	0.00485318	0.0138118	0.00215302	0.0119737	0.00526443
ACJ79299.1	BCAH187_A4315	accB	B7HNU8	Biotin carboxyl carrier protein of acetyl-CoA carboxylase	0.226556	0.168514	0.208653	0.159741	0.18679	0.164232	0.147466	0.143807	0.221723	0.18864	0.209023	0.246932	0.132754	0.186015	0.102907	0.113852	0.15756	0.129078		0.201241	0.0297225	0.170254	0.0144956	0.170999	0.043967	0.214865	0.0295821	0.140559	0.0420997	0.133497	0.0221864
ACJ82310.1	BCAH187_A5521		B7HYA3	3-hydroxyacyl-CoA dehydrogenase	0.0166268	0.0241159	0.0371594	0.0359235	0.0448399	0.0323168	0.033766	0.0362211	0.0413879	0.0255753	0.0250436	0.0117794	0.0414509	0.0501091	0.0431993	0.0240112	0.031004	0.0257005		0.0259674	0.0103907	0.0376934	0.00644643	0.037125	0.00389053	0.0207994	0.00781607	0.0449198	0.00457832	0.0269052	0.00364871
ACJ78247.1	BCAH187_A0396		B7HSY2	DAGKc domain-containing protein	0.031265	0.0259129	0.0299462	0.0307048	0.0324296	0.0359086	0.0317468	0.0278632	0.0363187	0.0320611	0.0392433	0.0304563	0.0357245	0.0382789	0.0295389	0.0548259	0.0264999	0.0422863		0.0290414	0.00278846	0.0330143	0.00265075	0.0319762	0.00423242	0.0339203	0.00467922	0.0345141	0.00449399	0.041204	0.014194
ACJ81345.1	BCAH187_A5535	maP3	B7HYB7	Methionine aminopeptidase (MAP) (MetAP) (EC 3.4.11.18) (Peptidase M)	0.0189733	0.023588	0.036346	0.03354	0.0354241	0.0402301	0.0269719	0.0338178	0.0409317	0.0226992	0.0158767	0.0268837	0.0315339	0.0357381	0.0268887	0.0313142	0.0450285	0.0183297		0.0263024	0.00899879	0.0363981	0.00344977	0.0339072	0.00698033	0.0218199	0.00555597	0.0313869	0.00442652	0.0315575	0.013351
ACJ79064.1	BCAH187_A5547		B7HYC9	Putative agmatinase	0.0454313	0.0302577	0.0543936	0.00956084	0.0134639	0.0229358	0.00988528	0.00964002	0.0188481	0.0332772	0.0570246	0.0229902	0.00674173	0.00916867	0.00383241	0.0100421	0.00825152	0.00940505		0.0433609	0.0122004	0.0153202	0.006878	0.0127911	0.00524694	0.037764	0.0174552	0.00658094	0.00267176	0.0092329	0.000907636
ACJ81794.1	BCAH187_A0075	hpt	B7HPX5	Hypoxanthine phosphoribosyltransferase (EC 2.4.2.8)	0.235269	0.167912	0.171095	0.15917	0.178957	0.212475	0.132719	0.155311	0.177861	0.192114	0.258119	0.217609	0.168356	0.241272	0.129663	0.113253	0.248157	0.126272		0.191425	0.0380033	0.183534	0.0269454	0.155297	0.0225708	0.222614	0.0332859	0.179764	0.056672	0.16256	0.0744139
ACJ77366.1	BCAH187_A4386		B7HPF5	5,10-methylenetetrahydrofolate reductase (EC 1.5.1.20)	0	0.00159831	0.00369418	0.0151511	0.00800107	0.0190818	0.00626608	0.0152765	0.0140809	0.00131836	0.00387287	0.00409867	0.0112178	0.0188885	0.0127538	0.0159138	0.00784571	0.00894251		0.00176416	0.00185267	0.014078	0.00561778	0.0118745	0.0048937	0.00309663	0.00154416	0.0142867	0.00405859	0.0109007	0.00437598
ACJ79079.1	BCAH187_A1673	hup1	B7HL20	DNA-binding protein HU	0.543734	0.584983	0.367229	0.441569	0.357914	0.452664	0.339761	0.310623	0.38175	0.464649	0.419991	0.527817	0.434467	0.462848	0.308722	0.237292	0.576079	0.373764		0.498648	0.115666	0.417382	0.0517987	0.344044	0.0357564	0.470819	0.0541775	0.402013	0.0820285	0.395711	0.170456
ACJ80200.1	BCAH187_A1442	potD	B7I0J5	Spermidine/putrescine ABC transporter, spermidine/putrescine-binding protein	0.026965	0.0307297	0.0387413	0.0132409	0.0111877	0.0142938	0.00821413	0.00801033	0.0134244	0.0345645	0.0451279	0.0358193	0.016806	0.0177769	0.0222917	0.0166889	0.0114276	0.00781509		0.0321453	0.00601442	0.0129075	0.00157965	0.00988295	0.00306866	0.0385039	0.00577079	0.0189582	0.00292741	0.0119772	0.00446239
ACJ82393.1	BCAH187_A4679		B7HRJ4	DNA-directed DNA polymerase (EC 2.7.7.7)	0.00328474	0.00510456	0.00655454	0.00322588	0.00340709	0.01451	0.00500302	0.00813149	0.00408823	0.00842094	0.0151175	0.00145444	0.00341205	0.00309356	0.00581885	0.011859	0.00278411	0.00634663		0.00498128	0.00163838	0.00704765	0.00646322	0.00574091	0.00212023	0.00833095	0.00683196	0.00410815	0.00149004	0.00699657	0.0045722
ACJ81280.1	BCAH187_A3371		B7HY06	Protein-tyrosine phosphatase-like protein	0.0304466	0.0286756	0.0375575	0.0190279	0.0229678	0.0366804	0.0140526	0.0164447	0.0298561	0.04021	0.0393741	0.0416698	0.0230012	0.0364949	0.0130753	0.0399717	0.0211142	0.0106959		0.0322266	0.00470087	0.0262254	0.00926615	0.0201178	0.00851799	0.040418	0.00116188	0.0241905	0.011755	0.0239273	0.0148392
ACJ79922.1	BCAH187_A4752	ald2	B7HRR5	Alanine dehydrogenase (EC 1.4.1.1)	0.0649019	0.0853423	0.0657505	0.0539329	0.0517841	0.0595449	0.0380203	0.0469642	0.0393533	0.0661279	0.0605756	0.0641074	0.0596384	0.0540716	0.0412722	0.0592229	0.0338524	0.0361733		0.0719982	0.0115641	0.0550873	0.00400711	0.0414459	0.00482522	0.0636036	0.00281021	0.0516607	0.00941749	0.0430829	0.0140258
B7HY91	BCAH187_A5509	rpmE2	B7HY91	50S ribosomal protein L31 type B	0.720331	0.493504	0.519314	0.342302	0.228969	0.410579	0.259539	0.195577	0.279564	0.526205	0.515266	0.524731	0.217234	0.251667	0.164652	0.0958756	0.295425	0.246931		0.577716	0.12418	0.327283	0.091732	0.244894	0.0438671	0.522067	0.00593576	0.211184	0.0438218	0.212744	0.104075
ACJ80084.1	BCAH187_A5671	mnmE	B7HZH0	tRNA modification GTPase MnmE (EC 3.6.-.-)	0.0205475	0.0319314	0.0262411	0.0141255	0.014919	0.021784	0.0104321	0.0101732	0.0153442	0.0210707	0.0240715	0.0327536	0.0128063	0.011611	0.0145598	0.0211952	0.00870794	0.0138954		0.02624	0.00569191	0.0169429	0.00421129	0.0119832	0.00291364	0.0259653	0.00606727	0.0129924	0.0014832	0.0145995	0.00627334
ACJ79381.1	BCAH187_A5267		B7HW37	Molybdopterin and thiamine biosynthesis dinucleotide-utilizing enzyme	0.0126319	0.00654343	0.00504128	0.00310139	0	0	0	0	0	0.0350826	0.0264256	0.0111865	0.0688878	0.0297418	0.00745906	0.0814379	0.01606	0.0122034		0.00807221	0.00401962	0.0010338	0.00179059	0	0	0.0242316	0.0120982	0.0353629	0.0310978	0.0365671	0.0389071
B7HM40	BCAH187_A3972	bshC	B7HM40	Putative cysteine ligase BshC (EC 6.-.-.-)	0.00874607	0.00724886	0.0125657	0.0103072	0.00725747	0.0108178	0.0053285	0.00519629	0.00870838	0.014948	0.0190284	0.0108434	0.0109021	0.00823703	0.010329	0.0108261	0.00444785	0.00675952		0.00952021	0.00274166	0.00946082	0.00192516	0.00641106	0.00199064	0.0149399	0.00409248	0.0098227	0.0014028	0.00734449	0.00322911
B7HQV4	BCAH187_A0151	rplN	B7HQV4	50S ribosomal protein L14	0.609386	0.471502	0.437145	0.295446	0.280037	0.313487	0.21148	0.22151	0.198413	0.448243	0.484108	0.525996	0.280445	0.261533	0.236856	0.111396	0.241909	0.223563		0.506011	0.0911588	0.296323	0.0167423	0.210468	0.0115816	0.486116	0.0389155	0.259611	0.0218581	0.19229	0.0706535
ACJ79444.1	BCAH187_A3865	polC	B7HLF1	DNA polymerase III PolC-type (PolIII) (EC 2.7.7.7)	0.00197016	0.00544296	0.00419344	0.000644951	0	0.00174059	0.000666837	0.000650292	0	0.0039284	0.00384674	0.00348945	0	0	0	0.00203225	0	0.00126888		0.00386885	0.00175901	0.000795181	0.000879967	0.000439043	0.000380312	0.00375486	0.000233456	0	0	0.00110038	0.00102655
ACJ77584.1	BCAH187_A2384		B7HQ68	Glycosyl transferase, group 2 family protein	0	0.012007	0.0185012	0.00910556	0.00961705	0.0102392	0.0211827	0.0183619	0.0115397	0.0158463	0.0232753	0.0061581	0.0216699	0.0130981	0.0191621	0.0310828	0.0176818	0.0201537		0.0101694	0.00938651	0.00965393	0.00056772	0.0170281	0.00495797	0.0150933	0.00858344	0.0179767	0.00440711	0.0229728	0.00713141
B7HQU9	BCAH187_A0146	rplV	B7HQU9	50S ribosomal protein L22	0.691234	0.569452	0.664735	0.482554	0.475108	0.48561	0.329801	0.247399	0.269497	0.62628	0.655074	0.715393	0.415243	0.39217	0.344239	0.154631	0.310588	0.337916		0.641807	0.0640466	0.481091	0.005402	0.282232	0.0426517	0.665582	0.0454765	0.383884	0.03622	0.267712	0.0988793
B7HKX2	BCAH187_A1624	deoD	B7HKX2	Purine nucleoside phosphorylase DeoD-type (PNP) (EC 2.4.2.1)	0.0640734	0.0622322	0.0511421	0.066858	0.0830749	0.0636835	0.0487954	0.0317232	0.0398733	0.0684426	0.0670198	0.0567419	0.0499175	0.0528011	0.052023	0.0330465	0.0373367	0.03095		0.0591492	0.00699519	0.0712055	0.0104011	0.0401306	0.00853903	0.0640681	0.00638444	0.0515805	0.00149186	0.0337777	0.00325555
ACJ79418.1	BCAH187_A4699	infC	B7HRL4	Translation initiation factor IF-3	0.232435	0.205566	0.248875	0.150324	0.18817	0.170291	0.0805909	0.067364	0.103486	0.179249	0.175523	0.210859	0.158999	0.12814	0.113818	0.070174	0.091297	0.0711989		0.228959	0.0218627	0.169595	0.0189324	0.0838137	0.0182756	0.188544	0.0194152	0.133653	0.0230895	0.0775566	0.0119105
B7HQU8	BCAH187_A0145	rpsS	B7HQU8	30S ribosomal protein S19	0.634204	0.519278	0.824632	0.281283	0.286473	0.370525	0.135027	0.141806	0.16975	0.53322	0.556374	0.634106	0.244388	0.221576	0.181207	0.0422061	0.147391	0.13835		0.659372	0.154225	0.31276	0.0500934	0.148861	0.0184053	0.574566	0.0528463	0.215724	0.0319947	0.109316	0.0582942
ACJ79598.1	BCAH187_A0179		B7HQY1	Iron-sulfur cluster carrier protein	0.0291602	0.041196	0.0296228	0.0260342	0.0329959	0.0281044	0.0134588	0.0131249	0.00879833	0.038511	0.0266191	0.0375615	0.033044	0.0174764	0.0250456	0.0273448	0.0112345	0.017927		0.0333263	0.00681924	0.0290449	0.00357488	0.011794	0.00259972	0.0342305	0.00660875	0.0251887	0.00778476	0.0188354	0.00809349
ACJ77355.1	BCAH187_A0070		B7HPX2	S1 RNA binding domain protein	0.0352904	0.0609357	0.0798097	0.0750924	0.0671089	0.0935351	0.0418065	0.0291209	0.0244016	0.0251313	0.0344524	0.0312524	0.0488776	0.0664729	0.0347313	0.00606713	0.0199412	0.0227289		0.0586786	0.0223453	0.0785788	0.0135537	0.0317763	0.00900117	0.0302787	0.00473623	0.0500272	0.015902	0.0162457	0.00892445
ACJ79324.1	BCAH187_A5558		B7HYE0	Iron compound ABC transporter, iron compound-binding protein	0.0181558	0.0125398	0.0193222	0.0326892	0.0313868	0.0320806	0.0030726	0.00299636	0.0150647	0.018101	0.0303852	0.0133986	0.0314325	0.0227988	0.00714727	0.0062427	0.0102591	0		0.0166726	0.00362631	0.0320522	0.000651677	0.00704454	0.00694573	0.0206283	0.00877075	0.0204595	0.0123105	0.00550061	0.00516967
ACJ82486.1	BCAH187_A4441		B7HPK7	GatB/Yqey domain protein	0.0768227	0.072957	0.076648	0.0691589	0.0664034	0.0735272	0.117009	0.0950887	0.0849907	0.0765905	0.0535702	0.0510242	0.0931001	0.0964685	0.0982871	0.039622	0.11395	0.111325		0.0754759	0.00218315	0.0696965	0.0035922	0.0990296	0.0163691	0.060395	0.0140834	0.0959519	0.0026318	0.0882989	0.0421758
B7HQX8	BCAH187_A0176	rpsI	B7HQX8	30S ribosomal protein S9	0.209933	0.164995	0.213789	0.156405	0.1727	0.159889	0.12496	0.0931869	0.108118	0.210329	0.181727	0.211554	0.120314	0.115901	0.0769431	0.0448034	0.110443	0.097909		0.196239	0.0271265	0.162998	0.00858064	0.108755	0.0158962	0.201203	0.0168784	0.104386	0.0238686	0.0843853	0.0348471
ACJ81400.1	BCAH187_A1049		B7HXN0	Hydrolase, haloacid dehalogenase-like family	0.0032451	0.0168098	0.0388526	0	0	0	0.0230657	0.00642668	0.00538518	0.0665545	0.0543091	0.0114951	0	0.00611245	0.00383241	0.0234317	0.00550102	0.0344852		0.0196358	0.0179712	0	0	0.0116258	0.00992085	0.0441196	0.0289094	0.00331495	0.0030889	0.0211393	0.0146274
ACJ80612.1	BCAH187_A2142		B7HNI4	Putative oligopeptide ABC transporter, oligopeptide-binding protein	0	0.00705223	0.00679159	0.00334255	0.00529546	0.00451043	0.0103679	0.0202214	0.0098842	0.005817	0.00854412	0	0.0106063	0.00160272	0.0120586	0.0175541	0.0028848	0.0131523		0.00461461	0.00399849	0.00438281	0.000982692	0.0134912	0.00583355	0.00478704	0.00436418	0.00808922	0.00566421	0.0111971	0.00752756
ACJ81574.1	BCAH187_A2535		B7HRB0	N-acetyltransferase domain-containing protein	0.0352104	0.0331623	0.0408789	0.00628717	0.00332017	0.00848391	0.00325026	0.00316962	0.00265596	0.0246184	0.0241066	0.0311815	0.00665001	0.00602928	0.00378027	0.00330184	0.00271309	0		0.0364172	0.00399737	0.00603042	0.00259143	0.00302528	0.000322374	0.0266355	0.00394525	0.00548652	0.0015099	0.00200497	0.00176114
ACJ77608.1	BCAH187_A2314		B7HPZ8	PBS lyase HEAT-like repeat domain protein	0.0376431	0.0389988	0.0340521	0.0246457	0.0312362	0.0310398	0.0152892	0.0124249	0.0208227	0.0278789	0.0272994	0.0288911	0.026068	0.0212713	0.0237099	0.028475	0.0170165	0.0169709		0.036898	0.00255613	0.0289739	0.0037496	0.016179	0.00426901	0.0280231	0.00080557	0.0236831	0.00239847	0.0208208	0.00662881
ACJ82526.1	BCAH187_A0055	purR	B7HPV7	Pur operon repressor	0.0500573	0.0484028	0.0452821	0.0229415	0.0311531	0.0235865	0.00338857	0.0165225	0.0193828	0.0541837	0.0446799	0.0443296	0.0277319	0.0220005	0.0315291	0.020654	0.0169712	0.0193437		0.0479141	0.00242483	0.0258937	0.00456618	0.013098	0.00852934	0.047731	0.0055909	0.0270872	0.00479692	0.0189897	0.00186677
ACJ80554.1	BCAH187_A0436	amhX	B7HT21	Amidohydrolase amhX (EC 3.5.1.-)	0.00760979	0.0105118	0.0161973	0.0124557	0.0105243	0.0112052	0	0	0.0147331	0.0130059	0.0148582	0.0089854	0.0131745	0.00716689	0.0119828	0.0130828	0.00429999	0.00735166		0.0114396	0.00436829	0.0113951	0.000979605	0.00491102	0.00850613	0.0122832	0.00300235	0.0107747	0.0031808	0.0082448	0.00445898
B7HLJ7	BCAH187_A3912	rlmN	B7HLJ7	Probable dual-specificity RNA methyltransferase RlmN (EC 2.1.1.192) (23S rRNA (adenine(2503)-C(2))-methyltransferase) (23S rRNA m2A2503 methyltransferase) (Ribosomal RNA large subunit methyltransferase N) (tRNA (adenine(37)-C(2))-methyltransferase) (tRNA m2A37 methyltransferase)	0.0285963	0.0269329	0.031125	0.00510616	0.00539298	0.00918699	0.00263972	0.00257422	0.00215705	0.0288801	0.0326305	0.0299286	0.00270042	0.00489671	0.00307017	0.0026816	0.00220345	0.00251148		0.0288847	0.00211089	0.00656204	0.00227779	0.002457	0.000261818	0.0304797	0.00193499	0.00355577	0.00117592	0.00246551	0.000242371
ACJ80864.1	BCAH187_A0041		B7HPU3	PSP1 C-terminal domain-containing protein	0.0205326	0.0248174	0.0218516	0.0235255	0.0248469	0.0272102	0.0104245	0.00677723	0.0170368	0.0146218	0.0143179	0.0333358	0.0213284	0.0257834	0.0242487	0.00705993	0.0145027	0.0132241		0.0224006	0.00219453	0.0251942	0.00186676	0.0114128	0.00520069	0.0207585	0.0108933	0.0237868	0.00226314	0.0115956	0.00397966
ACJ81910.1	BCAH187_A0062	mfd	B7HPW4	Transcription-repair-coupling factor (TRCF) (EC 3.6.4.-)	0.00160047	0.00248717	0.00447113	0.00314359	0.00166009	0.00353496	0.000812566	0.000792406	0.00066399	0.00547075	0.00736591	0.00354335	0.0016625	0.00226098	0.00189014	0.000825459	0.000678271	0.000773091		0.00285293	0.00146987	0.00277954	0.000989032	0.00075632	8.05936e-05	0.00546	0.0019113	0.00193787	0.000302082	0.000758941	7.46073e-05
ACJ82124.1	BCAH187_A4534		B7HQF9	HesA/moeB/thiF family protein	0.029524	0.0229405	0.0412396	0.0108731	0.0114839	0.0195629	0	0	0.00612433	0.0283835	0.0216172	0.0130729	0.00383353	0.0104271	0	0	0	0		0.0312347	0.00926873	0.0139733	0.00485036	0.00204144	0.00353588	0.0210245	0.00767251	0.00475355	0.00527409	0	0
ACJ78195.1	BCAH187_A3818		B7HLA5	Uncharacterized protein	0.0197429	0.0409079	0.0367696	0.0904825	0.116043	0.104655	0.093553	0.123815	0.223881	0.0112476	0.0110137	0	0.13672	0.142553	0.124352	0.0678839	0.122715	0.114439		0.0324735	0.0112175	0.103727	0.0128057	0.147083	0.0682083	0.00742043	0.00642735	0.134542	0.00929357	0.101679	0.0295587
ACJ78054.1	BCAH187_A3817	cotE	B7HLA4	Spore coat protein E	0.0209128	0.113747	0.229518	0.154036	0.227764	0.207856	0.238894	0.274384	0.264622	0.277002	0.271244	0.10186	0.342143	0.300359	0.22228	0.291222	0.279177	0.23234		0.121393	0.104513	0.196552	0.0381417	0.2593	0.0183335	0.216702	0.0994981	0.288261	0.0608404	0.267579	0.0311072
ACJ80854.1	BCAH187_A3489		B7HZ42	Zinc-type alcohol dehydrogenase-like protein	0.0111042	0.0143801	0.0221578	0.0190841	0.0172766	0.0220732	0.0197317	0.0302376	0.0276408	0.0308395	0.0301984	0.0221256	0.0173018	0.0366026	0.0131139	0.0458166	0.0188235	0.0241369		0.0158807	0.00567756	0.019478	0.00242241	0.02587	0.00547224	0.0277212	0.00485654	0.0223394	0.0125285	0.0295923	0.0142996
B7HQD7	BCAH187_A4512	greA	B7HQD7	Transcription elongation factor GreA (Transcript cleavage factor GreA)	0.166773	0.191292	0.166394	0.181333	0.154451	0.184176	0.205631	0.218222	0.247105	0.152696	0.114634	0.179338	0.129928	0.190724	0.112547	0.14131	0.307952	0.155362		0.17482	0.0142665	0.17332	0.0164028	0.223653	0.0212638	0.148889	0.03252	0.144399	0.0410485	0.201542	0.092422
ACJ79868.1	BCAH187_A3613		B7I035	Transcription antiterminator, LytR family	0.010911	0.01413	0.00435449	0.0214311	0.0282936	0.0240992	0.0249281	0.0270107	0.0407401	0.00233101	0.00228256	0.00241564	0.0311683	0.02569	0.028993	0.0393924	0.0369923	0.0289875		0.00979852	0.00498182	0.024608	0.00345946	0.030893	0.0085912	0.00234307	6.73554e-05	0.0286171	0.00275843	0.0351241	0.00544819
B7HNI1	BCAH187_A2139	namA	B7HNI1	NADPH dehydrogenase (EC 1.6.99.1)	0.0163666	0.011304	0.0130635	0.0107155	0.0226349	0.0192794	0.0193885	0.0189075	0.0181067	0.0163171	0.0136954	0.0144938	0.0198344	0.02569	0.0193287	0.0281374	0.0254322	0.0210819		0.013578	0.0025702	0.0175433	0.00614642	0.0188009	0.000647521	0.0148354	0.00134384	0.0216177	0.00353577	0.0248838	0.0035596
ACJ82305.1	BCAH187_A3609		B7I031	Putative oligopeptide ABC transporter, oligopeptide-binding protein	0.00165683	0.00514949	0.0105796	0.00976283	0.00171854	0.00292755	0.00504706	0.00820307	0.00274948	0.00566338	0.00554565	0.00586899	0.00344208	0.00312079	0.00978345	0.0068362	0.00140431	0.00320125		0.0057953	0.0044963	0.00480297	0.00433769	0.0053332	0.00273803	0.00569267	0.000163645	0.00544877	0.00375738	0.00381392	0.00276729
ACJ82905.1	BCAH187_E0055		B7I1K4	Peptidase C14 caspase catalytic subunit p20	0.0982771	0.0863898	0.0736888	0.0526451	0.0741365	0.0710393	0.0755995	0.0825707	0.0543631	0.0763481	0.0822371	0.0764825	0.0556833	0.0448762	0.0633076	0.082943	0.0580566	0.0632956		0.0861186	0.0122964	0.0659403	0.0116176	0.0708444	0.0146927	0.0783559	0.00336188	0.0546224	0.00926139	0.0680984	0.01312
ACJ79581.1	BCAH187_A1248		B7HZL6	Lipoate--protein ligase (EC 6.3.1.20)	0.0228833	0.0237075	0.0319638	0.0224733	0.0207687	0.0227441	0.0203314	0.0254919	0.0237341	0.0293325	0.0311163	0.0278643	0.0148564	0.0242454	0.0168906	0.0236046	0.0169712	0.0221071		0.0261849	0.00502165	0.0219954	0.0010709	0.0231858	0.00262354	0.0294377	0.00162857	0.0186641	0.00493939	0.0208943	0.00347903
ACJ77260.1	BCAH187_A0515		B7HTZ4	Tellurium resistance protein	0.191156	0.167573	0.109543	0.125154	0.142352	0.207856	0.149309	0.145605	0.187079	0.167542	0.159957	0.164943	0.127285	0.110788	0.104194	0.121343	0.207721	0.146791		0.156091	0.042001	0.158454	0.0436388	0.160664	0.0229508	0.164147	0.00385422	0.114089	0.0118944	0.158618	0.044387
ACJ77709.1	BCAH187_A3900	fabD	B7HLI5	Malonyl CoA-acyl carrier protein transacylase (EC 2.3.1.39)	0.047953	0.0621001	0.0645893	0.0206035	0.0279783	0.0370698	0.0213027	0.0385806	0.0273547	0.0461006	0.0476502	0.0530825	0.0249058	0.0366941	0.0247764	0.0340068	0.0355639	0.028954		0.0582141	0.00897315	0.0285505	0.00824806	0.0290793	0.0087671	0.0489445	0.00366648	0.0287921	0.00684367	0.0328416	0.00345559
ACJ79288.1	BCAH187_A3565		B7HZY7	Oxidoreductase, short-chain dehydrogenase/reductase family	0.0226766	0.0195777	0.0331833	0.0185585	0.0235212	0.0200343	0.0191883	0.0261971	0.0156798	0.0355269	0.0284632	0.0435106	0.0196295	0.0177973	0.0178538	0.035087	0.0256272	0.0182561		0.0251459	0.00713101	0.0207047	0.00254836	0.0203551	0.00535488	0.0358336	0.00752839	0.0184269	0.00104192	0.0263234	0.00843701
B7HQG7	BCAH187_A4542	apt	B7HQG7	Adenine phosphoribosyltransferase (APRT) (EC 2.4.2.7)	0.110715	0.0802917	0.1193	0.0652386	0.0689033	0.0782516	0.0674525	0.065779	0.0688987	0.0756894	0.0694838	0.058828	0.0805042	0.0990576	0.0588388	0.0342614	0.0750727	0.0695236		0.103436	0.0204978	0.0707978	0.00671015	0.0673767	0.00156123	0.0680004	0.00852804	0.0794669	0.0201294	0.0596192	0.0221351
ACJ82313.1	BCAH187_A0020		B7HPS9	Uncharacterized protein	0.101347	0.0974971	0.0982273	0.0782027	0.0675782	0.0831423	0.0661553	0.0716822	0.0600655	0.0927923	0.0726907	0.0897503	0.0676766	0.0545418	0.0427462	0.0448034	0.0674932	0.055948		0.0990238	0.0020447	0.0763078	0.00795319	0.0659677	0.00581063	0.0850778	0.0108348	0.0549882	0.0124712	0.0560815	0.0113455
B7HQU3	BCAH187_A0140	rpsJ	B7HQU3	30S ribosomal protein S10	0.858041	0.621305	0.552316	0.443985	0.497635	0.448316	0.355999	0.310623	0.428703	0.520365	0.509548	0.547427	0.507943	0.512666	0.403155	0.209375	0.477024	0.338705		0.677221	0.160349	0.463312	0.0298032	0.365108	0.0595647	0.52578	0.0195115	0.474588	0.0619081	0.341701	0.13385
B7HL06	BCAH187_A1659	cmk	B7HL06	Cytidylate kinase (CK) (EC 2.7.4.25) (Cytidine monophosphate kinase) (CMP kinase)	0.0627385	0.0563317	0.0534151	0.0164305	0.0130151	0.0184761	0.00849402	0.00828328	0.0173523	0.0536133	0.0489989	0.0407438	0.0173787	0.0118174	0.00493956	0.0129432	0.0177255	0.00404069		0.0574951	0.00476934	0.0159739	0.00275898	0.0113765	0.00517622	0.0477854	0.00652003	0.0113785	0.00623117	0.0115698	0.00694501
ACJ80035.1	BCAH187_A5329	uvrB	B7HWZ4	UvrABC system protein B (Protein UvrB) (Excinuclease ABC subunit B)	0.00143021	0.00444516	0.00799096	0.0070229	0.00445044	0.00379068	0.00290449	0.00424864	0.00356011	0.00122219	0.00598391	0.00759936	0.00445692	0.0040409	0.0118234	0.00885173	0.00242446	0.00414508		0.00462211	0.00328395	0.00508801	0.00170783	0.00357108	0.000672143	0.00493515	0.00331542	0.00677374	0.00437808	0.00514043	0.00332724
ACJ77599.1	BCAH187_A5593	thiD2	B7HZ97	Phosphomethylpyrimidine kinase (EC 2.7.4.7)	0.0480843	0.0426995	0.0603113	0.0505957	0.0605628	0.0728254	0.0244126	0.0408118	0.0655459	0.0587007	0.0718506	0.0547486	0.0356771	0.0614591	0.040562	0.0531427	0.0378446	0.0331808		0.050365	0.00902474	0.061328	0.0111346	0.0435901	0.020707	0.0617667	0.00895373	0.0458994	0.0136947	0.0413894	0.0104424
ACJ80610.1	BCAH187_A0879		B7HWE7	Aminopyrimidine aminohydrolase (EC 3.5.99.2)	0.122218	0.122399	0.107307	0.0520121	0.0718364	0.0719847	0.0579138	0.0363066	0.0473243	0.135774	0.132952	0.12988	0.0634774	0.0805732	0.0721688	0.037821	0.0656073	0.059036		0.117308	0.00866145	0.0652777	0.0114886	0.0471816	0.0108043	0.132869	0.00294794	0.0720731	0.00854831	0.0541548	0.014522
ACJ80461.1	BCAH187_A4529	trmU	B7HQF4	tRNA-specific 2-thiouridylase MnmA (EC 2.8.1.13)	0.0101191	0.0104836	0.0242307	0.0173911	0.00787202	0.0156451	0.010275	0.00751507	0.0104953	0.0216183	0.0275196	0.0179225	0.0131391	0.00953016	0.0119505	0.0182666	0.00643264	0.0122198		0.0149444	0.00804416	0.0136361	0.00506758	0.00942847	0.00166071	0.0223534	0.00484058	0.0115399	0.00183919	0.0123064	0.00591746
ACJ80225.1	BCAH187_A1361		B7I0B5	Peptidase_G2 domain-containing protein	0	0	0.0113811	0.00200046	0	0	0	0	0	0.0121848	0.0255676	0	0	0	0	0	0	0		0.00379369	0.00657086	0.000666821	0.00115497	0	0	0.0125842	0.0127885	0	0	0	0
ACJ80883.1	BCAH187_A3412		B7HYW6	6-phosphogluconate dehydrogenase family protein	0.0126744	0.0131309	0.0354078	0.0217828	0.0131465	0.027994	0.00643486	0.0188256	0.0184039	0.0433239	0.0424233	0.0224484	0.0164571	0.0208893	0.0187104	0.0196109	0.0161141	0.0122445		0.0204044	0.0129953	0.0209745	0.00745669	0.0145548	0.00703523	0.0360652	0.0118011	0.0186856	0.00221623	0.0159898	0.00368477
ACJ81444.1	BCAH187_A4644	sdhB	B7HRF9	Succinate dehydrogenase, iron-sulfur protein (EC 1.3.99.1)	0.0595148	0.0616582	0.0712554	0.0438362	0.0424404	0.0525801	0.0302159	0.0331495	0.0339501	0.0699304	0.0466887	0.0724692	0.0502299	0.0490445	0.0439289	0.0306953	0.0346803	0.028748		0.0641428	0.0062522	0.0462856	0.0054957	0.0324385	0.00196601	0.0630294	0.0142083	0.0477344	0.00334859	0.0313745	0.00302393
B7HVK6	BCAH187_A3027	proA	B7HVK6	Gamma-glutamyl phosphate reductase (GPR) (EC 1.2.1.41) (Glutamate-5-semialdehyde dehydrogenase) (Glutamyl-gamma-semialdehyde dehydrogenase) (GSA dehydrogenase)	0.0294795	0.0305413	0.02715	0.0244972	0.00940848	0.0320549	0.0207234	0.0179637	0.00940785	0.023254	0.0265657	0.0240982	0.0164888	0.0192211	0.0187465	0.0187131	0.00961021	0.0131444		0.0290569	0.00173467	0.0219869	0.01153	0.0160317	0.00589999	0.0246393	0.00172088	0.0181521	0.00145989	0.0138226	0.00458916
B7HY36	BCAH187_A5454	fabZ	B7HY36	3-hydroxyacyl-[acyl-carrier-protein] dehydratase FabZ (EC 4.2.1.59) ((3R)-hydroxymyristoyl-[acyl-carrier-protein] dehydratase) ((3R)-hydroxymyristoyl-ACP dehydrase) (Beta-hydroxyacyl-ACP dehydratase)	0.104564	0.121871	0.125192	0.160454	0.149131	0.167439	0.0995393	0.135898	0.103029	0.128449	0.131247	0.109962	0.149348	0.116943	0.115771	0.168531	0.0886275	0.119958		0.117209	0.0110759	0.159008	0.00923942	0.112822	0.0200601	0.123219	0.0115661	0.127354	0.0190565	0.125706	0.0402608
B7HQX2	BCAH187_A0169	rplQ	B7HQX2	50S ribosomal protein L17	0.494066	0.487486	0.444431	0.338879	0.366049	0.304855	0.230931	0.201905	0.240763	0.341785	0.328118	0.451423	0.309558	0.37668	0.268588	0.16179	0.292471	0.227289		0.475327	0.0269589	0.336594	0.0306607	0.224533	0.0202035	0.373775	0.0675912	0.318275	0.0545703	0.227183	0.0653404
ACJ82321.1	BCAH187_A1035		B7HXL6	Amino acid ABC transporter, amino acid-binding protein	0.0213074	0.0220748	0.0453525	0.0104628	0.0184175	0.0250996	0.00360595	0.0105495	0.0176797	0.042486	0.0416029	0.028304	0.0147555	0.0167227	0.0125819	0.0109895	0.01204	0.0137231		0.0295782	0.0136663	0.0179933	0.0073276	0.0106117	0.00703706	0.0374643	0.00794532	0.0146867	0.00207128	0.0122509	0.00137894
ACJ78743.1	BCAH187_A0804	plC	B7HW98	Phosphatidylcholine cholinephosphohydrolase (EC 3.1.4.3) (Phospholipase C)	0.00332536	0	0	0.00326577	0.0103477	0.00587578	0.0371426	0.0395139	0.0331103	0	0.00278262	0	0	0.0219227	0.0235633	0.037732	0.0253669	0.051401		0.00110845	0.0019199	0.00649641	0.00358151	0.0365889	0.00323748	0.000927541	0.00160655	0.015162	0.0131563	0.0381666	0.0130225
ACJ78579.1	BCAH187_A4461		B7HPM7	Putative pyrroline-5-carboxylate reductase	0.0034221	0.010636	0.0409718	0.0100823	0.00354956	0.00907007	0.0243238	0.0304975	0.0198762	0.0584873	0.0687258	0.00909159	0.0213284	0.00644585	0.0282902	0.0458895	0.0174032	0.0396722		0.0183433	0.019926	0.00756732	0.0035161	0.0248992	0.00533398	0.0454349	0.0318878	0.0186881	0.0111589	0.0343217	0.014978
ACJ77695.1	BCAH187_A1370		B7I0C4	Uncharacterized protein	0.0246571	0.0510902	0.0688828	0.0282511	0.0383632	0.032676	0.0792837	0.0732473	0.0443278	0.0877948	0.0894085	0.0436714	0.0811069	0.0735362	0.0436795	0.0678246	0.0626972	0.0794022		0.04821	0.0222531	0.0330968	0.00506917	0.0656196	0.0186846	0.0736249	0.025953	0.0661075	0.0197887	0.0699747	0.00855753
ACJ82365.1	BCAH187_A4207	spoIIAA	B7HN54	Anti-sigma F factor antagonist (Stage II sporulation protein)	0.0973529	0.109264	0.0906561	0.167315	0.134639	0.100344	0.288321	0.265101	0.195213	0.117857	0.0678864	0.107767	0.219106	0.13753	0.316174	0.133895	0.247546	0.337014		0.099091	0.00942494	0.134099	0.0334885	0.249545	0.0484639	0.0978367	0.0264238	0.22427	0.0894339	0.239485	0.101799
ACJ80238.1	BCAH187_A2073	hom1	B7HNB5	Homoserine dehydrogenase (EC 1.1.1.3)	0	0.00226211	0.00348562	0.0150104	0.0181184	0.0192906	0.00886847	0.0129727	0.00724688	0	0	0	0.0022681	0.0143947	0.0103146	0.0135138	0.00185069	0.00843763		0.00191591	0.00176841	0.0174731	0.00221182	0.009696	0.00295122	0	0	0.00899249	0.00617048	0.00793404	0.00584783
ACJ77213.1	BCAH187_A3919	gmk	B7HLK4	Guanylate kinase (EC 2.7.4.8) (GMP kinase)	0.0596781	0.0618274	0.0732829	0.0315585	0.0428545	0.0324458	0.0139841	0.0181828	0.0190452	0.0666898	0.0691448	0.0853723	0.0286113	0.0389109	0.0379502	0.00473532	0.0194548	0.0088698		0.0649295	0.00731369	0.0356196	0.00628129	0.0170707	0.00270764	0.0737356	0.0101521	0.0351575	0.00568951	0.01102	0.00759166
B7HQX0	BCAH187_A0167	rpsK	B7HQX0	30S ribosomal protein S11	0.510662	0.513938	0.599756	0.379716	0.325377	0.386708	0.125929	0.101133	0.217912	0.517431	0.622661	0.574979	0.234915	0.281694	0.180926	0.0602009	0.160766	0.126859		0.541452	0.0505189	0.363934	0.0335738	0.148325	0.0615266	0.57169	0.0526919	0.232512	0.0504271	0.115942	0.0511637
ACJ80032.1	BCAH187_A5346	ftsX	B7HX11	Cell division protein FtsX	0.0285175	0.0328273	0.0303495	0.0217828	0.0197198	0.0195958	0.00643486	0.00627521	0.00788739	0.0189542	0.0159087	0.0280605	0.00658284	0.014921	0.0261946	0.00980546	0.0107427	0.00612226		0.0305648	0.00216295	0.0203662	0.00122844	0.00686582	0.000888299	0.0209745	0.00632276	0.0158995	0.00984244	0.00889015	0.00244244
ACJ77809.1	BCAH187_A4777	nadK	B7HSH9	NAD kinase (EC 2.7.1.23) (ATP-dependent NAD kinase)	0.038771	0.0328642	0.0534526	0.0865369	0.0987098	0.0840765	0.0286315	0.024431	0.0467926	0.0722876	0.0589875	0.0624267	0.109837	0.0663899	0.0957386	0.0581717	0.0477991	0.0749116		0.0416959	0.0106013	0.0897744	0.00783546	0.0332851	0.0118849	0.0645673	0.00690364	0.0906552	0.0221652	0.0602941	0.0136803
ACJ77773.1	BCAH187_A3378		B7HY13	Tryptophan--tRNA ligase (EC 6.1.1.2)	0.00283457	0.00293666	0.0022625	0.0222702	0.0205811	0.01753	0.0259042	0.033682	0.0258716	0	0	0	0.0264999	0.0266959	0.0267807	0.0526305	0.0288306	0.032861		0.00267791	0.000363359	0.0201271	0.00240249	0.0284859	0.00449996	0	0	0.0266588	0.000144048	0.0381074	0.0127378
B7HNW6	BCAH187_A4333	mntR	B7HNW6	HTH-type transcriptional regulator MntR (Manganese transport regulator)	0.0265092	0.020598	0.0211592	0.058577	0.0412449	0.0585509	0.0874824	0.104999	0.115478	0.0113268	0.016637	0.011738	0.0619575	0.0624158	0.0547873	0.034181	0.0898757	0.064025		0.0227555	0.00326295	0.0527909	0.00999914	0.102653	0.0141445	0.0132339	0.0029543	0.0597202	0.00427814	0.0626939	0.0278712
ACJ78703.1	BCAH187_A4257	cpdB	B7HNP0	2',3'-cyclic-nucleotide 2'-phosphodiesterase/3'-nucleotidase (EC 3.1.3.6) (EC 3.1.4.16)	0.00711142	0.00122792	0.00378413	0.002328	0.00245877	0.00104713	0.002407	0.00586819	0.0049172	0.00303854	0.00297538	0.00419847	0.00861821	0.00446501	0.011198	0.00366778	0.00200919	0.00572516		0.00404116	0.00295016	0.00194463	0.000780002	0.00439746	0.00178817	0.00340413	0.000688644	0.00809374	0.00339699	0.00380071	0.00186155
ACJ77628.1	BCAH187_A4205	sigF	B7HN52	RNA polymerase sigma factor	0.0149377	0.0309515	0.0447113	0.0476777	0.0426089	0.0263944	0.0492957	0.0665621	0.065071	0.035104	0.0312493	0.0363784	0.0581876	0.0492392	0.0705651	0.0885993	0.047479	0.0793707		0.0302002	0.014901	0.0388936	0.0111174	0.0603096	0.00956742	0.0342439	0.00267052	0.0593306	0.0107088	0.0718163	0.0215759
ACJ82360.1	BCAH187_A3824		B7HLB1	Phosphoesterase family protein	0.0320822	0.0332376	0.0369885	0.0140032	0.00739493	0.00944799	0.00723922	0.00352981	0.00591554	0.0396008	0.0328118	0.0410384	0.00370285	0	0.0084197	0.00367705	0.00604278	0.00688754		0.0341028	0.00256499	0.0102821	0.00338219	0.00556152	0.00187988	0.037817	0.00439384	0.00404085	0.00422001	0.00553579	0.00166421
B7HLB5	BCAH187_A3828	cinA	B7HLB5	Putative competence-damage inducible protein	0.00913668	0.0189315	0.0145854	0.0157027	0.0165847	0.0161441	0.00695809	0.00452364	0.0151622	0.0156155	0.0152909	0.0222509	0.0118635	0.019361	0.0161854	0.0212055	0.00387207	0.00882675		0.0142179	0.00490773	0.0161438	0.000441034	0.0088813	0.00557393	0.0177191	0.00392797	0.0158033	0.00376335	0.0113014	0.00892776
ACJ81833.1	BCAH187_A0312		B7HS00	ABC transporter, ATP-binding protein	0.0087678	0.0105975	0.0116638	0.00717558	0.00757865	0.0116193	0.00148382	0.00723501	0.00606251	0.00999006	0.0158964	0.0129409	0.00455381	0.00412875	0.00862888	0.0075368	0.00247717	0.00847039		0.010343	0.00146468	0.00879116	0.00245749	0.00492711	0.00303906	0.0129425	0.00295316	0.00577048	0.00248456	0.00616145	0.00322465
ACJ82465.1	BCAH187_A5636	galE2	B7HZD9	UDP-glucose 4-epimerase (EC 5.1.3.2)	0.0194898	0.0230762	0.0288904	0.0328123	0.0404314	0.029518	0.0141358	0.013785	0.0300328	0.0214136	0.013979	0.0394507	0.0260295	0.0288442	0.0230172	0.0315921	0.0188792	0.0268981		0.0238188	0.0047441	0.0342539	0.00559772	0.0193179	0.00928104	0.0249478	0.0130985	0.0259636	0.0029141	0.0257898	0.00642851
B7HSI4	BCAH187_A4782	thiI	B7HSI4	Probable tRNA sulfurtransferase (EC 2.8.1.4) (Sulfur carrier protein ThiS sulfurtransferase) (Thiamine biosynthesis protein ThiI) (tRNA 4-thiouridine synthase)	0.0139764	0.0120665	0.02603	0.0114383	0.00966465	0.0144058	0.00709587	0.00922642	0.0038656	0.0159248	0.0292382	0.0103143	0.00967872	0.00877529	0.00550198	0.0168198	0.00394875	0.00900153		0.0173576	0.00757094	0.0118363	0.00239552	0.0067293	0.00269915	0.0184924	0.00971974	0.00798533	0.00219757	0.00992335	0.00648483
ACJ80518.1	BCAH187_A0200		B7HQY9	Uncharacterized protein	0.00380233	0.00787855	0.00455243	0.0056013	0.00394396	0.0134371	0.00193046	0.00376513	0.00473243	0.00649859	0.00318175	0.00673451	0.0039497	0.00716206	0.00224525	0.0117665	0.00483423	0.0146934		0.0054111	0.00216954	0.0076608	0.00507063	0.00347601	0.00142319	0.00547162	0.00198659	0.00445234	0.00249664	0.0104314	0.00506339
ACJ79665.1	BCAH187_A3963	murG	B7HM31	UDP-N-acetylglucosamine--N-acetylmuramyl-(pentapeptide) pyrophosphoryl-undecaprenol N-acetylglucosamine transferase (EC 2.4.1.227) (Undecaprenyl-PP-MurNAc-pentapeptide-UDPGlcNAc GlcNAc transferase)	0.00517076	0.00535698	0.0144452	0	0.00536335	0.0137048	0.00262521	0.00512016	0	0.00662802	0.0173073	0.0091582	0	0	0	0.00266687	0.00438268	0.00249768		0.00832431	0.00530166	0.00635604	0.00690611	0.00258179	0.00256036	0.0110312	0.00558058	0	0	0.00318241	0.0010429
ACJ79767.1	BCAH187_A4438		B7HPK4	PhoH family protein	0.0118003	0.0122253	0.0141282	0.00869167	0.0152998	0.0156381	0.00299554	0.00876366	0.00489562	0.010084	0.024686	0.0130626	0.0122577	0.0111135	0.00348401	0.00912922	0.00250046	0.00570003		0.012718	0.00123966	0.0132099	0.00391652	0.00555161	0.00293948	0.0159442	0.00771569	0.00895175	0.00476963	0.00577657	0.00331504
B7HL27	BCAH187_A1680	aroB	B7HL27	3-dehydroquinate synthase (DHQS) (EC 4.2.3.4)	0.0128915	0.0160269	0.0185215	0.0354493	0.0347663	0.0296123	0.0104721	0.0102123	0.0235325	0.0176263	0.0172599	0.0228328	0.0294604	0.0291388	0.0304493	0.0398934	0.0109267	0.0224175		0.0158133	0.00282109	0.033276	0.00319114	0.014739	0.00761656	0.0192397	0.00311712	0.0296829	0.000682987	0.0244125	0.0145861
ACJ77149.1	BCAH187_A2948		B7HUK8	Aminotransferase (EC 2.6.1.-)	0.0212273	0.0171048	0.0263561	0.013898	0.0195715	0.0208377	0.00478986	0.00467102	0.0117421	0.0161243	0.0138155	0.0271533	0.01715	0.0133279	0.0167128	0.00243293	0.00399823	0.00455717		0.0215627	0.00463481	0.0181024	0.00369577	0.00706767	0.00404864	0.019031	0.00712816	0.0157302	0.00209194	0.00366278	0.00110113
B7HQR7	BCAH187_A0113	disA	B7HQR7	DNA integrity scanning protein DisA (Cyclic di-AMP synthase) (c-di-AMP synthase) (Diadenylate cyclase) (EC 2.7.7.85)	0.00527214	0.00819303	0.0210406	0.00776651	0.00273426	0.00931566	0	0.00261028	0.00218726	0.013516	0.0220583	0.00700333	0.00273824	0.00248265	0.00622633	0.0217533	0	0.00763996		0.0115019	0.00838885	0.00660548	0.00344089	0.00159918	0.00140099	0.0141925	0.00755027	0.00381574	0.00209154	0.00979775	0.011036
B7HQT9	BCAH187_A0136	rpsL	B7HQT9	30S ribosomal protein S12	0.215103	0.125353	0.375575	0.125429	0.111558	0.166285	0.06143	0.0465934	0.0613526	0.304447	0.303743	0.297641	0.0907726	0.0886305	0.0635086	0.0416032	0.0740672	0.0584457		0.238677	0.126766	0.134424	0.0284506	0.0564587	0.00854363	0.301944	0.00374268	0.0809706	0.0151604	0.0580387	0.0162359
ACJ78329.1	BCAH187_A3666		B7I088	CsbD domain-containing protein	0.0140459	0.0582072	0.0448448	0.0827654	0.0437073	0.0744558	0	0.0139085	0.046618	0	0	0.049755	0.0875419	0.17197	0.132704	0	0.0476207	0		0.0390326	0.0226471	0.0669762	0.0205753	0.0201755	0.0239325	0.016585	0.0287261	0.130739	0.0422482	0.0158736	0.0274938
ACJ78452.1	BCAH187_A4170	mtnD	B7HN17	Acireductone dioxygenase (1,2-dihydroxy-3-keto-5-methylthiopentene dioxygenase) (DHK-MTPene dioxygenase) (Acireductone dioxygenase (Fe(2+)-requiring)) (ARD') (Fe-ARD) (EC 1.13.11.54) (Acireductone dioxygenase (Ni(2+)-requiring)) (ARD) (Ni-ARD) (EC 1.13.11.53)	0.0276788	0.0172054	0.0176741	0.0761118	0.0631614	0.0733609	0.0899367	0.0877053	0.133204	0.0189224	0.0231613	0.0196093	0.0920048	0.0990576	0.0523012	0.0399717	0.112609	0.0695236		0.0208527	0.00591614	0.070878	0.00682288	0.103615	0.0256489	0.0205643	0.0022751	0.0811212	0.0252068	0.0740348	0.0365282
ACJ80919.1	BCAH187_A2174		B7HP02	SPFH domain/Band 7 family protein	0.0029226	0.00908358	0.0139966	0.0114809	0.00909438	0.0129103	0.0148382	0.020258	0.01455	0.00999006	0.012228	0.0103527	0.0212511	0.0137625	0.0103547	0.0391914	0.014863	0.0141173		0.00866759	0.0055487	0.0111619	0.00192786	0.0165487	0.00321556	0.0108569	0.00120114	0.0151228	0.00557413	0.0227239	0.0142661
ACJ79182.1	BCAH187_A5405	dat2	B7HX68	D-alanine aminotransferase (EC 2.6.1.21)	0.0129804	0.0201718	0.0259017	0.0159347	0.0336597	0.0200688	0.036246	0.0353468	0.0242333	0.0388234	0.0325855	0.0229902	0.0370795	0.0244498	0.0421566	0.0234317	0.0220041	0.0376202		0.0196846	0.00647444	0.0232211	0.00927339	0.031942	0.00669106	0.0314664	0.00797571	0.034562	0.0091179	0.0276853	0.00863343
ACJ80929.1	BCAH187_A4649	trx	B7HRG4	Thioredoxin	0.298611	0.346865	0.216678	0.37324	0.347277	0.247828	0.441036	0.367371	0.337869	0.185585	0.159011	0.272456	0.272586	0.306798	0.480894	0.168013	0.444842	0.384642		0.287385	0.0658155	0.322782	0.0661972	0.382092	0.0531355	0.205684	0.0593334	0.353426	0.111708	0.332499	0.145595
ACJ80315.1	BCAH187_A0888	thiD1	B7HWF6	Phosphomethylpyrimidine kinase (EC 2.7.4.7)	0.0627385	0.0577761	0.0667689	0.0547682	0.0506142	0.0615869	0.0637051	0.0724787	0.063625	0.0655274	0.0641653	0.0679063	0.0506878	0.0525218	0.0452793	0.0790973	0.070902	0.0606103		0.0624278	0.00450447	0.0556564	0.00554003	0.0666029	0.00508871	0.0658663	0.00189343	0.0494963	0.00376541	0.0702032	0.0092633
ACJ82175.1	BCAH187_A4639		B7HRF4	5'-nucleotidase, lipoprotein e(P4) family	0.0205326	0.0141814	0.0191202	0.0100823	0.0141983	0.0211635	0.0173741	0.0169431	0.0198762	0.0233949	0.0286357	0.0212137	0.00355473	0.0161146	0.0121244	0.0176498	0.0261048	0.00661204		0.0179447	0.00333478	0.015148	0.0056013	0.0180645	0.00158376	0.0244148	0.00381467	0.0105979	0.00641758	0.0167889	0.00977487
ACJ78024.1	BCAH187_A1233		B7HZK1	DUF2314 domain-containing protein	0.00627385	0.00649981	0.00667689	0.00821524	0.00216918	0.0184761	0.00637051	0.0144957	0.0138818	0	0.00524988	0.0111119	0.0238957	0.0374218	0.022228	0.021572	0.0159529	0.0101017		0.00648352	0.000202013	0.00962016	0.00824373	0.0115827	0.0045243	0.00545394	0.00555878	0.0278485	0.00833252	0.0158756	0.00573553
ACJ77673.1	BCAH187_A0379		B7HSW6	Putative lipoprotein	0.0118524	0.00982339	0.0113524	0.00465599	0.00245877	0.00418853	0.002407	0.00704183	0.00393376	0.0101285	0.00793433	0.0125954	0.00492469	0.00223251	0.0027995	0.0171163	0.00200919	0.00687019		0.0110094	0.00105709	0.00376776	0.00115747	0.00446086	0.00236195	0.0102194	0.00233187	0.0033189	0.00141926	0.00866523	0.00771188
ACJ78152.1	BCAH187_A4176		B7HN23	Nitroreductase family protein	0.0504968	0.0380476	0.0366415	0.0360669	0.0333313	0.0365015	0.0372908	0.0363656	0.0418994	0.0313834	0.030731	0.0365881	0.0333798	0.0605281	0.0325288	0.0236766	0.0389096	0.0266094		0.0417287	0.00762596	0.0352999	0.00171866	0.0385186	0.00296415	0.0329009	0.00320988	0.0421456	0.0159255	0.0297319	0.0080823
ACJ79844.1	BCAH187_A0753		B7HVD0	Putative norQ protein	0.0190117	0.0131309	0.0151748	0.0124473	0.0197198	0.0195958	0.022522	0.015688	0.0184039	0.010831	0.0238631	0.0252544	0.0197485	0.014921	0.0149684	0.0326849	0.0349139	0.0153056		0.0157724	0.00298559	0.0172543	0.00416344	0.0188713	0.00344089	0.0199828	0.00795621	0.0165459	0.00277361	0.0276348	0.0107354
ACJ77835.1	BCAH187_A5514	spo0F	B7HY96	Sporulation initiation phosphotransferase F (EC 2.7.-.-)	0.0462825	0.0239747	0.0307848	0.181813	0.144019	0.122669	0.156652	0.160404	0.160011	0.0263672	0.00645478	0.0341556	0.104165	0.152561	0.118428	0.0238707	0.16999	0.0596167		0.0336807	0.0114324	0.1495	0.0299504	0.159022	0.00206194	0.0223259	0.0142858	0.125051	0.0248683	0.0844926	0.0761699
ACJ80115.1	BCAH187_A5134		B7HUY2	Uncharacterized protein	0.0388875	0.0483457	0.0372471	0.0152763	0.040336	0.0412276	0.00789733	0.0231042	0.0645332	0.0199388	0.0130162	0.048213	0.0242368	0.0732483	0.0183703	0	0.0659213	0.0150274		0.0414934	0.00599063	0.0322799	0.0147324	0.0318449	0.0293122	0.027056	0.0186465	0.0386185	0.0301335	0.0269829	0.0345486
ACJ79946.1	BCAH187_A5661	ssb1	B7HZG0	Single-stranded DNA-binding protein (SSB)	0.0870361	0.0788994	0.095522	0.0267114	0.045139	0.052865	0.038665	0.0377057	0.0451359	0.0790254	0.100142	0.0626251	0.0452047	0.0614778	0.0513942	0.0392785	0.0507175	0.0420418		0.0871525	0.00831191	0.0415718	0.0134368	0.0405022	0.0040415	0.0805976	0.0188079	0.0526922	0.00821384	0.0440126	0.00596869
ACJ79782.1	BCAH187_A4138		B7HMY8	Maltodextrin-binding protein	0.01123	0.0209421	0.0215127	0.00220576	0.00232967	0.00595291	0.00228061	0.00444806	0.00372722	0.0249513	0.0225532	0.00994506	0.00699917	0.00634586	0.00530501	0.0139008	0.00190369	0.00216982		0.0178949	0.00577901	0.00349611	0.00212855	0.0034853	0.00110379	0.0191499	0.00806126	0.00621668	0.000854435	0.00599144	0.00685101
ACJ77880.1	BCAH187_A0843		B7HWD7	Putative ferrous iron transport protein A	0.199287	0.137643	0.0883706	0.445797	0.344517	0.332569	0.404715	0.317932	0.312341	0.0851506	0.0833805	0.127461	0.471525	0.417085	0.614539	0.137046	0.478588	0.417142		0.141767	0.0555731	0.374294	0.0622109	0.344996	0.0517939	0.0986639	0.0249544	0.501049	0.101984	0.344259	0.182063
B7HQW0	BCAH187_A0157	rplR	B7HQW0	50S ribosomal protein L18	0.266639	0.276242	0.219085	0.123229	0.154554	0.138571	0.0955577	0.0854213	0.162677	0.261365	0.22312	0.319468	0.146633	0.12556	0.120402	0.0242685	0.132941	0.113644		0.253989	0.030606	0.138784	0.0156638	0.114552	0.0419847	0.267985	0.0485141	0.130865	0.0138969	0.0902847	0.0579801
B7HS04	BCAH187_A0316	groS	B7HS04	10 kDa chaperonin (GroES protein) (Protein Cpn10)	0.150172	0.238557	0.24772	0.206473	0.197303	0.168054	0.21348	0.138789	0.132911	0.230994	0.201059	0.186184	0.187191	0.15086	0.189174	0.0929432	0.186683	0.174094		0.212149	0.0538693	0.19061	0.0200653	0.161727	0.044916	0.206079	0.0228225	0.175742	0.0215708	0.15124	0.0508775
ACJ78048.1	BCAH187_A0709		B7HV86	Acetyltransferase, GNAT family	0.066429	0.0401459	0.0486038	0.0543655	0.0746452	0.0635794	0.0337263	0.0548158	0.0597122	0.0378447	0.0602193	0.058828	0.0632533	0.0886305	0.0588388	0.0399717	0.0750727	0.0374358		0.0517262	0.0134169	0.0641967	0.0101539	0.0494181	0.0138083	0.0522973	0.0125356	0.0702409	0.0160781	0.0508267	0.0210359
ACJ79283.1	BCAH187_A5124		B7HUX3	Lipoprotein	0.0105345	0	0.0196196	0.0413827	0.0437073	0.0403302	0.0285247	0.0243399	0.0407908	0.00900224	0.0088151	0.0124387	0.0364758	0.0165355	0.0207351	0.021733	0.029763	0.0237466		0.0100513	0.00981872	0.0418068	0.00172802	0.0312184	0.00854987	0.0100854	0.00204024	0.0245821	0.0105121	0.0250808	0.00417795
ACJ81489.1	BCAH187_A2386		B7HQ70	Azoreductase	0.0211478	0.0219095	0.0464194	0.0674988	0.0493549	0.056051	0.0322105	0.047117	0.0482549	0.0361438	0.0265444	0.014046	0.0604105	0.0796678	0.0437067	0.0109072	0.0627363	0.0357533		0.0298256	0.0143757	0.0576349	0.00917506	0.0425274	0.00895286	0.0255781	0.0110806	0.0612617	0.0179957	0.0364656	0.0259219
ACJ79587.1	BCAH187_A4443		B7HPK9	RNA modification enzyme, MiaB family	0.014639	0.010833	0.015023	0	0	0.00184761	0	0	0	0.0125098	0.0227495	0.0185199	0	0	0	0	0	0		0.0134983	0.00231621	0.000615869	0.00106672	0	0	0.0179264	0.0051456	0	0	0	0
ACJ79175.1	BCAH187_A4631		B7HQQ4	Cytosine deaminase	0.0113932	0.0188856	0.0163689	0.0268537	0.0212716	0.016105	0.0161962	0.0203071	0.00945341	0.0233666	0.0152539	0.0201791	0.0236695	0.0150221	0.0242194	0.0258551	0.0077254	0.0198121		0.0155492	0.00381288	0.0214101	0.00537566	0.0153189	0.00547976	0.0195999	0.00408724	0.0209703	0.00515864	0.0177975	0.0092312
ACJ81761.1	BCAH187_A0623		B7HU81	Putative tRNA (cytidine(34)-2'-O)-methyltransferase (EC 2.1.1.207) (tRNA (cytidine/uridine-2'-O-)-methyltransferase)	0.0697095	0.0662017	0.0880979	0.0627553	0.0542295	0.0718514	0.0412904	0.0287614	0.0578409	0.0794272	0.0729151	0.0668775	0.0422399	0.0547102	0.041163	0.0239689	0.0492375	0.0505086		0.0746697	0.0117607	0.0629454	0.0088125	0.0426309	0.014586	0.0730732	0.00627635	0.0460377	0.00752988	0.0412383	0.0149693
ACJ81747.1	BCAH187_A5007	glgD	B7HTX7	Glycogen biosynthesis protein GlgD	0.00547138	0.0311764	0.0262029	0.0188067	0.0198631	0.0120846	0.0138892	0.0108357	0.00907967	0.0350669	0.0297595	0.014536	0.0255755	0.0103059	0.0290773	0.0169315	0.00927497	0.0211431		0.0209502	0.0136338	0.0169181	0.00421914	0.0112682	0.00243376	0.0264541	0.0106571	0.0216529	0.00998158	0.0157832	0.00601684
ACJ82454.1	BCAH187_A0126	nusG	B7HQT0	Transcription termination/antitermination protein NusG	0.106336	0.071608	0.101851	0.057437	0.0441189	0.0563677	0.0269937	0.0315888	0.0441159	0.0772395	0.084532	0.0612099	0.0386602	0.0350516	0.0188373	0.0219376	0.0360519	0.0359553		0.0932651	0.0188892	0.0526412	0.00739989	0.0342328	0.00886203	0.0743272	0.0119307	0.0308497	0.0105584	0.0313149	0.00812112
ACJ78867.1	BCAH187_A4734		B7HRP7	DHH subfamily 1 protein	0.0333931	0.0251605	0.036346	0.035776	0.0377857	0.0509582	0.0215776	0.0300603	0.0277076	0.0363187	0.038104	0.0349489	0.0220737	0.0400267	0.021511	0.0250514	0.0257306	0.0205293		0.0316332	0.00579667	0.0415066	0.00824673	0.0264485	0.0043793	0.0364572	0.00158212	0.0278705	0.0105313	0.0237704	0.00282735
B7HMQ9	BCAH187_A2002	deoC	B7HMQ9	Deoxyribose-phosphate aldolase (DERA) (EC 4.1.2.4) (2-deoxy-D-ribose 5-phosphate aldolase) (Phosphodeoxyriboaldolase) (Deoxyriboaldolase)	0.0337606	0.0437207	0.0471574	0.0165778	0.0175091	0.0149134	0.0085702	0.00835757	0.00700315	0.0613067	0.056501	0.0485836	0.0263018	0.0238468	0.0199354	0.00870619	0.00715379	0.00815386		0.0415462	0.00695806	0.0163334	0.00131497	0.00797697	0.000850027	0.0554638	0.00642466	0.0233613	0.00321084	0.00800461	0.000786889
ACJ81226.1	BCAH187_A4674		B7HRI9	Cell surface protein	0	0	0	0.000984254	0.00103954	0	0.0111942	0.0109165	0.00582105	0	0	0	0	0	0.0023672	0.0113718	0.00339786	0.00387286		0	0	0.000674599	0.000584873	0.00931057	0.0030252	0	0	0.000789066	0.0013667	0.00621418	0.00447296
ACJ79160.1	BCAH187_A2869		B7HUC9	Endolysin	0	0	0	0.0033486	0.0035367	0.00903721	0.0415468	0.0540214	0.0537543	0	0	0	0.0212511	0.038535	0	0.0633091	0.0693606	0.0329404		0	0	0.0053075	0.00323139	0.0497742	0.00712633	0	0	0.0199287	0.0193015	0.0552034	0.0195163
ACJ77553.1	BCAH187_A2939		B7HUJ9	Inosine-uridine preferring nucleoside hydrolase family protein	0	0	0	0	0.0030409	0.0129505	0.0416763	0.0435453	0.0413535	0	0	0	0.04568	0.0303718	0.0138492	0.0604823	0.0372732	0.0311548		0	0	0.00533047	0.00677204	0.0421917	0.0011833	0	0	0.029967	0.0159192	0.0429701	0.0154714
ACJ78498.1	BCAH187_A3968		B7HM36	Serine-type D-Ala-D-Ala carboxypeptidase (EC 3.4.16.4)	0	0.0045845	0.00824146	0	0	0	0.00748885	0.00730305	0.00367172	0.0113445	0.0049372	0.00130626	0.00306442	0	0.00174201	0.0106508	0.00250046	0.0128251		0.00427532	0.00412942	0	0	0.00615454	0.00215219	0.00586266	0.00508271	0.00160214	0.00153699	0.00865876	0.00544292
ACJ78595.1	BCAH187_A2870		B7HUD0	N-acetylmuramoyl-L-alanine amidase	0	0.00399578	0	0.0113633	0.0120016	0.0136299	0.0704934	0.084021	0.0704047	0	0	0	0.0280445	0.0472212	0.00910984	0.0835473	0.104609	0.0335344		0.00133193	0.00230697	0.0123316	0.00116878	0.074973	0.00783588	0	0	0.0281252	0.0190558	0.0738971	0.036507
ACJ77586.1	BCAH187_A4408	sodA1	B7HPH5	Superoxide dismutase (EC 1.15.1.1)	0.315238	0.302577	0.214614	0.0546333	0.0528937	0.0532438	0.141218	0.133124	0.0846243	0.265426	0.20172	0.262746	0.0866794	0.0785886	0.0711734	0.124331	0.102162	0.0985291		0.277476	0.054807	0.0535903	0.0009201	0.119656	0.0306067	0.243297	0.0360319	0.0788138	0.00775546	0.108341	0.0139668
ACJ78071.1	BCAH187_A4193		B7HN40	Peptidyl-prolyl cis-trans isomerase (PPIase) (EC 5.2.1.8)	0.402392	0.329473	0.253837	0.669259	0.59241	0.366973	1.02148	0.854749	0.683918	0.293949	0.200944	0.327611	0.586531	0.519558	0.850796	0.415075	0.808649	0.746134		0.328567	0.0742816	0.54288	0.157112	0.853382	0.168785	0.274168	0.0656095	0.652295	0.175138	0.656619	0.211506
B7HLI6	BCAH187_A3901	plsX	B7HLI6	Phosphate acyltransferase (EC 2.3.1.274) (Acyl-ACP phosphotransacylase) (Acyl-[acyl-carrier-protein]--phosphate acyltransferase) (Phosphate-acyl-ACP acyltransferase)	0.0313693	0.0384079	0.0364194	0.0224052	0.0295797	0.0201557	0.0144784	0.0112954	0.0165635	0.0365545	0.0357947	0.0328308	0.0177737	0.0188004	0.0134715	0.0147082	0.00725134	0.0137751		0.0353989	0.00362863	0.0240469	0.00492181	0.0141124	0.00265307	0.03506	0.00196761	0.0166819	0.00282724	0.0119115	0.00406272
ACJ78562.1	BCAH187_A2065		B7HNA7	Oxidoreductase, short chain dehydrogenase/reductase family	0.0472508	0.0530319	0.0440004	0.0657391	0.0530949	0.0417451	0.0199912	0.0311923	0.0326716	0.0437431	0.0329491	0.0453312	0.0368116	0.048209	0.0418519	0.0365551	0.0367118	0.026628		0.0480944	0.00457445	0.0535264	0.0120028	0.0279517	0.00693358	0.0406744	0.00673733	0.0422908	0.00571141	0.0332983	0.00577719
ACJ82062.1	BCAH187_A3536		B7HZ89	Putative glycolate oxidase, subunit GlcD	0.00203257	0.00210577	0.00162235	0.00798457	0.00632482	0.00718292	0.00206388	0.00402535	0.00337301	0	0.00170083	0	0.0105567	0.00382853	0.0120022	0.0104832	0.00172278	0.00392724		0.00192023	0.000260551	0.0071641	0.000830037	0.00315408	0.000998894	0.000566942	0.000981973	0.0087958	0.00436207	0.00537772	0.00455675
B7HPI8	BCAH187_A4422	ispH	B7HPI8	4-hydroxy-3-methylbut-2-enyl diphosphate reductase (HMBPP reductase) (EC 1.17.7.4)	0.0148905	0.0215975	0.0356559	0.0116989	0.00926706	0.0105243	0.00302398	0.00294895	0.0049421	0.0254494	0.0249203	0.0184613	0.0123741	0.011219	0.00351709	0.00921589	0.0050484	0.00575415		0.0240479	0.0105974	0.0104968	0.00121616	0.00363834	0.00112971	0.0229437	0.00389084	0.00903673	0.00481491	0.00667281	0.00223046
ACJ81321.1	BCAH187_A1978		B7HMN6	Acetyl-CoA hydrolase/transferase family protein	0	0	0	0.00183376	0.00387353	0.0032993	0	0	0.00154931	0	0	0	0.00775834	0.0140683	0.0110258	0.00192607	0.0047479	0.00180388		0	0	0.0030022	0.00105184	0.000516436	0.000894494	0	0	0.0109508	0.00315566	0.00282595	0.00166558
ACJ80791.1	BCAH187_A3002	hisC	B7HVI1	Histidinol-phosphate aminotransferase (EC 2.6.1.9) (Imidazole acetol-phosphate transaminase)	0.0154275	0.0106554	0.0164186	0.0176762	0.0240032	0.0181732	0.0078326	0.00763827	0.0085339	0.0109863	0.0172127	0.0159393	0.0160254	0.012108	0.00607322	0.00530459	0.00871746	0.00745209		0.0141672	0.00308137	0.0199509	0.00351821	0.00800159	0.000471122	0.0147128	0.00328941	0.0114022	0.0050135	0.00715805	0.00172533
B7HQV3	BCAH187_A0150	rpsQ	B7HQV3	30S ribosomal protein S17	0.46513	0.403436	0.483499	0.286825	0.224398	0.229358	0.153771	0.074978	0.0987284	0.397478	0.325855	0.325695	0.235961	0.193561	0.204395	0.0557897	0.119189	0.125401		0.450689	0.0419396	0.24686	0.0346993	0.109159	0.0404189	0.349676	0.041398	0.211306	0.0220284	0.100126	0.0385221
B7HNU0	BCAH187_A4307	dxs	B7HNU0	1-deoxy-D-xylulose-5-phosphate synthase (EC 2.2.1.7) (1-deoxyxylulose-5-phosphate synthase) (DXP synthase) (DXPS)	0.0059751	0.00928544	0.011923	0.010269	0.00619765	0.00791831	0.00151679	0.00295831	0.00247889	0.00510603	0.00874981	0.00396855	0.00775834	0.008441	0.00882064	0.00770429	0.00126611	0.00432931		0.00906118	0.0029803	0.00812834	0.00204381	0.002318	0.000734107	0.00594146	0.00249771	0.00833999	0.000538301	0.00443323	0.00322035
ACJ78286.1	BCAH187_A1527	dltD	B7HK92	Protein DltD	0.0192548	0.0149612	0.0172899	0.00709116	0.00998599	0.0127584	0	0.00476659	0	0.0164542	0.0221542	0.0234459	0.00500026	0.00453353	0.00284246	0.0148963	0.00204002	0.00465041		0.0171686	0.00214936	0.00994518	0.00283385	0.00158886	0.00275199	0.0206848	0.00372027	0.00412542	0.00113532	0.00719557	0.00679552
ACJ80284.1	BCAH187_A3289		B7HXS6	Microcin C7 self-immunity protein MccF	0.00548733	0.00284248	0.00437988	0	0.00284586	0.00242397	0.00835782	0.0135841	0.0182123	0.00468921	0.00459174	0.00728918	0.00855001	0.0103359	0.00324023	0.0226412	0.0162785	0.013253		0.00423657	0.00132824	0.00175661	0.00153583	0.0133847	0.00493026	0.00552338	0.00153001	0.00737539	0.0036908	0.0173909	0.00479192
ACJ77785.1	BCAH187_A4955		B7HTS5	S-layer domain protein	0.00308888	0	0.000821827	0.00303353	0.00106798	0.000909653	0.00418196	0.00713685	0.00170865	0.00175974	0.000861578	0.000911812	0.00427812	0.0029091	0.00729584	0.00318624	0.000872699	0.0029841		0.00130357	0.0015998	0.00167038	0.00118317	0.00434249	0.00271766	0.00117771	0.000504677	0.00482769	0.00224442	0.00234768	0.00128136
ACJ78805.1	BCAH187_A4915		B7HTN6	Hydrolase, alpha/beta fold family	0.00349843	0.0108733	0.0390933	0.00687148	0.0108862	0.0216355	0.0248663	0.0277136	0.0290279	0.050823	0.0468391	0.00929438	0.0290722	0.0494222	0.020658	0.0396957	0.0355828	0.013519		0.0178217	0.0187872	0.0131311	0.00763374	0.0272026	0.00212734	0.0356522	0.0229133	0.0330508	0.0147891	0.0295992	0.0140768
ACJ81859.1	BCAH187_A0593		B7HU72	Transcriptional regulator, Fur family	0.0331365	0.020598	0.026449	0.0650855	0.089364	0.117102	0.0874824	0.164061	0.219958	0.0339803	0.0388196	0.0234759	0.0963783	0.11859	0.0391338	0.0957068	0.185369	0.07683		0.0267278	0.00627393	0.0905171	0.0260273	0.157167	0.0665064	0.0320919	0.00784418	0.0847007	0.0409951	0.119302	0.0579889
ACJ80898.1	BCAH187_A1373		B7I0C7	Glucose-1-phosphate thymidylyltransferase (EC 2.7.7.24)	0.00384113	0.0198974	0.0490547	0.0037723	0.019921	0.0169678	0.0234019	0.0266248	0.0191229	0.0623665	0.0546417	0.0238113	0.03591	0.0361757	0.0181453	0.0316976	0.0195342	0.0296867		0.0242644	0.022921	0.0135537	0.00859868	0.0230499	0.00376333	0.0469398	0.0203989	0.030077	0.010334	0.0269728	0.00652004
ACJ79931.1	BCAH187_A4208	dacF	B7HN55	Serine-type D-Ala-D-Ala carboxypeptidase (EC 3.4.16.4)	0	0	0.0189684	0	0	0.00209955	0.00241307	0.0023532	0.00197185	0.0203081	0.0198859	0.00210454	0	0	0	0.00980546	0	0		0.00632281	0.0109514	0.000699851	0.00121218	0.00224604	0.000239339	0.0140995	0.0103901	0	0	0.00326849	0.00566118
ACJ78289.1	BCAH187_A2995		B7HVH4	Uncharacterized protein	0.0200229	0.0172867	0.0159819	0.0163868	0.0276916	0.0235865	0.00677714	0.013218	0.0193828	0.0228142	0.0167549	0.0177318	0.020799	0.0220005	0.0157645	0.0378658	0.0197998	0.0193437		0.0177639	0.00206232	0.022555	0.00572258	0.013126	0.00630335	0.0191003	0.00325318	0.0195213	0.00330847	0.0256697	0.0105645
ACJ79255.1	BCAH187_A3895	ftsY	B7HLI0	Signal recognition particle receptor FtsY (SRP receptor)	0.0314646	0.0296344	0.0319638	0.0280916	0.0267026	0.0252712	0.011618	0.0141621	0.0189873	0.0366657	0.0335099	0.0253312	0.0237702	0.0188575	0.0202687	0.020654	0.0169712	0.0138169		0.0310209	0.00122647	0.0266885	0.00141025	0.0149225	0.00374303	0.0318356	0.00584979	0.0209655	0.00252938	0.0171474	0.00342195
ACJ82543.1	BCAH187_A1637	resD	B7HKY5	DNA-binding response regulator ResD	0.0263502	0.0194994	0.030046	0.025878	0.0195226	0.0299312	0.0191115	0.0111824	0.0124936	0.0386016	0.0377992	0.0433366	0.0234612	0.0212713	0.022228	0.0232978	0.0223341	0.0181831		0.0252985	0.00535136	0.0251106	0.00524657	0.0142625	0.00425024	0.0399125	0.00299241	0.0223202	0.00109786	0.0212717	0.00271782
ACJ79342.1	BCAH187_A1679	aroC	B7HL26	Chorismate synthase (CS) (EC 4.2.3.5) (5-enolpyruvylshikimate-3-phosphate phospholyase)	0.0144781	0.0149996	0.0269644	0.0118489	0.0225261	0.0255822	0.0049004	0.011947	0.0160175	0.0144344	0.0161535	0.0170953	0.00751962	0.015908	0.011399	0.0149345	0.00613575	0.00466233		0.018814	0.00706323	0.0199857	0.00721049	0.010955	0.00562454	0.0158944	0.00134926	0.0116089	0.00419814	0.00857752	0.00555435
ACJ77662.1	BCAH187_A5142	ldh	B7HUZ0	L-lactate dehydrogenase (L-LDH) (EC 1.1.1.27)	0.0178686	0.0277682	0.0332788	0.0146236	0.0247122	0.0263109	0.0120959	0.0147448	0.0098842	0.0381741	0.0323964	0.0263733	0.0185611	0.0224381	0.0246196	0.00614393	0.012621	0.0143854		0.0263052	0.00780859	0.0218822	0.00633673	0.0122416	0.00243355	0.0323146	0.00590081	0.0218729	0.00306855	0.0110501	0.00433949
ACJ79546.1	BCAH187_A3263		B7HXQ0	Putative pyridoxal phosphate-dependent deaminase	0.0284313	0.0206187	0.0317707	0.0251297	0.0176942	0.0326541	0.00866082	0.00844594	0.0235907	0.0291553	0.0333074	0.0251781	0.0147666	0.0187436	0.0033577	0.0205292	0.00963924	0.0137335		0.0269403	0.00572356	0.0251593	0.00747998	0.0135658	0.00868246	0.0292136	0.00406496	0.0122893	0.00798651	0.014634	0.00550057
B7HZ82	BCAH187_A3529	selO	B7HZ82	Protein adenylyltransferase SelO (EC 2.7.7.-) (EC 2.7.7.n1)	0.00385688	0.00799157	0.00615697	0.00946941	0.0140019	0.0136299	0.0078326	0.00763827	0.00480032	0.0098877	0.00968216	0.00853889	0.00801271	0.00544859	0.0159422	0.00596767	0.00817262	0.00558907		0.0060018	0.00207171	0.0123671	0.00251632	0.00675706	0.00169737	0.00936959	0.000726706	0.00980117	0.00547065	0.00657645	0.00139522
B7HLI2	BCAH187_A3897	rnc	B7HLI2	Ribonuclease 3 (EC 3.1.26.3) (Ribonuclease III) (RNase III)	0.0460936	0.0397947	0.0459888	0.0150892	0.0159368	0.0305421	0.00780063	0.0114106	0.0127486	0.0361069	0.0514274	0.0340162	0.02793	0.025323	0.013609	0.0118866	0.0162785	0.0111325		0.043959	0.00360677	0.0205227	0.00868737	0.0106533	0.00255945	0.0405168	0.0095065	0.0222873	0.00762788	0.0130992	0.00277905
B7HM39	BCAH187_A3971	rsmH	B7HM39	Ribosomal RNA small subunit methyltransferase H (EC 2.1.1.199) (16S rRNA m(4)C1402 methyltransferase) (rRNA (cytosine-N(4)-)-methyltransferase RsmH)	0.0303573	0.0314507	0.0339229	0.0208694	0.0251905	0.0295021	0.00616501	0.00901809	0.020151	0.0311303	0.0431845	0.0349489	0.0252271	0.0200133	0.00717032	0.0219199	0.0128653	0.0146638		0.0319103	0.00182668	0.0251873	0.00431638	0.011778	0.0073902	0.0364212	0.00616051	0.0174703	0.00929314	0.016483	0.00479363
ACJ77534.1	BCAH187_A0749		B7HVC6	Epimerase domain-containing protein	0.0146585	0.0151865	0.0187203	0.00287917	0.00912271	0.0103604	0	0.00290302	0.00486512	0.0125265	0.0122661	0.010385	0.00609066	0.00552215	0.00346231	0	0	0		0.0161884	0.00220847	0.0074541	0.00401004	0.00258938	0.00244768	0.0117259	0.00116849	0.00502504	0.0013829	0	0
ACJ80987.1	BCAH187_A0208	yqjI	B7HQZ6	6-phosphogluconate dehydrogenase, decarboxylating (EC 1.1.1.44)	0.00200656	0.00415766	0.008008	0.00591182	0.0062439	0.0141821	0.00407496	0	0.00665972	0.012003	0.0100744	0.00533089	0.00416866	0.00566933	0.00236972	0.00206981	0	0.00387699		0.00472407	0.00304055	0.00877926	0.0046819	0.00357822	0.00335753	0.00913609	0.00343359	0.00406924	0.00165205	0.00198227	0.00193998
ACJ80999.1	BCAH187_A0124	sigH	B7HQS8	RNA polymerase sigma-30 factor	0.00863374	0.00447234	0.00689129	0.0466347	0.0537319	0.057208	0.00438338	0.0213731	0.0358189	0.00368899	0.00722461	0.00764584	0.0313893	0.0487874	0.030589	0.00890587	0.0329304	0.00417044		0.00666579	0.00208984	0.0525249	0.00538903	0.0205251	0.0157349	0.00618648	0.00217312	0.0369219	0.0102836	0.0153356	0.0154204
ACJ77799.1	BCAH187_A5104	fbp1	B7HUV3	Fructose-1,6-bisphosphatase	0.0466168	0.0362218	0.0488364	0.0143067	0.00906622	0.0180185	0.00295844	0.00288504	0.004835	0.0597548	0.0438845	0.0464431	0.0121059	0.0137199	0.00344087	0.00601078	0	0.00562944		0.0438917	0.00673436	0.0137971	0.00449782	0.00355949	0.00110523	0.0500275	0.0085207	0.00975555	0.0055279	0.00388007	0.00336565
B7HLF4	BCAH187_A3868	dxr	B7HLF4	1-deoxy-D-xylulose 5-phosphate reductoisomerase (DXP reductoisomerase) (EC 1.1.1.267) (1-deoxyxylulose-5-phosphate reductoisomerase) (2-C-methyl-D-erythritol 4-phosphate synthase)	0.00742956	0.00769714	0.0197671	0.00486428	0.00513753	0.00875182	0	0	0.00205487	0.0126979	0.0124339	0.00877259	0.00771751	0.00699714	0.00584947	0.00255458	0.00209907	0.00478503		0.0116313	0.00704711	0.00625121	0.0021699	0.000684958	0.00118638	0.0113015	0.00219405	0.00685471	0.000942128	0.00314623	0.0014374
ACJ79194.1	BCAH187_A5512	murA	B7HY94	UDP-N-acetylglucosamine 1-carboxyvinyltransferase (EC 2.5.1.7) (Enoylpyruvate transferase) (UDP-N-acetylglucosamine enolpyruvyl transferase) (EPT)	0.00438731	0.00454532	0.00700373	0.00430869	0.00455072	0.0077522	0	0	0	0.00749837	0.0165206	0.00971324	0.00455735	0.00206598	0.00518135	0	0	0.00211924		0.00531212	0.00146711	0.0055372	0.00192205	0	0	0.0112441	0.0047019	0.00393489	0.00164833	0.000706414	0.00122355
ACJ80339.1	BCAH187_A5500		B7HY82	Flavin_Reduct domain-containing protein	0.0834453	0.0864506	0.118408	0.0956084	0.100979	0.0982963	0.122389	0.123943	0.153862	0.0990394	0.0931014	0.0903188	0.0963105	0.122249	0.104023	0.124331	0.133596	0.138836		0.0961013	0.0193765	0.0982946	0.00268531	0.133398	0.0177395	0.0941532	0.00445444	0.107527	0.0133197	0.132255	0.00734507
ACJ78167.1	BCAH187_A1415		B7I0G9	Conserved domain protein	0	0	0.00231479	0	0	0	0	0.00143585	0	0.00743482	0.0109204	0	0.00150624	0.00136565	0	0.00149575	0	0		0.000771598	0.00133645	0	0	0.000478618	0.00082899	0.00611841	0.00557795	0.000957296	0.000832018	0.000498583	0.00086357
ACJ78569.1	BCAH187_A5120	sufA	B7HUW9	Iron-sulfur cluster assembly scaffold SufA	0.0592287	0.0477259	0.0472752	0.0387782	0.0204783	0.0465132	0.0334118	0.045616	0.054605	0.0618615	0.0605756	0.0349677	0.0205081	0.0433855	0.00777203	0.0135768	0.0557795	0.0381464		0.0514099	0.00677499	0.0352565	0.01337	0.0445443	0.0106372	0.0524683	0.0151696	0.0238885	0.0180458	0.0358342	0.0211962
B7HNM9	BCAH187_A4246	ribH	B7HNM9	6,7-dimethyl-8-ribityllumazine synthase (DMRL synthase) (LS) (Lumazine synthase) (EC 2.5.1.78)	0.166073	0.10833	0.117827	0.19934	0.197778	0.24997	0.237333	0.237535	0.296009	0.115637	0.113233	0.103494	0.185287	0.225921	0.152545	0.10786	0.302376	0.166381		0.130743	0.0309623	0.215696	0.0296925	0.256959	0.0338185	0.110788	0.00643016	0.187918	0.0367585	0.192206	0.0997963
B7HPL1	BCAH187_A4445	prmA	B7HPL1	Ribosomal protein L11 methyltransferase (L11 Mtase) (EC 2.1.1.-)	0.0301627	0.0312491	0.0168527	0.0207356	0.0156431	0.0213185	0.0183765	0.0209073	0.02753	0.0206205	0.0252398	0.0213691	0.0219322	0.019885	0.0142487	0.0373362	0.0281222	0.0233117		0.0260882	0.00801656	0.0192324	0.00312206	0.0222713	0.00472675	0.0224098	0.00247927	0.0186887	0.00397902	0.02959	0.00712653
B7HQW2	BCAH187_A0159	rpmD	B7HQW2	50S ribosomal protein L30	0.392116	0.357489	0.30046	0.292668	0.260301	0.221713	0.286673	0.248498	0.234256	0.24126	0.288744	0.347248	0.293265	0.206804	0.407513	0.113253	0.252588	0.287899		0.350022	0.0462819	0.258227	0.0355229	0.256476	0.0271041	0.292417	0.0530896	0.302528	0.100675	0.217913	0.0923421
ACJ79996.1	BCAH187_A2990		B7HVG9	Polysaccharide deacetylase	0.034221	0.0212721	0.030046	0.0235255	0.0177478	0.0302336	0.0104245	0.0169431	0.0340735	0.0204705	0.0286357	0.0303053	0.0284379	0.041898	0.0121244	0.0282397	0.0261048	0.0165301		0.028513	0.00660917	0.0238356	0.00624865	0.0204804	0.0122149	0.0264705	0.00526277	0.0274868	0.0149096	0.0236249	0.0062363
ACJ78470.1	BCAH187_A0065		B7HPW7	Tetrapyrrole methylase family protein/MazG family protein	0.00387275	0.00802445	0.00772788	0.0076067	0.00803399	0.00513224	0.00589862	0.00383485	0.00642676	0.00661893	0.00972201	0.00857403	0.00804569	0.00729469	0.00914733	0.00998704	0.00492375	0.00748276		0.00654169	0.00231613	0.00692431	0.00156661	0.00538675	0.00136968	0.00830499	0.00156894	0.00816257	0.000931832	0.00746451	0.00253169
ACJ79774.1	BCAH187_A1410		B7I0G4	Pyridine nucleotide-disulfide oxidoreductase, class I	0.00423909	0.00219588	0.0084589	0.0104078	0.00439698	0.00936287	0.0043044	0.00629641	0.0070347	0.00724505	0.00886805	0.00563105	0.00660508	0	0.0100126	0.0131181	0.00359301	0.00819059		0.00496462	0.00319392	0.00805589	0.00321149	0.0058785	0.00141231	0.00724805	0.0016185	0.00553923	0.00509069	0.00830057	0.0047635
ACJ79375.1	BCAH187_A2476		B7HR52	Uncharacterized protein	0.0104564	0.00541651	0.00417306	0.10269	0.0921901	0.0692853	0.0530876	0.0465934	0.0867613	0.00446778	0	0	0.0597392	0.0689348	0.0679189	0.016179	0.070902	0.0454577		0.00668199	0.00332735	0.0880553	0.0170821	0.0621475	0.0215621	0.00148926	0.00257947	0.065531	0.00504145	0.0441796	0.0273839
ACJ77350.1	BCAH187_A3896	smC	B7HLI1	Chromosome partition protein Smc	0.00395743	0.00327997	0.00442225	0	0	0.000699262	0	0	0	0.00473457	0.00596076	0.0063083	0	0	0	0	0	0.000764638		0.00388655	0.000574428	0.000233087	0.000403719	0	0	0.00566787	0.000826736	0	0	0.000254879	0.000441464
ACJ81832.1	BCAH187_A3241		B7HWW2	Peptidase M20 domain-containing protein 2	0	0.00729405	0.00561958	0.0184382	0.0121712	0.016587	0.00953194	0.00697159	0.0155781	0.00200549	0	0.00831318	0.0121889	0.0154717	0.0110863	0.0169456	0.00994573	0.0181378		0.00430454	0.0038207	0.0157321	0.00321976	0.0106939	0.00441934	0.00343955	0.00433816	0.0129156	0.00228121	0.0150097	0.00442585
ACJ79861.1	BCAH187_A3830		B7HLB7	DUF4115 domain-containing protein	0.0183327	0.012662	0.0195104	0.00900209	0.012677	0.0161966	0.00620505	0.0151277	0.00507047	0.0182773	0.010227	0.0270583	0.0095216	0.00575523	0.0108253	0.0220623	0.00776929	0.00885541		0.016835	0.00366163	0.0126252	0.00359751	0.00880108	0.00550834	0.0185209	0.00841828	0.00870072	0.00263284	0.0128957	0.00795708
ACJ79704.1	BCAH187_A3931	pyrE	B7HLL6	Orotate phosphoribosyltransferase (OPRT) (OPRTase) (EC 2.4.2.10)	0.152365	0.111425	0.0965765	0.0484112	0.0418341	0.0712648	0.0318526	0.0399372	0.0371834	0.114886	0.116247	0.107151	0.03724	0.033764	0.0158771	0.0277354	0.0379832	0.0259759		0.120122	0.0288932	0.0538367	0.0154473	0.0363244	0.00411021	0.112761	0.00490626	0.0289604	0.011463	0.0305648	0.00648446
B7HZG8	BCAH187_A5669	rsmG	B7HZG8	Ribosomal RNA small subunit methyltransferase G (EC 2.1.1.-) (16S rRNA 7-methylguanosine methyltransferase) (16S rRNA m7G methyltransferase)	0.0196878	0.0163175	0.0314289	0.015468	0.0163369	0.0208725	0.00399823	0.0116971	0.0163358	0.0336485	0.0461287	0.0278961	0.00409017	0.0148336	0.00930042	0.00812335	0.00333744	0.00760799		0.0224781	0.00793269	0.0175592	0.00290218	0.010677	0.00623172	0.0358911	0.00932087	0.00940805	0.0053725	0.00635626	0.00262705
ACJ79169.1	BCAH187_A4514		B7HQD9	Peptidase, U32 family (EC 3.4.-.-)	0.0132546	0.020598	0.0158694	0.00216952	0.00229139	0.0019517	0.00224314	0.00218749	0.00183299	0.0151023	0.0221826	0.017607	0	0.00208053	0.00260892	0.00227873	0	0		0.016574	0.00372204	0.00213753	0.000172088	0.00208787	0.000222484	0.0182973	0.00359026	0.00156315	0.00137927	0.000759578	0.00131563
ACJ77499.1	BCAH187_A1534		B7HK99	Flavodoxin	0.0508691	0.0263506	0.0101507	0.362192	0.263819	0.162914	0.761879	0.623345	0.46429	0.00543378	0.00532083	0.00563105	0.178337	0.239542	0.225284	0.13774	0.447329	0.344005		0.0291234	0.0205003	0.262975	0.0996417	0.616505	0.148912	0.00546189	0.000157011	0.214388	0.0320243	0.309691	0.157621
B7HU74	BCAH187_A0615		B7HU74	Probable transcriptional regulatory protein BCAH187_A0615	0.0551259	0.0571113	0.0440004	0.023202	0.0530949	0.0487026	0.0759664	0.0818797	0.0718776	0.0672971	0.0494236	0.0592792	0.0449919	0.0556258	0.0418519	0.101542	0.0700862	0.0722759		0.0520792	0.00706649	0.0416665	0.0161408	0.0765745	0.00502872	0.0586666	0.00895247	0.0474899	0.00721874	0.0813013	0.017563
ACJ82026.1	BCAH187_A3546		B7HZW9	Glyoxalase family protein	0.0311615	0.0225987	0.019898	0.0244825	0.0226255	0.0275306	0.0442983	0.0339422	0.038784	0.0239662	0.0260756	0.0220767	0.0356062	0.0469565	0.0331212	0.0675018	0.0449007	0.0361254		0.0245527	0.00588051	0.0248795	0.0024765	0.0390082	0.00518166	0.0240395	0.00200044	0.0385613	0.0073759	0.0495093	0.0161879
ACJ77702.1	BCAH187_A4822		B7HSM4	Nicotinate phosphoribosyltransferase (EC 6.3.4.21)	0.0151787	0.0183462	0.0141345	0.0149067	0.018368	0.0178801	0.00770627	0.0125251	0.0104953	0.0194565	0.0169351	0.0179225	0.0183948	0.0214429	0.0179258	0.0208761	0.00643264	0.00488793		0.0158865	0.00219324	0.0170516	0.00187351	0.0102422	0.00241937	0.0181047	0.00127051	0.0192545	0.00190964	0.0107322	0.00881876
B7HPV9	BCAH187_A0057	spoVG	B7HPV9	Putative septation protein SpoVG (Stage V sporulation protein G)	0.0679128	0.0703587	0.0696943	0.257255	0.191201	0.205713	0.108364	0.0768552	0.13685	0.0414536	0.0162368	0.0515503	0.191479	0.274115	0.206239	0.0100076	0.115124	0.0749819		0.069322	0.00126476	0.218056	0.0347142	0.107357	0.0300103	0.0364135	0.0181883	0.223944	0.0440712	0.0667046	0.0530449
ACJ78762.1	BCAH187_A0788		B7HVG5	Oligopeptide ABC transporter, ATP-binding protein	0.00611089	0.00633098	0.0024388	0.0180042	0.025354	0.0269943	0.00620505	0.0121022	0.0126762	0.00522208	0.00255676	0.00811749	0.0222171	0.0201433	0.0108253	0.0189105	0.00776929	0.0059036		0.00496022	0.00218639	0.0234508	0.0047877	0.0103278	0.00358193	0.00529878	0.00278116	0.0177286	0.00606763	0.0108611	0.00703311
ACJ80216.1	BCAH187_A4134	malR	B7HMY4	Maltose operon transcriptional repressor	0.0138394	0.00286756	0.00883706	0.0135914	0.00861291	0.00978145	0.00281052	0	0.00459325	0.00473059	0.00231613	0.00490233	0.00287515	0.00782034	0.0130753	0.00285512	0.00234602	0.00267399		0.00851467	0.00549301	0.0106619	0.0026034	0.00246792	0.00231571	0.00398301	0.00144612	0.00792359	0.00510086	0.00262504	0.000258053
ACJ82433.1	BCAH187_A4567	pheA	B7HQJ2	Prephenate dehydratase (PDT) (EC 4.2.1.51)	0.00665073	0.0103354	0.0185797	0.0359235	0.0379415	0.0499441	0.0101298	0.0164641	0.013796	0.00852509	0.0139131	0.0147243	0.027634	0.0125273	0.0235633	0.0137207	0.00845562	0.0128502		0.0118553	0.00610799	0.0412697	0.00757974	0.0134633	0.00318024	0.0123875	0.00336945	0.0212415	0.00781638	0.0116755	0.00282228
ACJ77419.1	BCAH187_A3944		B7HLM6	Pseudouridine synthase (EC 5.4.99.-)	0.0249292	0.0225987	0.0447705	0.00918094	0.0129289	0.0110122	0	0	0.0051712	0.0213033	0.0338983	0.0358747	0.00971077	0.00586957	0.00736027	0.00321437	0	0		0.0307661	0.012184	0.0110407	0.00187413	0.00172373	0.0029856	0.0303587	0.00790425	0.00764687	0.00193657	0.00107146	0.00185582
ACJ82276.1	BCAH187_A1369		B7I0C3	Glycosyl transferase, group 2 family protein	0	0	0.0164186	0	0	0	0	0.00763827	0.00213347	0.0197754	0.0279707	0.00455408	0.00801271	0.0048432	0.00303661	0.00795689	0.00217936	0.00745209		0.00547286	0.00947927	0	0	0.00325725	0.00394119	0.0174334	0.0118827	0.00529751	0.00251897	0.00586278	0.0031999
ACJ82247.1	BCAH187_A5388		B7HX52	Surface protein, lpxtg-motif cell wall anchor domain protein	0	0	0	0.00491603	0.00692291	0.00442246	0.01186	0.0148702	0.00692244	0	0	0	0.00346649	0.00471439	0.00788227	0.0137694	0.0042428	0.00483593		0	0	0.00542047	0.00132435	0.0112176	0.00401266	0	0	0.00535438	0.00227639	0.00761603	0.00533719
ACJ81625.1	BCAH187_A4286		B7HNR9	Uncharacterized protein	0.0588174	0.0338532	0.0521632	0.0385089	0.0135574	0.0404164	0.0464517	0.0517705	0.0813387	0.0502625	0.0492177	0.0520873	0.0271542	0.0492392	0.00771806	0.00674125	0.0830883	0.0315679		0.0482779	0.0129277	0.0308276	0.0149868	0.0598536	0.0187957	0.0505225	0.00145235	0.0280371	0.0207746	0.0404658	0.0389435
ACJ79571.1	BCAH187_A5315		B7HW82	Gluconeogenesis factor	0.0089061	0.00307562	0.00947824	0.0029155	0.00307927	0.0131139	0.0120578	0.00881895	0.019706	0.00507382	0.0124209	0.00262901	0.012335	0.0111837	0.00350599	0.0428718	0.0150974	0.017208		0.00715332	0.00354296	0.00636957	0.00584136	0.0135276	0.00559039	0.0067079	0.00509635	0.00900823	0.00479972	0.0250591	0.0154623
ACJ79746.1	BCAH187_A0408		B7HSZ3	tRNA-dihydrouridine synthase (EC 1.3.1.-)	0.0200229	0.0118538	0.0182651	0.00280916	0.0118678	0.00252712	0.00580898	0.0113297	0.0142405	0.00977751	0.00957426	0.0126656	0.00297128	0.00808181	0.00675623	0.0118023	0.00242446	0.00276339		0.0167139	0.00429981	0.00573471	0.00531332	0.0104597	0.00428254	0.0106725	0.0017291	0.00593644	0.00265206	0.00566339	0.00531917
ACJ80731.1	BCAH187_A4780		B7HSI2	Putative acetyl-CoA synthetase	0.00356469	0.00923268	0.00711316	0.00525122	0.00369746	0.00157466	0.00361961	0.0105894	0.00443666	0.00761553	0.00745722	0.00631361	0.00370285	0.00503582	0.00631477	0.0128697	0.00604278	0.00688754		0.00663684	0.00286386	0.00350778	0.0018456	0.00621523	0.00381012	0.00712879	0.00071039	0.00501781	0.00130606	0.00859999	0.00372169
ACJ79847.1	BCAH187_A2453		B7HR29	Acyl-CoA dehydrogenase (EC 1.3.99.-)	0	0.00685393	0.00660062	0.00487283	0.00514656	0	0.0016794	0.00327546	0	0.0098935	0.00830386	0.00292934	0.00515405	0.0109036	0.0039065	0.00511814	0	0.00479344		0.00448485	0.00388606	0.0033398	0.00289558	0.00165162	0.00163791	0.00704223	0.00364947	0.00665471	0.00373212	0.00330386	0.00286583
ACJ78824.1	BCAH187_A1565	hisD	B7HKD0	Histidinol dehydrogenase (HDH) (EC 1.1.1.23)	0	0.00227266	0.00875466	0.00430869	0.00227536	0.00969025	0.00222745	0.00217219	0.00364033	0.00374918	0.00367125	0.00194265	0.00683602	0.00413196	0.0103627	0.0022628	0.00185932	0.00211924		0.00367577	0.00454286	0.00542477	0.00383136	0.00267999	0.00083214	0.00312103	0.00102125	0.00711023	0.00312441	0.00208045	0.000204518
ACJ78722.1	BCAH187_A4081	speA	B7HME7	Arginine decarboxylase (EC 4.1.1.19)	0.0057617	0.00994868	0.0076648	0.0113169	0.00796841	0.0118775	0.00390032	0.00570532	0.0063743	0.00328245	0.00642843	0.00850404	0.00798001	0.00904393	0.00680449	0.00990551	0.0032557	0.00185542		0.00779173	0.00209638	0.0103876	0.00211374	0.00532664	0.00127972	0.00607164	0.00262902	0.00794281	0.00112018	0.00500554	0.00430087
ACJ80594.1	BCAH187_A2318	argS	B7HQ02	Arginine--tRNA ligase (EC 6.1.1.19) (Arginyl-tRNA synthetase) (ArgRS)	0.00167452	0.00173482	0.00935596	0.00328902	0.00521066	0.0059176	0	0.00165813	0.00416825	0.00429288	0.00420364	0.00148291	0	0.00157705	0.00593274	0.00518189	0.0014193	0.00485314		0.0042551	0.00441758	0.00480576	0.00136026	0.00194213	0.00209859	0.00332648	0.0015972	0.00250327	0.00307291	0.00381811	0.00208392
ACJ80242.1	BCAH187_A3885		B7HLH1	Ribosome biogenesis GTPase A	0.00953795	0.00329382	0.0203014	0.00312235	0.00329774	0.00561772	0	0	0.00263801	0.0108676	0.0186229	0.00563105	0.00330254	0	0	0	0	0		0.0110444	0.00860326	0.0040126	0.00139284	0.000879338	0.00152306	0.0117072	0.00653649	0.00110085	0.00190672	0	0
ACJ82226.1	BCAH187_A4638		B7HRF3	ABC transporter, ATP-binding protein	0.0160047	0.0132649	0.0153296	0.0125743	0.019921	0.00848391	0.00325026	0.00950887	0.00531192	0.0164122	0.0187496	0.0170081	0.00997501	0.00904393	0	0.00660367	0.00542617	0.00927709		0.0148664	0.00142743	0.0136598	0.0057953	0.00602368	0.00318943	0.01739	0.00121457	0.00633965	0.00551	0.00710231	0.00197329
ACJ80372.1	BCAH187_A0370	purN	B7HS35	Phosphoribosylglycinamide formyltransferase (EC 2.1.2.2) (5'-phosphoribosylglycinamide transformylase) (GAR transformylase) (GART)	0.0579125	0.0499985	0.0577808	0.00947912	0.0150174	0.0383734	0	0.0143364	0.0120131	0.0453651	0.0605756	0.0384644	0.0250654	0.0227258	0.0170985	0.00497815	0.0040905	0		0.0552306	0.00453159	0.0209566	0.0153354	0.00878318	0.00769465	0.048135	0.0113128	0.0216299	0.00409497	0.00302288	0.00265525
B7HWY9	BCAH187_A5324	hprK	B7HWY9	HPr kinase/phosphorylase (HPrK/P) (EC 2.7.11.-) (EC 2.7.4.-) (HPr(Ser) kinase/phosphorylase)	0.0152278	0.0157762	0.0218782	0.00897295	0.012636	0.0188348	0.00618497	0.00301576	0.00758108	0.0182181	0.0203879	0.0242737	0.0189816	0.0114732	0.0179838	0.00942466	0.00774415	0.0058845		0.0176274	0.00369147	0.0134813	0.00498498	0.00559394	0.00233935	0.0209599	0.00306803	0.0161462	0.00407757	0.00768444	0.00177084
ACJ78294.1	BCAH187_A3028	proB	B7HVK7	Glutamate 5-kinase (EC 2.7.2.11) (Gamma-glutamyl kinase) (GK)	0.0239935	0.0193337	0.0170232	0.0104727	0.00553048	0.0164871	0.00270702	0.00263986	0.00663613	0.0159473	0.0200775	0.0188872	0.00553853	0.00753234	0.00314844	0.0109999	0.00225962	0.00515102		0.0201168	0.0035505	0.0108301	0.00548707	0.00399434	0.00228811	0.018304	0.00212594	0.00540644	0.00219493	0.00613684	0.00445275
ACJ78027.1	BCAH187_A1922	malS	B7HMI1	Malate dehydrogenase (oxaloacetate-decarboxylating) (EC 1.1.1.38)	0.00660405	0.0119733	0.00922465	0.00162143	0.00171251	0.00583455	0	0.00163486	0	0.00282175	0.00414465	0.00584839	0	0	0	0	0	0		0.00926734	0.00268489	0.00305616	0.00240658	0.000544953	0.000943886	0.0042716	0.00151731	0	0	0	0
ACJ81126.1	BCAH187_A5159		B7HV07	Proline dehydrogenase (EC 1.5.5.2)	0.024684	0.0127865	0.0197023	0.00606042	0.00320043	0.00272598	0	0	0	0.0105469	0.0129096	0.00819734	0.00320509	0	0	0	0	0		0.0190576	0.00597489	0.00399561	0.00180385	0	0	0.0105513	0.00235611	0.00106836	0.00185046	0	0
B7HRL2	BCAH187_A4697	rplT	B7HRL2	50S ribosomal protein L20	0.247232	0.148724	0.28009	0.117485	0.0744506	0.197287	0.0323924	0.0236916	0.0397043	0.231719	0.233575	0.240131	0.0414217	0.0225332	0.0188373	0	0.0473181	0.0462282		0.225349	0.0683622	0.129741	0.0623285	0.0319295	0.00801641	0.235142	0.00441953	0.0275974	0.012114	0.0311821	0.02701
ACJ78706.1	BCAH187_A5607		B7HZB1	Glycosyl transferase family 2	0.0233325	0.0402881	0.0310393	0.0152763	0.0121008	0.0274851	0	0.0038507	0	0.0299083	0.0227784	0.0309941	0.00403947	0.00366242	0.00459256	0.00401132	0	0.00751368		0.0315533	0.00848946	0.0182874	0.00812213	0.00128357	0.0022232	0.0278936	0.004463	0.00409815	0.000467841	0.00384167	0.00375971
ACJ81149.1	BCAH187_A0418		B7HT03	Putative glycolate oxidase subunit	0	0	0	0.0134476	0.00387353	0	0	0	0	0	0	0	0	0	0	0	0	0		0	0	0.0057737	0.00692222	0	0	0	0	0	0	0	0
ACJ81955.1	BCAH187_A0234		B7HRU0	Putative lipoprotein	0	0.0125803	0.0581536	0	0	0.010728	0	0.0120241	0.0100755	0.0466955	0.0863691	0	0	0	0	0.0250514	0	0.0175965		0.0235779	0.0305969	0.00357601	0.00619384	0.00736654	0.00645358	0.0443548	0.0432321	0	0	0.014216	0.0128633
ACJ81592.1	BCAH187_A1900		B7HMF9	Uncharacterized protein	0.0162255	0.00840492	0.0291394	0.0438205	0.0378671	0.0322535	0.0494264	0.0441834	0.0605833	0.027731	0.0169716	0.0251456	0.0421358	0.0458434	0.0287431	0.0502107	0.0481339	0.0548628		0.0179233	0.010471	0.0379804	0.00578434	0.0513977	0.00837578	0.0232827	0.0056164	0.0389074	0.00899564	0.0510691	0.00344561
ACJ79658.1	BCAH187_A5544		B7HYC6	Uncharacterized protein	0.00860742	0.00594495	0.00687028	0.00845318	0.01488	0.0228134	0.0145667	0.0170464	0.0238065	0.0122591	0.00240086	0.0101634	0.017882	0.0324258	0.0135537	0.0295957	0.0145911	0.0194027		0.00714088	0.00135171	0.0153822	0.00719329	0.0184732	0.00478226	0.00827446	0.0051935	0.0212872	0.00988612	0.0211965	0.00766147
ACJ78371.1	BCAH187_A4062	ctaC	B7HMC8	Cytochrome c oxidase subunit 2 (EC 7.1.1.9)	0.0026965	0.00838084	0.00860917	0.00794453	0.0083908	0.0023823	0.00273804	0.00801033	0.011187	0.0138258	0.0157948	0.00716386	0.00840302	0.0152373	0.0254762	0.0250334	0.00914209	0.0104201		0.00656217	0.00334972	0.00623921	0.00334763	0.00731179	0.00426757	0.0122615	0.00452311	0.0163722	0.00859299	0.0148652	0.00882908
ACJ79026.1	BCAH187_A1765		B7HLP1	Putative lacX protein	0.0227157	0.0168098	0.0181312	0.00956084	0.0134639	0.0172019	0.0131804	0.0160667	0.0188481	0.0305041	0.0353009	0.0229902	0.0134835	0.0152811	0.0114972	0.0234317	0.011002	0.0156751		0.0192189	0.00309952	0.0134089	0.00382081	0.0160317	0.00283405	0.0295984	0.00620513	0.0134206	0.00189272	0.0167029	0.00627824
ACJ77795.1	BCAH187_A1954	cysK2	B7HML2	Cysteine synthase (EC 2.5.1.47)	0.0092565	0	0.00492558	0.00606042	0.00960128	0.0136299	0.00939912	0.0122212	0.0128008	0.0210938	0.0103276	0.0109298	0.0160254	0.0232473	0.0255075	0.012731	0.0261524	0.017885		0.00472736	0.00463143	0.00976386	0.00378735	0.0114737	0.00181989	0.0141171	0.0060495	0.0215934	0.00495269	0.0189228	0.00677059
ACJ80834.1	BCAH187_A0425		B7HT10	Peroxiredoxin Q (EC 1.11.1.15)	0.0178686	0.0185121	0.0380329	0.0877418	0.0617804	0.0105243	0.0725755	0.100264	0.0098842	0.0203595	0.0199363	0	0.0185611	0.011219	0.0281367	0.0184318	0.0100968	0.0517873		0.0248045	0.0114606	0.0533489	0.0392932	0.060908	0.046306	0.0134319	0.0116343	0.0193056	0.00848337	0.026772	0.0220611
ACJ79028.1	BCAH187_A4227		B7HNL1	MutT/nudix family protein	0.0262871	0.0108935	0.0251782	0.025816	0.0272662	0.0278689	0.0160153	0.0208239	0.0479853	0.0359419	0.0219967	0.0372467	0.0327671	0.0297085	0	0.0216925	0.035649	0.0253954		0.0207863	0.00858529	0.0269837	0.0010552	0.0282748	0.0172383	0.0317285	0.00845315	0.0208252	0.0180999	0.027579	0.00722995
ACJ79173.1	BCAH187_A4389	metI	B7HPF6	Cystathionine gamma-synthase/O-acetylhomoserine thiolyase	0.0101738	0.00527011	0.00406027	0.00749363	0.00527638	0.0112354	0.00516528	0.0100743	0.0105521	0.00652054	0.00851333	0	0.00528406	0.00239542	0.0120151	0.00524724	0	0.00491435		0.0065014	0.00323742	0.00800182	0.00301186	0.0085972	0.00298171	0.00501129	0.00445281	0.00656487	0.0049361	0.0033872	0.00293812
ACJ80291.1	BCAH187_A2450	mmgD	B7HR26	Citrate synthase	0.022707	0.0313664	0.0281933	0.0173445	0.0261697	0.0156031	0.0179331	0.0224848	0.0209344	0.0323405	0.0274458	0.029046	0.0262078	0.0332661	0.0297963	0.0338328	0.0213846	0.0243741		0.0274222	0.00438089	0.0197058	0.00566524	0.0204507	0.00231406	0.0296107	0.00249575	0.0297567	0.00352933	0.0265305	0.00649819
ACJ77660.1	BCAH187_A5436	tagU	B7HX99	Polyisoprenyl-teichoic acid--peptidoglycan teichoic acid transferase TagU (EC 2.7.8.-)	0.00934845	0.00645676	0.0149235	0.0122412	0.0161611	0.0137653	0.0126567	0.0123426	0.0180992	0.0133146	0.0260756	0.0165575	0.00971077	0.0176087	0.0184007	0.0289293	0.0184885	0.0150522		0.0102429	0.00430366	0.0140559	0.00197601	0.0143662	0.00323672	0.0186492	0.00663267	0.01524	0.00480484	0.0208234	0.00722718
B7HUY1	BCAH187_A5133	gcvH	B7HUY1	Glycine cleavage system H protein (Octanoyl/lipoyl carrier protein)	0.163021	0.191923	0.100548	0.465746	0.445792	0.202946	0.44393	0.33019	0.301274	0.107649	0.0806085	0.15093	0.431046	0.355918	0.682592	0.183447	0.383122	0.350776		0.151831	0.0467044	0.371494	0.146308	0.358464	0.075414	0.113062	0.035472	0.489852	0.171093	0.305782	0.107172
ACJ79838.1	BCAH187_A5279	estA	B7HW47	Carboxylesterase (EC 3.1.1.1)	0.0228602	0.0197363	0.0212877	0.00748352	0.00395194	0.0134643	0.00773747	0.00377275	0.0126454	0.0162794	0.0159409	0.0101222	0.00791539	0.0107648	0.0044996	0.00393012	0.0129174	0.00736158		0.0212947	0.00156198	0.00829993	0.00480846	0.00805186	0.00444466	0.0141142	0.00346127	0.00772661	0.00313688	0.00806969	0.00453527
ACJ80685.1	BCAH187_A4038		B7HMA6	Endopeptidase La (EC 3.4.21.53)	0.00276788	0.00860269	0.0132556	0.0108731	0.00861291	0.0171175	0.0168631	0.00548158	0.0137797	0.0141918	0.0162129	0.0122558	0.0115006	0.00521356	0.00326882	0.0256961	0.00703806	0.0187179		0.00820872	0.00525495	0.0122012	0.00440511	0.0120415	0.00588651	0.0142202	0.00197868	0.00666099	0.00430254	0.0171507	0.00942721
ACJ81358.1	BCAH187_A5008	glgC	B7HTX8	Glucose-1-phosphate adenylyltransferase (EC 2.7.7.27) (ADP-glucose pyrophosphorylase) (ADPGlc PPase) (ADP-glucose synthase)	0.00512849	0.0292226	0.022514	0.0226647	0.0132988	0.0203891	0.0182263	0.0253915	0.012766	0.0328692	0.0257488	0.0204375	0.0186454	0.00966	0.027255	0.0317408	0.0108671	0.0371589		0.018955	0.0124351	0.0187842	0.00488485	0.0187946	0.00633193	0.0263518	0.00623776	0.0185201	0.00879819	0.026589	0.0138824
ACJ77791.1	BCAH187_A4739		B7HRQ2	Thioesterase family protein	0.00646049	0.00446211	0.00687552	0.00845963	0.00446741	0	0	0.0106621	0.00178685	0.00552082	0.0126141	0.00381417	0	0	0.00762975	0	0.00182528	0.00208045		0.0059327	0.00129037	0.00430901	0.00423204	0.00414965	0.00571028	0.00731638	0.00466668	0.00254325	0.00440504	0.00130191	0.00113468
ACJ77745.1	BCAH187_A2454		B7HR30	Putative 2-hydroxy-3-oxopropionate reductase	0.0190759	0.0164691	0.0203014	0.0187341	0.0131909	0.00842658	0.0064566	0.0220374	0.0105521	0.0326027	0.0212833	0.0197087	0.0165127	0.0299427	0.0187737	0.0131181	0.0161685	0.0122859		0.0186155	0.00195718	0.0134505	0.00515864	0.0130154	0.00807722	0.0245316	0.00703401	0.021743	0.00719058	0.0138575	0.0020442
ACJ78974.1	BCAH187_A4505		B7HQD0	Cys/Met metabolism PLP-dependent enzyme	0.032451	0.038792	0.0318791	0.0367724	0.0414273	0.0396966	0.0456244	0.037077	0.0310684	0.0341305	0.0375986	0.0309484	0.0492665	0.0352641	0.0471682	0.0463483	0.0296209	0.0337617		0.034374	0.00383674	0.0392988	0.00235277	0.0379233	0.00731481	0.0342258	0.00332615	0.0438996	0.00755178	0.036577	0.00871185
ACJ77156.1	BCAH187_A1678	ndk	B7HL25	Nucleoside diphosphate kinase (NDK) (NDP kinase) (EC 2.7.4.6) (Nucleoside-2-P kinase)	0.114455	0.105402	0.0913561	0.0562022	0.0527638	0.0505595	0.0516528	0.0440749	0.0527603	0.135845	0.0957749	0.10699	0.0924711	0.101805	0.0525662	0.0131181	0.0700636	0.0430006		0.103738	0.0116392	0.0531752	0.00284376	0.049496	0.00472736	0.11287	0.0206718	0.0822809	0.0261534	0.0420608	0.0284844
B7HZH8	BCAH187_A1210	hpr	B7HZH8	HTH-type transcriptional regulator Hpr (Protease production regulatory protein Hpr)	0.0356083	0.0316207	0.0365424	0.0349703	0.0369347	0.0359534	0.0206611	0.0302228	0.046429	0.0260822	0.02554	0.0180194	0.0422725	0.0431175	0.0240303	0.0157417	0.0431161	0.0098287		0.0345905	0.00261399	0.0359528	0.000982194	0.0324376	0.0130259	0.0232138	0.0045067	0.0364734	0.0107844	0.0228955	0.0177593
ACJ77671.1	BCAH187_A2078		B7HNC0	Transcription antiterminator, LytR family	0.00847818	0	0.00902283	0.0111017	0.0117253	0.0274644	0.0057392	0.0167904	0.023449	0	0.00236481	0.00500538	0.0146779	0.018631	0.0166877	0.0145757	0.00958135	0.00819059		0.00583367	0.00505944	0.0167638	0.00927226	0.0153262	0.00894523	0.00245673	0.00250396	0.0166656	0.00197664	0.0107825	0.00335775
ACJ81350.1	BCAH187_A2666	ddlB	B7HSC9	D-alanine--D-alanine ligase (EC 6.3.2.4) (D-Ala-D-Ala ligase) (D-alanylalanine synthetase)	0.0216696	0.0128286	0.0271798	0.0121607	0.00963286	0.0164097	0.00628669	0.0153268	0.012843	0.0211632	0.0362656	0.0164486	0.0192938	0.0145774	0.0146237	0.0159661	0.00787152	0.0119626		0.0205593	0.00723974	0.0127344	0.00342463	0.0114855	0.00467043	0.0246258	0.0103524	0.0161649	0.00270974	0.0119334	0.00404738
ACJ80687.1	BCAH187_A2121	rsgA	B7HNG3	Small ribosomal subunit biogenesis GTPase RsgA (EC 3.6.1.-)	0.005393	0.00279361	0.00215229	0.0344263	0.0279693	0.0119115	0.0191663	0.0267011	0.0201366	0.0023043	0.00451279	0.00238795	0.019607	0.0126978	0.0191072	0.0250334	0.00914209	0.0208402		0.0034463	0.00171611	0.0247691	0.0115936	0.0220013	0.00409894	0.00306835	0.00125163	0.0171373	0.00385288	0.0183386	0.00823573
ACJ77815.1	BCAH187_A5226		B7HVZ6	Uncharacterized protein	0.212709	0.173625	0.144056	0.151926	0.127031	0.176535	0.111266	0.121271	0.171146	0.143214	0.161812	0.154121	0.133911	0.194259	0.152247	0.0864358	0.169363	0.136996		0.176797	0.0344363	0.15183	0.0247523	0.134561	0.0320759	0.153049	0.00934516	0.160139	0.0309381	0.130932	0.0417951
ACJ82468.1	BCAH187_A4094	def	B7HMU5	Peptide deformylase (PDF) (EC 3.5.1.88) (Polypeptide deformylase)	0.0920619	0.0529876	0.0734821	0.0703206	0.0636607	0.0768163	0.0467402	0.050645	0.0848752	0.0655598	0.0599172	0.0724692	0.047815	0.0578025	0.0241609	0.0316546	0.0736957	0.0247053		0.0728439	0.019545	0.0702659	0.00657797	0.0607535	0.0209811	0.0659821	0.00628668	0.0432595	0.0172773	0.0433518	0.0265072
B7HQV2	BCAH187_A0149	rpmC	B7HQV2	50S ribosomal protein L29	0.384986	0.339763	0.307289	0.196045	0.221848	0.239349	0.231655	0.18355	0.165635	0.328991	0.286357	0.353562	0.162925	0.188004	0.185233	0.0882491	0.21754	0.206626		0.344013	0.0390228	0.219081	0.021784	0.193613	0.034141	0.32297	0.0340045	0.178721	0.0137494	0.170805	0.0717036
ACJ81728.1	BCAH187_A4424		B7HPJ0	Uncharacterized protein	0.0280321	0.0290417	0.0223747	0.0157313	0.016615	0.0283038	0.00813257	0.0158616	0.0265822	0.0136885	0.0201059	0.0248246	0.0166392	0.0188575	0.00945872	0.0165232	0.0237597	0.00386874		0.0264828	0.00359339	0.0202167	0.00701754	0.0168588	0.00926514	0.0195397	0.00558958	0.0149851	0.00491287	0.0147172	0.0100677
ACJ77258.1	BCAH187_A4183		B7HN30	Hydrolase, haloacid dehalogenase-like family	0.0280919	0.0181898	0.0196196	0.0103457	0.0218537	0.0217163	0.0106968	0.00695425	0.023309	0.0330082	0.0235069	0.0248775	0.0255331	0.029764	0.012441	0.0144887	0.00892889	0.00339237		0.0219671	0.00535219	0.0179719	0.00660483	0.0136533	0.00856887	0.0271309	0.00513584	0.0225794	0.00903129	0.00893664	0.00554815
B7HS31	BCAH187_A0366	purQ	B7HS31	Phosphoribosylformylglycinamidine synthase subunit PurQ (FGAM synthase) (EC 6.3.5.3) (Formylglycinamide ribonucleotide amidotransferase subunit I) (FGAR amidotransferase I) (FGAR-AT I) (Glutaminase PurQ) (EC 3.5.1.2) (Phosphoribosylformylglycinamidine synthase subunit I)	0.136809	0.111671	0.129052	0.0407143	0.0344011	0.0549398	0.0420959	0.0246309	0.0343988	0.106282	0.111011	0.121154	0.0387575	0.027331	0.0244802	0.0213819	0.0316248	0.0200254		0.125844	0.0128724	0.0433517	0.0105203	0.0337085	0.00875294	0.112816	0.00759879	0.0301896	0.00755575	0.0243441	0.00634167
ACJ79413.1	BCAH187_A3496		B7HZ49	Uncharacterized protein	0.0171105	0.0310218	0.0375575	0.0336078	0.0310587	0.0264544	0.00868707	0.0169431	0.0390426	0.0219327	0.0250563	0.0303053	0.0355473	0.0443152	0.0252591	0.0264747	0.0290054	0.0206626		0.0285633	0.0104429	0.0303736	0.00362558	0.0215576	0.0156951	0.0257648	0.00423102	0.0350405	0.00953817	0.0253809	0.00427758
ACJ81891.1	BCAH187_A0083	folP	B7HPY3	Dihydropteroate synthase (DHPS) (EC 2.5.1.15) (Dihydropteroate pyrophosphorylase)	0.0203844	0.0211185	0.0298291	0.0166826	0.0317154	0.0360183	0.0137989	0.0201849	0.0281896	0.0261292	0.0170574	0.0300865	0.0176453	0.0255973	0.0160491	0.0105134	0.0230367	0.0164107		0.0237773	0.00525382	0.0281388	0.010152	0.0207245	0.00721048	0.0244244	0.00667977	0.0197639	0.00511449	0.0166536	0.00626519
ACJ77423.1	BCAH187_A4976		B7HTU6	DNA-binding response regulator	0.0448132	0.0379859	0.0390208	0.0200046	0.0338054	0.0431908	0.0124101	0.0242044	0.0338031	0.0348139	0.0272721	0.0396855	0.0380864	0.0383682	0.019245	0.00840468	0.0207181	0.0196787		0.0406066	0.00367958	0.0323336	0.0116629	0.0234725	0.0107153	0.0339238	0.00625438	0.0318999	0.0109603	0.0162672	0.00682891
ACJ81748.1	BCAH187_A5244		B7HW14	Iron compound ABC transporter, ATP-binding protein	0.0225859	0.0194994	0.0090138	0.0332717	0.0390452	0.0365826	0.0152892	0.0260923	0.0343575	0.0193008	0.0157497	0.0133343	0.0273714	0.0354522	0.022228	0.0271807	0.0287153	0.0218197		0.017033	0.00711425	0.0362998	0.00289712	0.0252463	0.00956223	0.0161283	0.0030012	0.0283505	0.00666624	0.0259052	0.00362041
B7HQH7	BCAH187_A4552	queA	B7HQH7	S-adenosylmethionine:tRNA ribosyltransferase-isomerase (EC 2.4.99.17) (Queuosine biosynthesis protein QueA)	0.0215103	0.0139282	0.0214614	0.0105624	0.0111558	0.0213794	0.00273022	0.0106499	0.013386	0.0183817	0.0224995	0.0166679	0.00837901	0.0177261	0.00635086	0.0194148	0.011395	0.0129879		0.0189666	0.00436353	0.0143659	0.00608116	0.00892206	0.00553405	0.019183	0.00299724	0.0108187	0.00606736	0.0145992	0.00424579
B7HPX8	BCAH187_A0078	hslO	B7HPX8	33 kDa chaperonin (Heat shock protein 33 homolog) (HSP33)	0.0291055	0.0301537	0.028394	0.01588	0.0234808	0.0314284	0.00985131	0.0128092	0.0214667	0.0331629	0.0405919	0.0400947	0.023515	0.02132	0.00763849	0.0200153	0.0137053	0.012497		0.0292177	0.000885228	0.0235964	0.00777484	0.0147091	0.00603627	0.0379498	0.00415305	0.0174912	0.00860296	0.0154058	0.00403734
ACJ77705.1	BCAH187_A1196	glpD	B7HYU4	Glycerol-3-phosphate dehydrogenase (EC 1.1.5.3)	0	0	0.00134134	0	0	0	0	0	0	0.0229771	0.00984353	0.00297641	0.00523688	0	0	0.00520039	0	0		0.000447113	0.000774423	0	0	0	0	0.0119324	0.0101627	0.00174563	0.00302351	0.00173346	0.00300245
ACJ77447.1	BCAH187_A3559		B7HZY1	Flavodoxin	0.0128038	0.00663246	0.00510987	0.0943076	0.0796841	0.0452475	0.188515	0.202856	0.100926	0	0	0	0.0864501	0.0602928	0.083166	0.0594331	0.146507	0.123695		0.00818203	0.00407431	0.0730797	0.025188	0.164099	0.0551771	0	0	0.0766363	0.0142488	0.109878	0.0451511
B7HTQ2	BCAH187_A4931	luxS	B7HTQ2	S-ribosylhomocysteine lyase (EC 4.4.1.21) (AI-2 synthesis protein) (Autoinducer-2 production protein LuxS)	0.0539471	0.0621001	0.0956879	0.0647539	0.0435217	0.0741396	0.133903	0.124645	0.124339	0.117813	0.0902846	0.0636991	0.0498115	0.0733883	0.0424739	0.0865628	0.147336	0.104234		0.0705784	0.0221243	0.0608051	0.0156863	0.127629	0.00543523	0.0905988	0.0270582	0.0552246	0.0161524	0.112711	0.0312608
ACJ81991.1	BCAH187_A1629		B7HKX7	Superoxide dismutase (EC 1.15.1.1)	0	0	0.0197671	0.00304018	0.00321095	0.00273494	0.00943004	0.00919607	0.00513718	0.0211632	0.0284944	0	0.00321563	0.00583095	0.00365592	0.0127729	0.015743	0.0119626		0.00658904	0.0114125	0.00299536	0.000241149	0.0079211	0.00241378	0.0165525	0.0147962	0.00423417	0.00140027	0.0134928	0.00199041
ACJ79702.1	BCAH187_A0825		B7HWB9	Acetyltransferase, GNAT family	0.00649019	0.0134479	0.0259017	0.0191217	0.0269277	0.0172019	0.0527215	0.0385601	0.0323111	0.0166386	0.0271546	0.0114951	0.0269669	0.0427871	0.0306593	0.026779	0.0495091	0.0376202		0.0152799	0.0098346	0.0210838	0.00515126	0.0411976	0.0104577	0.0184294	0.00798185	0.0334711	0.00827643	0.0379695	0.0113691
ACJ77543.1	BCAH187_A4224		B7HN71	Transcriptional regulator, Fur family	0.0498584	0.0322838	0.0348215	0.0795681	0.0840377	0.0825917	0.126567	0.129598	0.139622	0.0426066	0.0312907	0.0275959	0.08416	0.0997827	0.0809629	0.0835737	0.163755	0.114397		0.0389879	0.00949925	0.0820658	0.00228072	0.131929	0.00683305	0.0338311	0.00782116	0.0883019	0.0100703	0.120575	0.0404463
ACJ77221.1	BCAH187_A1493		B7HK60	DinB_2 domain-containing protein	0.0850692	0.0936413	0.0763882	0.057437	0.0441189	0.0516704	0.0701836	0.0947663	0.0749971	0.0863266	0.0667358	0.0988775	0.104935	0.145214	0.119303	0.115173	0.157727	0.17464		0.0850329	0.00862662	0.0510754	0.00667898	0.0799823	0.0130275	0.08398	0.0161988	0.12315	0.0204133	0.14918	0.0306412
B7HQP4	BCAH187_A4621	rph	B7HQP4	Ribonuclease PH (RNase PH) (EC 2.7.7.56) (tRNA nucleotidyltransferase)	0.0460936	0.0477537	0.0429229	0.0414953	0.0438262	0.0339356	0.0195016	0.0228213	0.02231	0.0361069	0.044999	0.0510242	0.02793	0.0289406	0.0181453	0.019811	0.0227899	0.0148433		0.04559	0.00245446	0.0397524	0.00517053	0.0215443	0.00178742	0.0440434	0.00750443	0.0250053	0.00596238	0.0191481	0.00401455
ACJ77330.1	BCAH187_A3411	tal	B7HYW5	Probable transaldolase (EC 2.2.1.2)	0.00423909	0.00878352	0.0270685	0.0249788	0.0219849	0.0224709	0.0043044	0.00839522	0.0140694	0.0289802	0.0390194	0.00750807	0.0132102	0.0159695	0.0250315	0.0174908	0.00359301	0.0122859		0.0133637	0.0120842	0.0231449	0.00160669	0.00892301	0.00490385	0.0251692	0.0160976	0.0180704	0.00618439	0.0111232	0.00702147
B7HL21	BCAH187_A1674	folE	B7HL21	GTP cyclohydrolase 1 (EC 3.5.4.16) (GTP cyclohydrolase I) (GTP-CH-I)	0.059751	0.0773787	0.0556408	0.0440102	0.036153	0.0483897	0.0202239	0.00986105	0.0123945	0.0638254	0.0458323	0.052914	0.0362056	0.0328261	0.0352825	0	0.0211018	0.0192414		0.0642568	0.0115482	0.042851	0.00620019	0.0141598	0.00540224	0.0541906	0.00906421	0.0347714	0.00174677	0.0134477	0.0116832
B7HS01	BCAH187_A0313	rex	B7HS01	Redox-sensing transcriptional repressor Rex	0.0135083	0.0233247	0.0251581	0.0265325	0.0233524	0.0238686	0	0.00891741	0.0112084	0.0346306	0.0226072	0.0279128	0.0280637	0.0169628	0.0212708	0.0139341	0.0190825	0.0130501		0.0206637	0.00626421	0.0245845	0.00170663	0.0067086	0.00592167	0.0283835	0.00602554	0.0220991	0.00559661	0.0153555	0.00325774
ACJ80316.1	BCAH187_A1060		B7HXP0	Conserved domain protein	0.0321187	0.0232928	0.0282002	0.0252345	0.019989	0.0312138	0.00652271	0.00318044	0.0133251	0.019213	0.0188136	0.0227548	0.0200181	0.0151247	0.022759	0.0165655	0.00816704	0.00620584		0.0278706	0.00442216	0.0254791	0.00561641	0.00767609	0.00516975	0.0202605	0.0021694	0.0193006	0.00386744	0.0103128	0.0055031
ACJ80976.1	BCAH187_A0163	maP1	B7HQW6	Methionine aminopeptidase (MAP) (MetAP) (EC 3.4.11.18) (Peptidase M)	0.0239257	0.0371811	0.0413769	0.0117485	0.0124084	0.0140919	0	0.0039486	0.00330869	0.0374839	0.0367047	0.0353134	0.0165687	0.0112666	0.014128	0	0	0.00385235		0.0341612	0.00910911	0.0127496	0.0012084	0.0024191	0.00211929	0.0365007	0.00109954	0.0139877	0.00265382	0.00128412	0.00222416
ACJ79902.1	BCAH187_A0802		B7HW96	Oxidoreductase, zinc-binding dehydrogenase family	0.00537759	0.0111425	0.0128769	0.00792184	0.0111558	0.014253	0	0	0.002231	0.0206794	0.0134997	0.0142868	0.00837901	0.0101292	0.0127017	0.00277354	0.00455798	0.0103903		0.00979899	0.00392601	0.0111102	0.00316581	0.000743668	0.00128807	0.0161553	0.00393772	0.0104033	0.00217435	0.00590729	0.00398364
ACJ77596.1	BCAH187_A3313		B7HXV0	3-Oxoadipate enol-lactonase	0.0125477	0.0162495	0.015023	0.00924214	0.0097613	0.0110856	0.0159263	0.0155311	0.0130142	0.008042	0.0131247	0.0166679	0.013034	0.0118174	0	0.0355938	0.0132941	0.0303052		0.0146067	0.00188569	0.0100297	0.000950604	0.0148239	0.00157963	0.0126115	0.0043358	0.0082838	0.00719973	0.0263977	0.011652
ACJ78772.1	BCAH187_A5519		B7HYA1	Acyl-CoA dehydrogenase (EC 1.3.99.-)	0.00496611	0.00257248	0	0	0	0	0.00252131	0.00737627	0.00206029	0.0063657	0.00415558	0	0	0.0116927	0	0	0.00210461	0		0.00251286	0.00248359	0	0	0.00398596	0.00294513	0.00350709	0.00323202	0.00389756	0.00675077	0.000701537	0.0012151
ACJ77209.1	BCAH187_A2405		B7HQ89	Peptidase, M20/M25/M40 family	0.00669013	0.0161725	0.00533993	0.00219008	0.00462621	0.0019702	0.0022644	0.0132493	0.0111022	0.0133398	0.0186607	0.0177738	0.00694942	0.0042005	0.0052673	0.0115017	0.00378032	0.00646319		0.00940085	0.00590315	0.00292883	0.00147408	0.00887196	0.00582215	0.0165915	0.00285071	0.0054724	0.00138589	0.00724839	0.0039201
B7HQS1	BCAH187_A0117	ispF	B7HQS1	2-C-methyl-D-erythritol 2,4-cyclodiphosphate synthase (MECDP-synthase) (MECPP-synthase) (MECPS) (EC 4.6.1.12)	0.0416933	0.0246828	0.0142623	0.0350967	0.0308902	0.0473595	0.0604796	0.0707749	0.0790736	0.0152696	0.0199363	0.0210986	0.0433092	0.0673143	0.0281367	0.0430075	0.106016	0.0632956		0.0268795	0.0138468	0.0377822	0.00855678	0.0701093	0.00931486	0.0187682	0.00308507	0.0462534	0.019754	0.0707732	0.0321631
ACJ79552.1	BCAH187_A3957	sigE	B7HM25	RNA polymerase sigma factor	0.0118127	0.0244763	0.0251431	0.030936	0.0245054	0.00347876	0.0359841	0.0272932	0.0326716	0.0201891	0.0164745	0.0209221	0.0204509	0.0185419	0.0372017	0.0406167	0.0333744	0.0570599		0.0204774	0.00751122	0.0196401	0.0143607	0.031983	0.00438616	0.0191952	0.00238453	0.0253982	0.0102666	0.0436837	0.012137
ACJ82111.1	BCAH187_A1615		B7HKH7	Uncharacterized protein	0.0593884	0.0473287	0.0546954	0.00448648	0.0047385	0.0242162	0.0139162	0.0135709	0.0303243	0.0468466	0.0649864	0.0566386	0.00474539	0.0129074	0	0.0188493	0.0193604	0.0220669		0.0538042	0.00607905	0.0111471	0.0113189	0.0192705	0.00957449	0.0561572	0.00907949	0.00588425	0.0065286	0.0200922	0.00172911
ACJ82422.1	BCAH187_A0592	bcP	B7HU71	Bacterioferritin comigratory protein	0.0249292	0.00645676	0.0447705	0.00612062	0.0258578	0.0165183	0.0126567	0.0308566	0.0361984	0.0106517	0.0208605	0.0165575	0.00647385	0.0234783	0	0.00642874	0.036977	0.0240836		0.0253855	0.019161	0.0161656	0.00987329	0.0265706	0.0123423	0.0160232	0.00512534	0.00998404	0.0121264	0.0224964	0.0153359
ACJ81453.1	BCAH187_A0971		B7HXF5	Uncharacterized protein	0.0036335	0.0112931	0.0319021	0.00356839	0.00753768	0.0160506	0.0184474	0.0179897	0.0120595	0.0341552	0.0334452	0.00965324	0.022646	0.0171101	0.00858224	0.0224882	0.00615944	0.0105308		0.0156096	0.0146203	0.00905224	0.00637746	0.0161656	0.00356332	0.0257512	0.0139458	0.0161128	0.00708471	0.0130595	0.00845298
B7HPT6	BCAH187_A0028	recR	B7HPT6	Recombination protein RecR	0.00950583	0.00984819	0.0341432	0.018671	0.0098599	0.0125973	0.00482615	0.00470641	0.0118311	0.0162465	0.0119316	0.0210454	0.00493713	0.0179051	0	0	0.0161141	0.00459169		0.0178324	0.0141266	0.0137094	0.00450959	0.00712121	0.00407931	0.0164078	0.00455904	0.00761409	0.00924787	0.00690193	0.00830174
ACJ81331.1	BCAH187_A5554		B7HYD6	Uncharacterized protein	0.022274	0.0173072	0.0444468	0.0109374	0.0115518	0.0344376	0.0056543	0.00551402	0.0184817	0.0285515	0.0326176	0.0197253	0.0115687	0.0104888	0.00657633	0	0.00943961	0.0107592		0.0280093	0.0144502	0.0189756	0.013394	0.00988334	0.00744673	0.0269648	0.00659096	0.0095446	0.00262668	0.00673295	0.00586812
ACJ80132.1	BCAH187_A5600		B7HZA4	N-acetylglucosaminyldiphosphoundecaprenol N-acetyl-beta-D-mannosaminyltransferase (EC 2.4.1.187) (N-acetylmannosaminyltransferase) (UDP-N-acetylmannosamine transferase) (UDP-N-acetylmannosamine:N-acetylglucosaminyl pyrophosphorylundecaprenol N-acetylmannosaminyltransferase)	0.0344297	0.0356697	0.0396949	0.0262988	0.015872	0.0270381	0.0116534	0.0151523	0.0126968	0.0392293	0.0288103	0.0338779	0.0198689	0.0216172	0.00903577	0.0078922	0.00972741	0.0073915		0.0365981	0.00275267	0.0230697	0.00624427	0.0131675	0.00179635	0.0339725	0.00521011	0.0168406	0.00681549	0.00833704	0.00122985
ACJ78636.1	BCAH187_A2348	thyA	B7HQ32	Thymidylate synthase (TS) (TSase) (EC 2.1.1.45)	0.0207155	0.0153297	0.0165348	0.0145317	0.0122784	0.0209163	0.00600992	0.00293041	0.0147331	0.0227604	0.0247636	0.0235867	0.00922218	0.0111485	0.0104849	0.00610528	0.00501665	0.00285898		0.0175267	0.0028266	0.0159088	0.0044806	0.00789113	0.00612208	0.0237036	0.00100671	0.0102852	0.00097856	0.0046603	0.00165223
ACJ81586.1	BCAH187_A4881		B7HST3	ABC transporter, ATP-binding protein	0.00743935	0.00770728	0.0148449	0.0109591	0.0154329	0.0230038	0.00377699	0.0110498	0.00925911	0.0127146	0.0249006	0.0197643	0.00386384	0.00350318	0.00439289	0.00767384	0.00945827	0.0035935		0.00999717	0.00420037	0.0164652	0.00608837	0.00802864	0.00378934	0.0191265	0.00611799	0.00391997	0.0004475	0.00690853	0.00300635
ACJ81243.1	BCAH187_A0539	fumA	B7HU18	Fumarate hydratase class I (EC 4.2.1.2)	0.011159	0.0115609	0.0133604	0.00365302	0	0.00328626	0	0	0.00154319	0.00953597	0.00933774	0.00988217	0.00193192	0.00175159	0.00219644	0.00191846	0	0.00179675		0.0120268	0.00117229	0.00231309	0.00201157	0.000514395	0.000890958	0.00958529	0.000275545	0.00195998	0.00022375	0.0012384	0.00107421
ACJ78871.1	BCAH187_A1998		B7HMQ5	TPR repeat-containing protein	0.00775613	0.00803548	0.0268268	0.0253905	0.0268168	0.00913652	0.0131261	0.0153605	0.0021452	0.0265121	0.0216341	0.00686865	0.0187991	0.00730471	0.0335863	0.0160012	0.00438268	0.0299721		0.0142061	0.0109307	0.0204479	0.00982189	0.0102106	0.00707361	0.0183383	0.0102281	0.0198967	0.0131751	0.0167853	0.0128127
ACJ78235.1	BCAH187_A4714	phoP	B7HRM8	DNA-binding response regulator PhoP	0.0315005	0.0244763	0.0314289	0.011601	0.0204211	0.0243513	0.0119947	0.00779807	0.00326716	0.0269188	0.036244	0.0348701	0.0163607	0.0185419	0.0139506	0.00406167	0.0100123	0.00760799		0.0291352	0.00403493	0.0187911	0.00652956	0.00768664	0.00436483	0.0326776	0.00503436	0.0162844	0.00229661	0.00722732	0.00299353
ACJ81166.1	BCAH187_A0080	pabB	B7HPY0	Anthranilate synthase component 1 (EC 4.1.3.27)	0.00202382	0	0.00484613	0.00198756	0	0.00715203	0	0.00200402	0	0.00691785	0.00338702	0.00537675	0.00210226	0.00190603	0	0	0.00171537	0		0.00228998	0.002434	0.00304653	0.00369174	0.000668006	0.00115702	0.00522721	0.00177016	0.0013361	0.00116125	0.00057179	0.00099037
B7HYU3	BCAH187_A1195	glpK	B7HYU3	Glycerol kinase (EC 2.7.1.30) (ATP:glycerol 3-phosphotransferase) (Glycerokinase) (GK)	0.00189733	0.00393133	0.00605766	0.00372667	0.00590401	0.00167626	0.00192657	0	0	0.00648548	0.009526	0.0050407	0.00591261	0.00357381	0.00224073	0.00391427	0.00160816	0		0.00396211	0.00208034	0.00376898	0.0021142	0.000642189	0.0011123	0.0070174	0.00228947	0.00390905	0.00185875	0.00184081	0.00196748
ACJ80886.1	BCAH187_A2081		B7HNC3	Putative lipoprotein	0.0172675	0.0313064	0.0379021	0.0296766	0.0358213	0.0190693	0	0.00427463	0.0214913	0.0368899	0.0397354	0.0344063	0.00896836	0.0243937	0.0101963	0.00445294	0.0146357	0.00417044		0.0288253	0.0105387	0.0281891	0.00847446	0.00858865	0.0113766	0.0370105	0.0026666	0.0145195	0.00857336	0.00775303	0.00596226
ACJ80889.1	BCAH187_A4476		B7HPP2	RelA_SpoT domain-containing protein	0.0392116	0.0135413	0.0312979	0.00855754	0.00903824	0.0346426	0	0.00431421	0.00361505	0.026062	0.0364575	0.0347248	0	0.0205163	0.00514537	0.00449417	0.00369281	0		0.0280169	0.0131459	0.0174128	0.0149234	0.00264309	0.00231552	0.0324148	0.00556945	0.0085539	0.0106744	0.00272899	0.0023971
B7HNN4	BCAH187_A4251	bioF	B7HNN4	Putative 8-amino-7-oxononanoate synthase (AONS) (EC 2.3.1.47) (7-keto-8-amino-pelargonic acid synthase) (7-KAP synthase) (8-amino-7-ketopelargonate synthase)	0.00716557	0.00494909	0.0133453	0.00469144	0.00247749	0.00844084	0	0	0	0.00204112	0.00199869	0.00211522	0	0	0	0	0	0		0.00848666	0.00435121	0.00520326	0.00301444	0	0	0.00205167	5.89787e-05	0	0	0	0
ACJ77361.1	BCAH187_A5300		B7HW67	Type III restriction enzyme, res subunit family	0	0	0.00309115	0.00253557	0.001339	0.00570249	0	0	0	0.00441262	0.00432089	0.00457282	0	0.00243156	0	0	0	0		0.00103038	0.00178468	0.00319235	0.00225467	0	0	0.00443544	0.000127504	0.000810521	0.00140386	0	0
ACJ79977.1	BCAH187_A5097		B7HUU6	PgpA domain-containing protein	0.0230939	0.0239257	0.0414746	0.0680403	0.0778509	0.0816121	0.105524	0.120057	0.076648	0.0444037	0.0386495	0.0255643	0.101953	0.103312	0.102276	0.0476437	0.107658	0.105975		0.029498	0.0103803	0.0758344	0.00700698	0.100743	0.0220958	0.0362058	0.00965449	0.102514	0.000709674	0.0870922	0.0341738
ACJ77715.1	BCAH187_A5503		B7HY85	Threonylcarbamoyl-AMP synthase (TC-AMP synthase) (EC 2.7.7.87) (L-threonylcarbamoyladenylate synthase)	0.00815963	0.00281784	0.0108548	0.00534228	0.00564237	0.00961183	0.00552357	0.00807979	0.0135408	0.00464855	0.00455192	0.00481732	0.00282529	0.00768472	0.00321214	0.0168336	0.00691602	0.0105105		0.00727741	0.00409045	0.00686549	0.00238312	0.00904805	0.00409537	0.0046726	0.000134321	0.00457405	0.00270086	0.01142	0.00502099
B7HKD3	BCAH187_A1568	hisA	B7HKD3	1-(5-phosphoribosyl)-5-[(5-phosphoribosylamino)methylideneamino] imidazole-4-carboxamide isomerase (EC 5.3.1.16) (Phosphoribosylformimino-5-aminoimidazole carboxamide ribotide isomerase)	0.00393756	0.00407938	0.00942866	0.015468	0.0122527	0.0208725	0.0159929	0.0194952	0.0261373	0.0134594	0	0.00697403	0.00409017	0.0111252	0.00465021	0.00406167	0.0166872	0.011412		0.0058152	0.00313015	0.0161977	0.00435602	0.0205418	0.00515254	0.00681115	0.00673119	0.00662185	0.00391003	0.0107203	0.00634111
ACJ82034.1	BCAH187_A4728		B7HRP2	Transcriptional regulator, GntR family	0.0131927	0.00911188	0.00351005	0.00863752	0.00912271	0.0194258	0.00446531	0.0174181	0.0255419	0.00375794	0.00367983	0.0155775	0.004568	0.0124248	0.00519346	0.00453617	0.0223639	0.00424839		0.00860487	0.00486119	0.0123953	0.00609337	0.0158084	0.0106301	0.00767176	0.00684668	0.00739543	0.0043668	0.0103828	0.0103769
ACJ81085.1	BCAH187_A3123	cutC	B7HVV1	Copper homeostasis protein CutC	0.0250954	0.0129996	0.030046	0.0164305	0.0173534	0.0369521	0.016988	0.0207082	0.0485863	0.0250196	0.0244995	0.0407438	0.026068	0.0472696	0.00493956	0.0172576	0.0425412	0.0161628		0.0227137	0.00876923	0.0235787	0.0115909	0.0287609	0.0172698	0.0300876	0.0092322	0.0260924	0.021165	0.0253205	0.0149236
ACJ81633.1	BCAH187_A0361	purE	B7HS26	N5-carboxyaminoimidazole ribonucleotide mutase (N5-CAIR mutase) (EC 5.4.99.18) (5-(carboxyamino)imidazole ribonucleotide mutase)	0.0993684	0.0908358	0.0653174	0.0114809	0.0242517	0.0206565	0.023741	0.02894	0.0194	0.0549453	0.0538032	0.0621165	0.0303587	0.03303	0.0207093	0	0.029726	0.0112939		0.0851739	0.0177175	0.0187964	0.00658545	0.024027	0.00477642	0.056955	0.00450631	0.0280327	0.00648133	0.0136733	0.0150052
ACJ79017.1	BCAH187_A3225		B7HWU6	DinB_2 domain-containing protein	0.022274	0.0173072	0.0266681	0.0437498	0.0346555	0.0344376	0.0395801	0.0385981	0.0508247	0.0285515	0.013979	0.0246567	0.0404903	0.0681773	0.0460343	0.011488	0.0424783	0.0322777		0.0220831	0.00468336	0.0376143	0.00531459	0.043001	0.00679329	0.0223957	0.00754476	0.0515673	0.0146493	0.028748	0.0157937
ACJ80732.1	BCAH187_A2366	dat1	B7HQ50	D-alanine aminotransferase (EC 2.6.1.21)	0.00646789	0.00670083	0.0180689	0.00635199	0.0134176	0.00857137	0.00656754	0.0064046	0.0187834	0.00829072	0.0162368	0.0143195	0.0167964	0.00609144	0.00763849	0.0133435	0.0109642	0.00937273		0.0104125	0.00663163	0.00944698	0.00361327	0.0105852	0.00710032	0.012949	0.00414652	0.0101754	0.00578586	0.0112268	0.00199837
ACJ81629.1	BCAH187_A5229	murB	B7HVZ9	UDP-N-acetylenolpyruvoylglucosamine reductase (EC 1.3.1.98) (UDP-N-acetylmuramate dehydrogenase)	0.024684	0.0159831	0.0221651	0.00303021	0.00640085	0.00272598	0.00313304	0.00611062	0.00512034	0.018457	0.0129096	0.0327894	0.00641017	0.00871775	0	0.00636551	0.00261524	0.00298084		0.0209441	0.0044771	0.00405235	0.00203955	0.004788	0.00151635	0.0213853	0.0102583	0.00504264	0.0045169	0.00398719	0.00206778
B7HRL9	BCAH187_A4705	nrdR	B7HRL9	Transcriptional repressor NrdR	0.0246033	0.00637236	0	0.0241625	0.0191398	0.0217365	0.0187368	0.00609065	0.0459325	0.00525621	0.0154408	0.0108941	0.0255569	0.0405499	0.00726405	0	0.0521338	0.0297109		0.0103252	0.0127691	0.0216796	0.00251181	0.0235866	0.0203589	0.0105304	0.00510204	0.0244569	0.0166702	0.0272816	0.0261517
ACJ80561.1	BCAH187_A4462		B7HPM8	Methyltransf_25 domain-containing protein	0.0226766	0.0195777	0.0181	0.0445404	0.0431222	0.0267124	0.0383766	0.0561367	0.0313595	0.0193783	0.0189755	0.0167349	0.0549627	0.0498324	0.0535615	0.0272899	0.0288306	0.0401635		0.0201181	0.00233564	0.038125	0.00990903	0.0419576	0.0127709	0.0183629	0.00142423	0.0527855	0.00265172	0.0320947	0.00703013
ACJ80527.1	BCAH187_A5434	galE1	B7HX97	UDP-glucose 4-epimerase (EC 5.1.3.2)	0.0199623	0.0147723	0.0113811	0.0112026	0.00887391	0.0151168	0.00868707	0.0112954	0.0165635	0.0146218	0.0167042	0.0126272	0.0118491	0.0188004	0.0101036	0.0235331	0.0145027	0.00826505		0.0153719	0.0043219	0.0117311	0.00315481	0.012182	0.00401238	0.0146511	0.00203864	0.0135844	0.00460074	0.0154336	0.00767648
ACJ78759.1	BCAH187_A4958	hpt2	B7HTS8	Hypoxanthine phosphoribosyltransferase (EC 2.4.2.8)	0.0430207	0.0334276	0.0343383	0.0105624	0.0223115	0.0332569	0.0218418	0.0159749	0.0312341	0.0551451	0.044999	0.0476226	0.016758	0.0354522	0.0127017	0.00554709	0.0319059	0.0155855		0.0369289	0.0052953	0.0220436	0.0113496	0.0230169	0.00769716	0.0492556	0.00526649	0.0216373	0.0121347	0.0176795	0.0133036
ACJ80774.1	BCAH187_A4157		B7HN07	Oxidoreductase, short-chain dehydrogenase/reductase family	0.00729518	0.00377896	0.0145572	0.0214934	0.0227007	0.0128903	0.0185189	0.0216714	0.0181593	0.0124682	0.00915677	0.0161511	0.0265227	0.024047	0.017231	0.0225754	0.0123666	0.0352386		0.00854377	0.00549652	0.0190281	0.00534969	0.0194499	0.00193225	0.012592	0.0034988	0.0226002	0.00481184	0.0233935	0.0114579
ACJ79823.1	BCAH187_A5360		B7HX24	HTH hxlR-type domain-containing protein	0.0271465	0.0281242	0.0216678	0.0355467	0.0281576	0.0719501	0.0459412	0.0268808	0.0675737	0.0231981	0.0151439	0.0240403	0.0563972	0.0852216	0.0534327	0.00933404	0.0843665	0.0349675		0.0256461	0.00347986	0.0452181	0.0234435	0.0467986	0.02036	0.0207941	0.00491129	0.0650172	0.0175602	0.0428894	0.0381384
B7HK66	BCAH187_A1500	queF	B7HK66	NADPH-dependent 7-cyano-7-deazaguanine reductase (EC 1.7.1.13) (7-cyano-7-carbaguanine reductase) (NADPH-dependent nitrile oxidoreductase) (PreQ(0) reductase)	0.0741455	0.0590892	0.0728388	0.0280065	0.0295797	0.0554282	0.0289569	0.0395338	0.0473243	0.0633612	0.0668167	0.0606106	0.0236982	0.0268577	0.0202073	0.0176498	0.0386738	0.0220401		0.0686912	0.00834121	0.0376715	0.0153979	0.038605	0.00921889	0.0635962	0.00310971	0.0235877	0.0033266	0.0261212	0.0110903
B7HPT5	BCAH187_A0027		B7HPT5	Nucleoid-associated protein BCAH187_A0027	0.13814	0.125226	0.186065	0.144143	0.0985085	0.190693	0.0876676	0.102591	0.229241	0.0959138	0.0794707	0.114688	0.0627785	0.138231	0.0713743	0.0356235	0.24149	0.0834087		0.14981	0.0320546	0.144448	0.0460932	0.139833	0.077788	0.0966907	0.0176213	0.0907946	0.0413053	0.120174	0.107745
B7HPU1	BCAH187_A0039	tmk	B7HPU1	Thymidylate kinase (EC 2.7.4.9) (dTMP kinase)	0.0452441	0.0187494	0.0216678	0.01333	0.0140788	0.0239834	0.0137824	0.00896028	0.0262787	0.0347971	0.0340738	0.0400671	0.0140993	0.0255665	0.00534327	0.00466702	0.0230091	0.00874187		0.0285538	0.0145277	0.0171307	0.00594635	0.0163404	0.00893809	0.0363127	0.0032715	0.015003	0.0101419	0.0121393	0.00963143
B7HKJ0	BCAH187_A3684	hutU	B7HKJ0	Urocanate hydratase (Urocanase) (EC 4.2.1.49) (Imidazolonepropionate hydrolase)	0.0034097	0.00529876	0.012247	0	0.00176835	0	0	0	0.00141459	0.0160257	0.00855959	0.013588	0.00177093	0.00160562	0	0	0	0.00164702		0.00698516	0.00465376	0.000589451	0.00102096	0.000471529	0.000816712	0.0127244	0.00380724	0.00112552	0.000978224	0.000549007	0.000950907
ACJ78943.1	BCAH187_A1952		B7HML0	Putative oligopeptide ABC transporter, oligopeptide-binding protein	0	0	0.00687866	0.0033854	0	0.00609101	0.00525042	0.00170672	0.00286026	0.00883736	0.00721138	0.0045791	0.00895193	0.00811634	0.00610659	0.00711165	0	0.00499536		0.00229289	0.0039714	0.0031588	0.00305182	0.00327247	0.00180746	0.00687595	0.00214886	0.00772496	0.00146249	0.00403567	0.00365166
ACJ78818.1	BCAH187_A4799	acuB	B7HSK1	Acetoin utilization protein AcuB	0.0263854	0.0182238	0.0386105	0.0259125	0.0136841	0.0233109	0.0178613	0.0261272	0.0182442	0.0450953	0.0367983	0.0350494	0.027408	0.0289913	0.0311608	0.0317532	0.0298186	0.0297387		0.0277399	0.0102607	0.0209692	0.0064418	0.0207442	0.00466571	0.038981	0.0053669	0.0291867	0.001884	0.0304368	0.0011407
B7I0E0	BCAH187_A1386		B7I0E0	Putative phosphoesterase BCAH187_A1386 (EC 3.1.-.-)	0.12037	0.113369	0.100445	0.1612	0.170255	0.154683	0.138892	0.119193	0.190673	0.126241	0.105303	0.15505	0.159136	0.149435	0.161541	0.0959453	0.190137	0.132145		0.111395	0.0101086	0.162046	0.00782035	0.149586	0.0369207	0.128865	0.0249773	0.156704	0.00640884	0.139409	0.0475141
ACJ81205.1	BCAH187_A2357		B7HQ41	DegV family protein	0.0131161	0.0101913	0.00785174	0.0225418	0.0170058	0.0144847	0.0133181	0.0162346	0.0190452	0.0140105	0.0164631	0.0145191	0.0204366	0.0247054	0.0193624	0.0304413	0.0166756	0.0126711		0.0103864	0.00263757	0.0180108	0.00412149	0.0161993	0.00286367	0.0149975	0.00129441	0.0215014	0.00282618	0.0199293	0.00932122
ACJ81112.1	BCAH187_A3952		B7HM20	Pyridoxal phosphate homeostasis protein (PLP homeostasis protein)	0.0420124	0.0174102	0.0268268	0.0330076	0.0348618	0.025982	0.00853194	0.0208006	0.0383454	0.0323116	0.0316399	0.0297641	0.0349125	0.0435239	0.00496161	0.0173346	0.0391702	0.0284111		0.0287498	0.0124133	0.0312838	0.00468418	0.0225593	0.0149843	0.0312386	0.00132031	0.0277993	0.0202413	0.0283053	0.0109182
ACJ77967.1	BCAH187_A5362		B7HX26	DegV family protein	0.0201659	0.0243743	0.0268268	0.0132031	0.00697236	0.0178162	0.0102383	0.00665621	0.011155	0.0172329	0.0224995	0.0238113	0.013965	0.0158269	0.0119079	0.0208016	0.00854622	0.0129879		0.023789	0.00336877	0.0126639	0.005442	0.00934985	0.00237737	0.0211812	0.00348173	0.0138999	0.00196032	0.0141119	0.00620451
ACJ78158.1	BCAH187_A5209		B7HVX9	Cytokinin riboside 5'-monophosphate phosphoribohydrolase (EC 3.2.2.n1)	0.00490145	0.0101559	0.00782448	0.0288817	0.0406721	0.0346426	0.0149309	0.0194139	0.0406694	0.00837708	0.0123044	0.0043406	0.0356399	0.055394	0.0231542	0	0.049853	0.00473518		0.00762729	0.0026328	0.0347321	0.00589571	0.0250047	0.0137499	0.0083407	0.00398203	0.0380627	0.0162559	0.018196	0.0275177
ACJ81561.1	BCAH187_A3826		B7HLB3	RecA protein, group I intron-containing	0.0467202	0.0898909	0.0905642	0.0655471	0.076152	0.0353797	0.0271086	0.039654	0.0609175	0.0456284	0.0614348	0.0591061	0.0623969	0.0502868	0.0551759	0.0550775	0.0339424	0.0451354		0.0757251	0.0251213	0.0590263	0.0211539	0.04256	0.0170908	0.0553898	0.00853342	0.0559532	0.00609235	0.0447184	0.0105737
ACJ77160.1	BCAH187_A4703	dnaI	B7HRL7	Primosomal protein DnaI	0.00301627	0.00624981	0.0072226	0.00888667	0.00312862	0.00799445	0.00306275	0	0.0100109	0.00515513	0.00757195	0.00267114	0.00313318	0.0142036	0	0.00311135	0.00255656	0.00291396		0.00549623	0.00220209	0.00666992	0.00309913	0.00435789	0.00512959	0.00513274	0.00245048	0.00577893	0.00746228	0.00286062	0.000281212
ACJ77316.1	BCAH187_A4339	lipM	B7HNX2	Octanoyltransferase LipM (EC 2.3.1.181) (Octanoyl-[acyl-carrier-protein]:[GcvH] N-octanoyltransferase)	0.0338517	0.038578	0.0378277	0.013298	0.0210676	0.0179444	0.00343733	0.0134082	0.0196617	0.0289281	0.0283267	0.0359739	0.00703274	0.0159407	0.00799568	0.0139675	0.0143462	0.00654068		0.0367525	0.00253998	0.0174367	0.00390956	0.0121691	0.00818287	0.0310762	0.00425217	0.0103231	0.00488882	0.0116181	0.00440126
ACJ79249.1	BCAH187_A4823		B7HSM5	Ftsk/spoiiie family protein	0.00148201	0.00153539	0.00177437	0.00218318	0.00153721	0.00327332	0.000752423	0.00146751	0.00245938	0.000633228	0.00248026	0.00262487	0.00153945	0.00209363	0	0.000764362	0.000628069	0		0.00159726	0.00015569	0.00233124	0.000877472	0.00155977	0.000857208	0.00191279	0.00111049	0.00121103	0.00108477	0.000464144	0.000407696
ACJ80856.1	BCAH187_A4709	coaE	B7HRM3	Dephospho-CoA kinase (EC 2.7.1.24) (Dephosphocoenzyme A kinase)	0.0140459	0.0097012	0.0112112	0.0229904	0.0145691	0.00827287	0.00475412	0.00463616	0.0194242	0.020005	0.00783565	0.00414625	0.0145903	0.0220474	0.0221174	0.00482955	0.019842	0.00452316		0.0116528	0.00220577	0.0152775	0.00738429	0.00960482	0.00850402	0.0106623	0.00829863	0.019585	0.0043257	0.00973156	0.00875721
B7HZG1	BCAH187_A5662	rpsF	B7HZG1	30S ribosomal protein S6	0.294087	0.32499	0.352102	0.269562	0.172856	0.225177	0.169217	0.165018	0.154544	0.268067	0.221479	0.321205	0.183291	0.221576	0.162079	0.0404475	0.257574	0.104174		0.323726	0.0290281	0.222532	0.0484073	0.162926	0.00755704	0.27025	0.0498985	0.188982	0.030154	0.134065	0.111607
ACJ78938.1	BCAH187_A3419		B7HYX3	Oxidoreductase, zinc-binding dehydrogenase family	0.0113725	0.0117821	0.00907734	0.0111688	0.0117961	0.0200948	0.0115478	0.00563063	0.0117953	0.012148	0.00951641	0.0100713	0.0147666	0.0187436	0.0201462	0.011731	0.00722943	0.0109868		0.010744	0.00145783	0.0143532	0.00498224	0.00965791	0.00348993	0.0105786	0.00138723	0.0178855	0.00279057	0.0099824	0.00241301
ACJ78986.1	BCAH187_A0967	cotJC	B7HXF1	CotJC protein	0	0.00515858	0.0158974	0	0	0	0.0151679	0.0147916	0.0123945	0.0382952	0.0333326	0.00881901	0.0155167	0.0140683	0.00588042	0.0205448	0.0253221	0.0192414		0.00701865	0.00811026	0	0	0.014118	0.00150441	0.0268156	0.0157818	0.0118218	0.00519611	0.0217028	0.0032015
ACJ80161.1	BCAH187_A4515		B7HQE0	Peptidase, U32 family (EC 3.4.-.-)	0.0213189	0.012621	0.02674	0.00299098	0.003159	0.00269069	0	0	0	0.0156155	0.0152909	0.0188795	0.0031636	0.0028683	0.00359676	0	0	0		0.0202266	0.00712259	0.00294689	0.000237247	0	0	0.0165953	0.00198482	0.00320955	0.0003664	0	0
ACJ81285.1	BCAH187_A4813		B7HSL5	Uncharacterized protein	0.0522821	0.03611	0.0347755	0.10269	0.0994207	0.0923803	0.168111	0.181197	0.195213	0.0521241	0.0364575	0.0462998	0.135771	0.114891	0.113198	0.080895	0.221569	0.202034		0.0410559	0.00974507	0.0981638	0.00526872	0.181507	0.0135537	0.0449605	0.00791868	0.121287	0.0125722	0.168166	0.0762074
B7HL54	BCAH187_A1707	panC	B7HL54	Pantothenate synthetase (PS) (EC 6.3.2.1) (Pantoate--beta-alanine ligase) (Pantoate-activating enzyme)	0.0200229	0.0311161	0.0213092	0.0196641	0.0207687	0.0235865	0.0135543	0.0099135	0.0110759	0.0285177	0.0279249	0.0295531	0.0173325	0.0188575	0.0236468	0.020654	0.00565707	0.0161198		0.0241494	0.0060675	0.0213398	0.00202256	0.0115146	0.00185961	0.0286652	0.000824028	0.0199456	0.00329479	0.0141436	0.0076913
ACJ77844.1	BCAH187_A3750	lexA	B7HKQ5	LexA repressor (EC 3.4.21.88)	0.0379807	0.0262324	0.0303155	0.0331557	0.0393954	0.0335552	0.0171404	0.0167151	0.0175079	0.0288502	0.0388444	0.037372	0.0350691	0.0238468	0.0299031	0.0174124	0.0214614	0.0366924		0.0315095	0.00596448	0.0353687	0.00349289	0.0171211	0.000396725	0.0350222	0.00539557	0.0296063	0.00561705	0.0251887	0.0101661
B7HQK0	BCAH187_A4575	rpmA	B7HQK0	50S ribosomal protein L27	0.264678	0.253899	0.234734	0.221426	0.183024	0.181874	0.0995393	0.0679488	0.10574	0.209427	0.246088	0.303842	0.183291	0.175414	0.127348	0.0505594	0.108015	0.0852333		0.251104	0.0151662	0.195441	0.0225109	0.0910761	0.0202674	0.253119	0.0475987	0.162018	0.0302821	0.0812691	0.0289321
ACJ79883.1	BCAH187_A4111		B7HMW2	EAL-domain protein	0	0.00240734	0.00741877	0.00912804	0.00964079	0.00615869	0.00235945	0.00230091	0.00385606	0.00794272	0.00777761	0.00411554	0.00724112	0.00437681	0.00823259	0.00958756	0	0.00673448		0.00327537	0.00378479	0.00830917	0.00187994	0.00283881	0.000881452	0.00661195	0.00216354	0.00661684	0.00200226	0.00544068	0.00492298
ACJ79188.1	BCAH187_A0365	purS	B7HS30	Phosphoribosylformylglycinamidine synthase subunit PurS (FGAM synthase) (EC 6.3.5.3) (Formylglycinamide ribonucleotide amidotransferase subunit III) (FGAR amidotransferase III) (FGAR-AT III) (Phosphoribosylformylglycinamidine synthase subunit III)	0.324896	0.232136	0.259326	0.0990229	0.0813442	0.118775	0.0227518	0.0221874	0.0278876	0.20105	0.224995	0.228192	0.0465501	0.0738587	0.0661548	0	0.0189916	0.0216465		0.272119	0.047685	0.0997139	0.0187248	0.0242756	0.00314077	0.218079	0.0148339	0.0621879	0.0140799	0.013546	0.0118061
ACJ79240.1	BCAH187_A4530		B7HQF5	Cysteine desulfurase (EC 2.8.1.7)	0.00247002	0.00767694	0.00591457	0.0145546	0.0102481	0.00654664	0.00250808	0	0.00204948	0.00844304	0.00620065	0.00874956	0.0128288	0.00930504	0.00875118	0.0127394	0.00209356	0.00954493		0.00535384	0.00264836	0.0104498	0.00400777	0.00151919	0.00133549	0.00779775	0.0013916	0.010295	0.00221171	0.00812596	0.00546292
ACJ82236.1	BCAH187_A2488		B7HR63	Pseudouridine synthase (EC 5.4.99.-)	0.0200229	0.0290417	0.0255711	0.0196641	0.0207687	0.0283038	0.00406629	0.0039654	0.00332277	0.027377	0.0234569	0.0283709	0.0124794	0.015086	0	0	0	0.00386874		0.0248786	0.00454909	0.0229122	0.00470178	0.00378482	0.000403311	0.0264016	0.00259815	0.00918847	0.00806348	0.00128958	0.00223362
B7HL53	BCAH187_A1706	panB	B7HL53	3-methyl-2-oxobutanoate hydroxymethyltransferase (EC 2.1.2.11) (Ketopantoate hydroxymethyltransferase) (KPHMT)	0.0135407	0.0175354	0.0135099	0.0199471	0.014045	0.0179444	0.00343733	0.00335205	0	0.014464	0.00566534	0.0269804	0.0175819	0.00637629	0.0159914	0	0.00286923	0.00327034		0.014862	0.00231532	0.0173122	0.00300138	0.00226312	0.00196039	0.0157033	0.0107115	0.0133165	0.00606278	0.00204653	0.00178365
ACJ80524.1	BCAH187_A4865		B7HSR7	Rhodanese-like domain protein	0.204987	0.193064	0.0818084	0.274519	0.241616	0.164638	0.387908	0.332151	0.270592	0.151285	0.132547	0.148526	0.261326	0.175506	0.297107	0.144169	0.355387	0.378064		0.159953	0.0679373	0.226925	0.0563945	0.330217	0.0586816	0.144119	0.0101167	0.244646	0.0624929	0.29254	0.128992
ACJ78056.1	BCAH187_A2393		B7HQ77	Conserved domain protein	0	0	0	0	0	0	0.00315372	0.00615095	0.00257707	0	0.00649738	0	0.00322624	0.00438765	0	0.0112132	0.00131625	0.00300051		0	0	0	0	0.00396058	0.0019187	0.00216579	0.00375126	0.00253796	0.00227336	0.00517664	0.00529518
ACJ77782.1	BCAH187_A0453		B7HT38	Uncharacterized protein	0	0	0	0	0	0.0149806	0.021522	0.020988	0.0281388	0	0	0	0.0264203	0.0279465	0.0200252	0.0174908	0.028744	0.00819059		0	0	0.00499353	0.00864905	0.0235496	0.00398331	0	0	0.0247974	0.00420265	0.0181418	0.0102922
ACJ81047.1	BCAH187_A0805	sph	B7HW99	Sphingomyelin phosphodiesterase C (EC 3.1.4.12)	0	0	0	0	0	0	0	0.00279841	0.0070347	0	0	0	0.00293559	0.00532315	0.00333754	0.0174908	0.014372	0.0027302		0	0	0	0	0.0032777	0.00354176	0	0	0.00386543	0.00127832	0.011531	0.00777962
ACJ81283.1	BCAH187_A1630		B7HKX8	Serine-type D-Ala-D-Ala carboxypeptidase (EC 3.4.16.4)	0	0	0.00803369	0	0	0	0.00511004	0.00498326	0	0.0129016	0.00842227	0	0	0	0	0.00778669	0	0		0.0026779	0.00463825	0	0	0.00336443	0.00291437	0.00710796	0.00655045	0	0	0.00259556	0.00449565
ACJ77980.1	BCAH187_A4629	gerE	B7HQQ2	Germination protein GerE	0	0	0	0.0499575	0.0395728	0.0674127	0.167872	0.125928	0.0527603	0	0.0212833	0	0.171732	0.131748	0.105132	0	0.0862321	0.0614294		0	0	0.0523143	0.0140688	0.11552	0.0582573	0.00709444	0.0122879	0.136204	0.0335226	0.0492205	0.0443936
ACJ81618.1	BCAH187_A4827		B7HSM9	Thioredoxin family protein	0.108586	0.121871	0.0505582	0.18662	0.131402	0.119917	0.385906	0.268808	0.157672	0.0773269	0.0378597	0.0721208	0.159792	0.127832	0.224417	0.0560042	0.2531	0.253514		0.0936718	0.0379238	0.14598	0.0356611	0.270796	0.11413	0.0624358	0.0214421	0.170681	0.0492045	0.187539	0.113913
ACJ79287.1	BCAH187_A5270		B7HW40	Uncharacterized protein	0.00343459	0.00711658	0.00822427	0	0.0106876	0.00303439	0.00348751	0.00680196	0.0170989	0.0146752	0.0114961	0	0.00356771	0.00646938	0	0.00708569	0.00582224	0		0.00625848	0.00250749	0.00457398	0.00550761	0.00912947	0.00709794	0.00872376	0.0077204	0.00334569	0.0032404	0.00430265	0.00377937
ACJ82211.1	BCAH187_A1289	cspA1	B7HZQ7	Cold shock protein CspA	0.323057	0.334692	0.224224	0.662124	0.291382	0.310232	0.955577	0.695425	0.442871	0.180045	0.129288	0.223897	0.306397	0.357168	0.481054	0.115909	0.583354	0.461362		0.293991	0.0606992	0.421246	0.208819	0.697958	0.256362	0.177743	0.0473466	0.381539	0.089843	0.386875	0.242461
ACJ80868.1	BCAH187_A5222		B7HVZ2	Collagen adhesion protein	0	0	0.0171832	0	0.00318997	0.00271707	0.0031228	0.00913597	0.0025518	0.0157686	0.0154408	0	0.0127784	0.00579284	0.00363203	0.0253788	0.00521338	0.00594219		0.00572772	0.00992071	0.00196901	0.00172153	0.00493686	0.00364773	0.0104032	0.00901089	0.00740111	0.0047806	0.0121781	0.0114379
ACJ79228.1	BCAH187_A3094		B7HVS3	Uncharacterized protein	0.00686918	0.00355829	0	0.0168652	0.0178126	0.0242751	0	0.0102029	0.0227986	0.0117401	0.00287402	0.00912477	0.00713541	0.0226428	0.0121686	0.0141714	0.0174667	0		0.00347582	0.00343533	0.019651	0.00403254	0.0110005	0.0114202	0.00791298	0.00455559	0.0139823	0.0079112	0.010546	0.00928057
B7HPS0	BCAH187_A0004	recF	B7HPS0	DNA replication and repair protein RecF	0.00250954	0.00519985	0.0140215	0.00739371	0	0.00665138	0.00254821	0.00248498	0.00208227	0.0064336	0.00839981	0.00888956	0.00521361	0.00472696	0.00296373	0.00776592	0.00212706	0.00484883		0.00724362	0.00602195	0.0046817	0.00407142	0.00237182	0.000252741	0.00790766	0.00129984	0.00430143	0.00118376	0.00491394	0.00281999
ACJ78139.1	BCAH187_A4812		B7HSL4	Putative lipoprotein	0.00835276	0.00288453	0	0.00273436	0.00577592	0.00491966	0.00282715	0.00275701	0	0.00475858	0.00698949	0.00493134	0.00289216	0.0026222	0.0098645	0.00287201	0	0.00268981		0.00374576	0.00424246	0.00447665	0.00156843	0.00186139	0.00161239	0.0055598	0.00124116	0.00512629	0.00410563	0.00185394	0.00160814
ACJ79365.1	BCAH187_A4252	bioD	B7HNN5	ATP-dependent dethiobiotin synthetase BioD (EC 6.3.3.3) (DTB synthetase) (DTBS) (Dethiobiotin synthase)	0.0233325	0.0322304	0.0217275	0.0305525	0.0242016	0.0412276	0.00789733	0.0154028	0.01936	0.023262	0.0195244	0.0206627	0.0121184	0.0109872	0.0183703	0.00401132	0.0131843	0.0150274		0.0257635	0.00565776	0.0319939	0.00860404	0.01422	0.00582213	0.0211497	0.00191581	0.0138253	0.00397647	0.010741	0.00590046
B7HMA9	BCAH187_A4041	coaD	B7HMA9	Phosphopantetheine adenylyltransferase (EC 2.7.7.3) (Dephospho-CoA pyrophosphorylase) (Pantetheine-phosphate adenylyltransferase) (PPAT)	0.0230939	0.0299071	0.00921657	0.0170101	0.0179656	0.0102015	0	0	0.009581	0.019735	0.00483118	0.0204514	0.0119945	0.0163124	0.0204552	0	0.00978708	0.0111553		0.0207392	0.0105443	0.0150591	0.0042338	0.00319367	0.00553159	0.0150059	0.00881881	0.016254	0.00423066	0.00698079	0.00608412
ACJ77422.1	BCAH187_A4543	recJ	B7HQG8	Single-stranded-DNA-specific exonuclease RecJ	0.00362418	0.0037547	0.00482125	0.00355923	0.00250611	0.0010673	0.00122667	0	0	0.0020647	0.00404356	0.00641897	0.00250976	0.00227549	0.0014267	0	0	0		0.00406671	0.0006567	0.00237755	0.00125093	0.000408891	0.000708219	0.00417574	0.00218014	0.00207065	0.000569846	0	0
ACJ77680.1	BCAH187_A0271		B7HRX6	Hydrolase, haloacid dehalogenase-like family	0.0129804	0.00336197	0.0181312	0.0127478	0.00673193	0.0200688	0	0.00642668	0.00538518	0.00831931	0.00814637	0.00862134	0.00674173	0.0122249	0	0.00669476	0.00275051	0.00313502		0.0114912	0.00749639	0.0131828	0.00667909	0.00393729	0.00344933	0.00836234	0.000240389	0.00632221	0.00612323	0.00419343	0.00217473
ACJ77554.1	BCAH187_A3856	ribF	B7HLE2	Riboflavin biosynthesis protein [Includes: Riboflavin kinase (EC 2.7.1.26) (Flavokinase); FMN adenylyltransferase (EC 2.7.7.2) (FAD pyrophosphorylase) (FAD synthase)]	0.0291355	0.0241479	0.0279065	0.0114454	0.0241766	0.0231666	0.00295844	0	0.014505	0.0298774	0.0243803	0.0232216	0.0181588	0.0164639	0.0103226	0.00601078	0.00987798	0.00281472		0.0270633	0.00259853	0.0195962	0.00707685	0.00582114	0.00766452	0.0258264	0.00355578	0.0149818	0.004123	0.00623449	0.00353694
ACJ81775.1	BCAH187_A0417		B7HT02	Oxidoreductase family, NAD-binding Rossmann fold protein	0	0.00911188	0.0163802	0.0287917	0.0212863	0	0.00595375	0.00580604	0	0.00751589	0.00735965	0.00259625	0.00304533	0	0.00346231	0	0	0.00283226		0.00849737	0.00820738	0.0166927	0.0149354	0.00391993	0.00339556	0.00582393	0.00279634	0.00216921	0.00189013	0.000944086	0.00163521
ACJ77184.1	BCAH187_A0789		B7HVG6	Oligopeptide ABC transporter, ATP-binding protein	0	0.00287602	0	0.00817889	0.0115178	0.0196206	0	0	0.0023034	0	0.00232296	0	0.00288363	0.00261447	0.00655693	0.00286354	0	0		0.000958674	0.00166047	0.0131057	0.00588383	0.000767799	0.00132987	0.000774319	0.00134116	0.00401834	0.0022026	0.000954513	0.00165327
ACJ79067.1	BCAH187_A1212		B7HZI0	HIT family protein	0.0849584	0.0609357	0.0469469	0.0449271	0.0338934	0.0635115	0.0663595	0.0582418	0.0867613	0.0558472	0.043749	0.0636622	0.0475198	0.0923234	0.0463083	0.0337063	0.121863	0.0631358		0.0642803	0.0192252	0.047444	0.0149686	0.0704542	0.0146941	0.0544195	0.0100331	0.0620505	0.0262241	0.0729016	0.0448823
ACJ79650.1	BCAH187_A4620		B7HQP3	dITP/XTP pyrophosphatase (EC 3.6.1.66) (Non-canonical purine NTP pyrophosphatase) (Non-standard purine NTP pyrophosphatase) (Nucleoside-triphosphate diphosphatase) (Nucleoside-triphosphate pyrophosphatase) (NTPase)	0.0186352	0.0144798	0.02603	0.00915064	0.00483233	0.0123479	0.00473058	0.00922642	0.0270592	0.0238871	0.0116953	0.0206286	0.00483936	0.0219382	0.00550198	0.00961129	0.0197437	0.0135023		0.019715	0.00585031	0.00877694	0.00377168	0.0136721	0.0118095	0.018737	0.0063122	0.0107599	0.00968643	0.0142858	0.00511146
ACJ82122.1	BCAH187_A2089		B7HND1	Phospholipase, patatin family	0	0	0	0	0	0.0103604	0.00297688	0.00870906	0.00729768	0	0.00245322	0	0.00913599	0.0138054	0.00346231	0.00907234	0.00248488	0		0	0	0.00345347	0.00598159	0.00632787	0.00298661	0.000817739	0.00141637	0.00880122	0.00517965	0.00385241	0.00468822
ACJ78045.1	BCAH187_A0329		B7HS11	Protein disulfide isomerase	0.0116182	0.00802445	0.00927346	0.0076067	0.00803399	0.0102645	0.00786483	0.0076697	0.0224937	0.00661893	0.00648134	0.00685923	0	0.0291788	0	0.0119844	0.0229775	0.0112241		0.00963872	0.00182453	0.00863506	0.0014272	0.0126761	0.00850285	0.00665317	0.000191256	0.00972625	0.0168464	0.0153954	0.00657732
ACJ80636.1	BCAH187_A1754		B7HL96	5'-3' exonuclease family protein	0.0130705	0.0101559	0.0182571	0	0	0	0	0	0.00271129	0.0167542	0.0191402	0.0115749	0	0.00307745	0	0.00337063	0	0		0.0138279	0.00410334	0	0	0.000903764	0.00156536	0.0158231	0.00386761	0.00102582	0.00177676	0.00112354	0.00194603
ACJ79788.1	BCAH187_A5564		B7HYE6	Putative lipoprotein	0	0	0.0153296	0	0	0.0127259	0	0	0.0199197	0.00410306	0.00803554	0	0	0	0	0	0	0		0.00510987	0.00885055	0.00424195	0.00734728	0.0066399	0.0115006	0.0040462	0.00401807	0	0	0	0
ACJ78022.1	BCAH187_A3513		B7HZ66	Putative phosphoglycerate mutase	0.0120651	0.00833309	0.0256803	0.00789927	0.00834299	0.00710618	0.00816733	0.011947	0.0133479	0.0068735	0.0100959	0.0213691	0.00835514	0.00757525	0.00949915	0.0165938	0.0170437	0.00777056		0.0153595	0.00913081	0.00778281	0.000626576	0.0111541	0.00267977	0.0127795	0.00761131	0.00847651	0.000967672	0.0138027	0.00522885
ACJ77273.1	BCAH187_A2066		B7HNA8	O-methyltransferase	0.00422008	0.00874413	0.0134735	0.0165778	0.00875453	0.0149134	0.0214255	0.0125364	0.0210095	0.0144251	0.0105939	0.0112116	0.00876728	0.0119234	0.00996771	0.0174124	0.0178845	0.00815386		0.00881259	0.00462711	0.0134153	0.00412121	0.0183238	0.00501637	0.0120769	0.00205694	0.0102195	0.00159304	0.0144836	0.00548677
ACJ81903.1	BCAH187_A1592		B7HKF5	Peptidase, M23/M37 family	0.00222477	0.0023049	0.00177577	0.00436981	0.00461527	0.00589662	0.00677714	0.008812	0.00553796	0.00190118	0.00558498	0.00591061	0.011555	0.014667	0.0105097	0.0183592	0.00754276	0.0128958		0.00210181	0.000285189	0.00496057	0.000819883	0.00704237	0.00165306	0.00446559	0.0022268	0.0122439	0.00216257	0.0129326	0.00540829
ACJ80356.1	BCAH187_A1228		B7HZJ6	ABM domain-containing protein	0.0399245	0.0413624	0.0500767	0.0392091	0.0414116	0.0503893	0.0521224	0.0564769	0.0567892	0.0584873	0.038181	0.0555597	0.0414719	0.0429724	0.0404146	0.0470662	0.0821818	0.0495903		0.0437879	0.00549352	0.04367	0.00592237	0.0551295	0.00260891	0.0507427	0.0109768	0.0416196	0.00128528	0.0596128	0.0195861
B7HRQ4	BCAH187_A4741		B7HRQ4	UPF0173 metal-dependent hydrolase BCAH187_A4741	0.0165829	0.0257702	0.0297813	0.00407143	0.00860027	0.00732531	0	0.0205257	0.00687975	0.0247991	0.0242836	0.0293708	0.00861279	0.00390443	0	0.00855278	0	0.00400509		0.0240448	0.00676626	0.00666567	0.00233537	0.00913517	0.0104471	0.0261512	0.00280016	0.0041724	0.00431264	0.00418595	0.00427926
B7HL74	BCAH187_A1727	gpsB	B7HL74	Cell cycle protein GpsB (Guiding PBP1-shuttling protein)	0.0252074	0.0348204	0.0268268	0.0165038	0.0522927	0.0222703	0.0426597	0.0166405	0.0488032	0.0215411	0.0210933	0.0372052	0.0261844	0.0395672	0.0297696	0.00866732	0.0284874	0.00811745		0.0289515	0.00514666	0.0303556	0.0192156	0.0360345	0.0170743	0.0266132	0.00917567	0.0318404	0.00692753	0.0150907	0.0116051
ACJ78973.1	BCAH187_A3551		B7HZX3	Putative lipoprotein	0.0093176	0.0128709	0.00743713	0.00610042	0.0128862	0.00823191	0.00630744	0.0153774	0.00773121	0.0106165	0.00519791	0.00550096	0.00322624	0.0029251	0.00366799	0.00640753	0	0.012002		0.00987521	0.00275947	0.00907285	0.00347017	0.00980534	0.00487775	0.00710512	0.00304472	0.00327311	0.000373655	0.00613652	0.00600561
ACJ77363.1	BCAH187_A3358		B7HXZ3	Nitroreductase family protein	0.0165829	0.0128851	0.0231632	0.00407143	0.0129004	0.010988	0.00420959	0.0082103	0.0137595	0.0177137	0.0138763	0.0146854	0.0172256	0.0234266	0.00489604	0.00427639	0.0210832	0.00801018		0.0175437	0.005206	0.00931993	0.00464483	0.00872646	0.00479583	0.0154251	0.00202278	0.0151827	0.00943266	0.0111233	0.00882528
ACJ81363.1	BCAH187_A0222		B7HR09	Putative lipoprotein	0.00741006	0.0115154	0.0147864	0.0181932	0.0115291	0.0196399	0.0150485	0.0146751	0.0184453	0.022163	0.018602	0.0131243	0.0153945	0.0104682	0.0131268	0.0191091	0.00942103	0.0178968		0.0112373	0.00369604	0.0164541	0.00432606	0.0160563	0.00207736	0.0179631	0.00455306	0.0129965	0.00246575	0.0154756	0.00527834
ACJ77664.1	BCAH187_A1340		B7HZV8	Oligopeptide ABC transporter, permease protein	0.0278425	0.0288453	0.0177787	0.0218749	0.0144398	0.0221385	0.0197901	0.0192991	0.0184817	0.0237929	0.0232983	0.022191	0.0202451	0.0209776	0.0131527	0.0229761	0.0141594	0.0242083		0.0248222	0.0061204	0.0194844	0.00437074	0.0191903	0.000660931	0.0230941	0.000820237	0.0181251	0.00432184	0.0204479	0.00548075
ACJ79940.1	BCAH187_A1057		B7HXN7	Uncharacterized protein	0.0244436	0.00633098	0.024388	0.0180042	0.0190155	0.00539885	0	0.0060511	0.0304228	0.0156662	0.0204541	0.0216466	0.0126955	0.0230209	0	0	0.0103591	0		0.0183875	0.0104413	0.0141395	0.00758651	0.012158	0.0161046	0.0192557	0.00316521	0.0119055	0.0115308	0.00345302	0.0059808
B7HKC8	BCAH187_A1563	hisZ	B7HKC8	ATP phosphoribosyltransferase regulatory subunit	0	0.00464272	0.0107307	0	0.00697236	0.00395916	0.00227518	0.00665621	0.00185917	0.00765905	0.00374992	0	0.00465501	0.00211025	0.00264619	0.00462257	0.00189916	0.00432931		0.00512448	0.00538156	0.00364384	0.00349686	0.00359685	0.00265763	0.00380299	0.0038298	0.00313715	0.00134154	0.00361701	0.00149491
ACJ82195.1	BCAH187_A1050		B7HXN1	Autolysin (Cell wall hydrolase)	0.00488449	0	0.00129957	0.00799493	0.00675523	0.00431534	0.00661299	0.00806115	0.00270191	0	0	0	0.00845633	0.0030668	0.0153827	0.00503844	0.00414004	0.0047188		0.00206135	0.00252978	0.00635517	0.00187213	0.00579202	0.00277234	0	0	0.00896861	0.00617391	0.00463243	0.000455388
ACJ78005.1	BCAH187_A1951	hflX	B7HMK9	GTPase HflX (GTP-binding protein HflX)	0.00224601	0.0023269	0	0.00882305	0.00232967	0.00793721	0.00456123	0.00889612	0.00372722	0.00191933	0	0.00198901	0.00233306	0.00423057	0.00530501	0.00926721	0	0.00650946		0.0015243	0.0013207	0.00636331	0.0035212	0.00572819	0.00277502	0.00130278	0.00112878	0.00395621	0.00150485	0.00525889	0.00475849
ACJ81454.1	BCAH187_A4756		B7HRR9	Transcriptional regulator, ArsR family	0.0250954	0.0259992	0.015023	0.0123229	0.0325377	0.0498854	0.0254821	0.0248498	0.0312341	0.016084	0.0104998	0.0111119	0.039102	0.0413609	0.022228	0.0194148	0.0478588	0.0424272		0.0220392	0.006093	0.031582	0.0187995	0.0271887	0.00351766	0.0125652	0.00306267	0.0342303	0.0104555	0.036567	0.0151004
B7HPM1	BCAH187_A4455	rpsT	B7HPM1	30S ribosomal protein S20	0.376431	0.286756	0.326971	0.206589	0.137807	0.254318	0.157389	0.153484	0.202103	0.331141	0.324258	0.333358	0.172509	0.177261	0.156904	0.0799433	0.281523	0.160439		0.330053	0.0449168	0.199571	0.0585717	0.170992	0.0270133	0.329586	0.00474563	0.168891	0.01065	0.173968	0.101468
B7HNT8	BCAH187_A4305	argR	B7HNT8	Arginine repressor	0.0378957	0.0327171	0.0403302	0.0248111	0.0262048	0.0558002	0.0320664	0.0187625	0.0366843	0.0377812	0.0369958	0.0335596	0.0328037	0.0475868	0.0298362	0.0130301	0.0374734	0.0122034		0.036981	0.00388808	0.0356054	0.0175031	0.029171	0.00930512	0.0361122	0.00224525	0.0367423	0.00950815	0.0209023	0.0143569
ACJ78742.1	BCAH187_A4566		B7HQJ1	MOSC domain-containing protein	0.0306397	0.0090695	0.0244561	0.0171947	0.0227007	0.0309367	0.0222227	0.0216714	0.0145275	0.0261833	0.0183135	0.0310101	0.0227337	0.0288564	0.0155079	0.0225754	0.0259699	0.0126859		0.0213884	0.0111075	0.0236107	0.00691604	0.0194739	0.00429255	0.025169	0.00640875	0.022366	0.00668186	0.0204104	0.00690157
ACJ78215.1	BCAH187_A2400		B7HQ84	Histidine kinase (EC 2.7.13.3)	0.00505956	0.00786267	0.00605766	0	0.00524801	0.011175	0	0.00501005	0.00629719	0.00432366	0.00635067	0	0.00788348	0.0142952	0.00597527	0.00782855	0.00428843	0.00244396		0.00632663	0.00142078	0.00547435	0.00559096	0.00376908	0.00332696	0.00355811	0.00324381	0.00938466	0.0043584	0.00485365	0.00273643
ACJ81516.1	BCAH187_A4219		B7HN66	Purine nucleoside phosphorylase (EC 2.4.2.1) (Inosine-guanosine phosphorylase)	0.0275774	0.0249993	0.0302661	0.0744788	0.0893892	0.0730921	0.049004	0.0614419	0.065786	0.0265121	0.0346146	0.0244219	0.0572924	0.0681773	0.0488528	0.0782281	0.0584357	0.0399629		0.0276142	0.00263363	0.0789867	0.00903546	0.058744	0.00871026	0.0285162	0.00538381	0.0581075	0.00968802	0.0588756	0.0191364
ACJ80168.1	BCAH187_A0219		B7HR07	Lipoprotein	0.00348547	0	0.00556408	0.0136921	0.0108459	0.00923803	0.00353917	0.00345137	0.0144602	0.00297852	0.0058332	0.00308665	0.0108617	0.00328261	0.0041163	0.00719067	0.011817	0.00336724		0.00301652	0.00281153	0.0112587	0.00225552	0.00715025	0.00633077	0.00396613	0.00161784	0.00608686	0.00415607	0.0074583	0.00423123
ACJ82529.1	BCAH187_A4270	proC3	B7HNQ3	Pyrroline-5-carboxylate reductase (P5C reductase) (P5CR) (EC 1.5.1.2) (PCA reductase)	0	0	0.0107692	0.0231882	0.0139947	0.00894003	0.00685002	0.0100201	0.0139938	0.00576487	0.00846756	0	0.0175188	0.00317672	0.0159341	0.0139174	0	0.00977586		0.00358973	0.00621759	0.0153743	0.00722356	0.010288	0.0035794	0.00474414	0.00432508	0.0122099	0.00786297	0.00789776	0.00714626
ACJ82145.1	BCAH187_A5301		B7HW68	Uncharacterized protein	0.05692	0.0432447	0.0333171	0.0708067	0.0669121	0.0670502	0.0308251	0.048848	0.0661205	0.0389129	0.0444547	0.0436861	0.0433591	0.0679024	0.0448145	0.0352285	0.0450285	0.0183297		0.0444939	0.0118509	0.0682564	0.00220975	0.0485978	0.017649	0.0423512	0.00300236	0.0520253	0.0137692	0.0328622	0.0135057
[truncated: 878 more rows]
