# Supplementary material for: Heme A Synthase Deficiency Affects the Ability of Bacillus cereus to Adapt to a Nutrient-Limited Environment
Source: Int J Mol Sci. 2022 Jan 18;23(3):1033. doi: 10.3390/ijms23031033 (PMC8835132; doi:10.3390/ijms23031033)
Supplement: Supplementary file 1 [file ijms-23-01033-s001.zip › Table S2.xlsm]

## Sheet: Table S2
Table S2. Proteins identified in the exoproteome of the B. cereus wild-type (WT) and ΔctaA strains.The values given for each protein at each growth phase are Normalized Spectral abundance Factor (NSAF) values.
					NASF (%)
				Strain	WT									ΔctaA										NASF (%) mean values
				Growth phase	Early Exponential			Late Exponential			Stationary			Early Exponential			Late Exponential	LE	LE	Stationary	S	S		WT						ΔctaA
				Replicates	EE1	EE2	EE3	LE1	LE2	LE3	S1	S2	S3	EE1	EE2	EE3	LE1	LE2	LE3	S1	S2	S3		EE		LE		S		EE		LE		S
GI number	Gene ORF	Gene	Protein ID	Function description																				Mean	SD	Mean	SD	Mean	SD	Mean	SD	Mean	SD	Mean	SD
ABK00533			A1BYH7	Chitin-binding domain protein (Chitin-binding protein)	0.0105423	0.018337	0	0.00454311	0.00479139	0	0.00793968	0.029629	0.00379654	0.0301726	0.0377604	0.0860151	0.0152928	0.146172	0.230547	0.014759	0.00431425	0.0734072		0.00962642	0.00920273	0.0031115	0.0026975	0.0137884	0.0138739	0.0513161	0.0302888	0.130671	0.108461	0.0308268	0.0372437
ABK00552			A1BYI2	Uncharacterized protein	0	0	0	0.0187869	0	0.0322235	0.00820814	0.0306308	0	0	0	0	0	0.151115	0.161732	0	0.0267608	0.0798835		0	0	0.0170035	0.0161856	0.0129463	0.0158556	0	0	0.104282	0.090467	0.0355481	0.0406602
ABK00574			A1BYQ6	Putative lipoprotein	0	0	0.0487411	0.0243342	0.025664	0.0208691	0.0212636	0.0198377	0.0101677	0	0	0	0.0136521	0.0230276	0.0110257	0.0197633	0.0346625	0.0413884		0.016247	0.0281407	0.0236224	0.00247543	0.0170896	0.00603685	0	0	0.0159018	0.00630934	0.0319381	0.011067
ABK00589			A1BYU6	Multimodular transpeptidase-transglycosylase / penicillin-binding protein 1A/1B	0	0	0	0	0.00791901	0	0.0131224	0.0183636	0.00627476	0	0	0	0	0.00710551	0	0	0	0.0191565		0	0	0.00263967	0.00457204	0.0125869	0.00606217	0	0	0.0023685	0.00410237	0.00638549	0.01106
ABK00590			A1BYW0	LacI family transcriptional regulator	0	0	0	0.267045	0.179225	0.0416398	0.190921	0.0989545	0.101437	0	0	0	0.0272399	0.0459467	0.0659979	0.0394334	0.0691616	0.103227		0	0	0.162636	0.113614	0.130437	0.052395	0	0	0.0463948	0.0193829	0.0706073	0.0319214
ABK00605			A1BYH6	Uncharacterized protein	0.339727	0.483474	0.533169	0.226258	0.196513	0.13697	0.116299	0.1519	0.111222	0.35357	0.442486	0.183263	0.179205	0.163731	0.120607	0.118903	0.11375	0.113185		0.452123	0.100459	0.18658	0.0454656	0.126474	0.0221657	0.32644	0.131724	0.154515	0.0303668	0.115279	0.00315078
ABK00619			A1BYI3	NlpC/P60 family domain protein	0.112314	0.122097	0.048473	4.47706	4.50478	2.82259	2.96052	2.36742	1.50665	0.160724	0.0502857	0.0416534	2.34883	2.57636	1.87501	1.41513	2.64284	1.86252		0.0942946	0.039983	3.93481	0.963314	2.2782	0.731033	0.084221	0.066394	2.26673	0.357806	1.9735	0.621333
ABK00628			A1BZ19	Uncharacterized protein	0	0	0	0.0908385	0.0958028	0.0389518	0.0793761	0.0740532	0.0379555	0	0	0	0.0509628	0.0859612	0.0823166	0.0737756	0.215656	0.115876		0	0	0.0751977	0.0314879	0.0637949	0.0225353	0	0	0.0730802	0.0192407	0.135103	0.0728682
ABK00643			A1BYZ2	ATP-dependent Clp protease proteolytic subunit (EC 3.4.21.92) (Endopeptidase Clp)	0.0245591	0	0.0847949	0.0635012	0.0558096	0.117994	0.277442	0.232953	0.132665	0.0702895	0.0439829	0.0728652	0.0950024	0.120184	0.028772	0.23208	0.422116	0.234011		0.0364513	0.0436304	0.0791018	0.0339009	0.214353	0.0741588	0.0623792	0.0159836	0.0813193	0.0472169	0.296069	0.109164
ABK00645	clpP		A1BYQ8	Cell wall anchor protein (LPXTG-motif cell wall anchor domain protein)	0	0	0	0.034863	0.0367682	0.00996622	0.0304638	0.0189473	0.0776905	0	0	0	0	0.0219941	0	0.0283144	0	0.0395307		0	0	0.0271991	0.0149545	0.0423672	0.0311281	0	0	0.00733136	0.0126983	0.022615	0.0203723
ABK00649			A1BYN6	Cell surface protein (Surface layer domain protein)	0.0212293	0.0738514	0.0366491	0.0320201	0.0289457	0.0235376	0.0279796	0.0335614	0.038226	0	0	0	0.0153978	0.0476157	0.049742	0.0260055	0.0217193	0.0272304		0.0439099	0.027052	0.0281678	0.00429439	0.0332557	0.00513003	0	0	0.0375852	0.0192442	0.0249851	0.00289378
ABK00658			A1BZ06	Conserved repeat domain protein	0	0	0	0	0	0	0	0.000707748	0	0	0	0	0	0	0.000786724	0	0	0		0	0	0	0	0.000235916	0.000408618	0	0	0.000262241	0.000454215	0	0
ABK00669			A1BYH8	Uncharacterized protein	0.0348085	0.0908173	0	1.33504	1.21815	1.32504	1.71709	2.97155	1.30368	0	0	0.0258186	1.26234	2.37057	2.3924	1.0599	1.41023	2.15587		0.0418753	0.0458192	1.29274	0.0647882	1.99744	0.868558	0.00860619	0.0149064	2.00844	0.646227	1.542	0.559739
ABK00673			A1BYW4	SMI1/KNR4 family protein	0	0	0	0	0.0136502	0.0110998	0	0	0.0108159	0	0	0	0	0	0	0.0105117	0	0		0	0	0.00824999	0.0072576	0.00360531	0.00624458	0	0	0	0	0.00350389	0.00606891
ABK00685			A1BYS9	ATPase	0	0	0	0	0.00664827	0.00540614	0.00550833	0.00513895	0.00526787	0	0	0	0	0	0	0.0102394	0.0119724	0.00536083		0	0	0.00401814	0.0035348	0.00530505	0.000187478	0	0	0	0	0.00919088	0.00342824
ABK00695			A1BYS3	Ribonuclease	0.00821156	0.00714148	0	0	0	0	0	0	0	0	0.00735305	0.00304539	0.00198531	0	0.00160336	0	0	0		0.00511768	0.00446422	0	0	0	0	0.00346615	0.00369454	0.00119622	0.00105341	0	0
ABK00703			A1BYX3	N-acetylmuramoyl-L-alanine amidase (EC 3.5.1.28) (Sporulation-specific N-acetylmuramoyl-L-alanine amidase)	0	0	0	0	0	0	0.0453768	0.0423339	0	0	0	0	0	0.0245707	0	0.0070292	0.0410946	0.0220809		0	0	0	0	0.0292369	0.0253656	0	0	0.00819023	0.0141859	0.0234016	0.0170711
ABK00710	cwlC		A1BYI0	Neutral metalloproteinase (EC 3.4.24.-)	0.331621	0.532442	0.39634	0.927077	1.02025	0.653651	0.470687	0.436136	0.793103	0.511063	0.395933	0.302737	0.85932	0.745532	0.597703	0.639847	0.521961	0.454967		0.420134	0.102503	0.866993	0.190543	0.566642	0.19688	0.403244	0.104355	0.734185	0.131177	0.538925	0.0936002
ABK00711			A1BYI4	TIR domain-containing protein	0	0	0	0.0359021	0.0283981	0.0230924	0	0	0.00750057	0	0	0	0	0	0	0	0	0		0	0	0.0291309	0.00643622	0.00250019	0.00433046	0	0	0	0	0	0
ABK00719			A1BYQ7	Class D sortase (LPXTG-site transpeptidase sortase family protein)	0	0	0	0	0	0	0	0.0209382	0	0	0	0	0	0	0.0310328	0	0	0		0	0	0	0	0.00697939	0.0120887	0	0	0.0103443	0.0179168	0	0
ABK00723			A1BZ18	Tetratricopeptide repeat domain protein (Tetratricopeptide repeat-containing protein)	0.196459	0.128143	0.254367	0.0158742	0.00558057	0.0272276	0.0693556	0.125096	0.00442186	0.105427	0.10995	0.382515	0	0.0550802	0.119875	0	0.0200994	0.152996		0.19299	0.0631833	0.0162274	0.0108278	0.066291	0.0603952	0.199297	0.158688	0.0583184	0.060003	0.0576986	0.0831399
ABK00725			A1BYY5	DUF1657 domain-containing protein	0	0	0	0.119599	0.126136	0.0769268	0.156762	0.0731247	0.324823	0	0	0	0.100648	0	0	0.339969	0.170362	0.076282		0	0	0.107554	0.0267244	0.184903	0.128187	0	0	0.0335492	0.058109	0.195538	0.133634
ABK00735			A1BYI1	Uncharacterized protein	0	0	0	0.0219222	0.0154135	0.0188006	0.0191559	0.0178714	0.0122131	0	0	0	0.0327972	0.0898957	0.0728405	0.0237392	0.0277571	0.0683577		0	0	0.0187121	0.00325525	0.0164135	0.00369387	0	0	0.0651778	0.0293104	0.0399513	0.0246825
ACJ77156	ndk	BCAH187_A1678	B7HL25	Nucleoside diphosphate kinase (NDK) (NDP kinase) (EC 2.7.4.6) (Nucleoside-2-P kinase)	0.063377	0.0551181	0.164116	0.177527	0.144022	0.210804	0.250587	0.166988	0.194001	0.272083	0.227004	0.21154	0.306453	0.219686	0.0989983	0.310542	0.337167	0.209038		0.0942036	0.0606863	0.177451	0.0333913	0.203859	0.0426626	0.236875	0.0314556	0.208379	0.104188	0.285582	0.0676132
ACJ77178		BCAH187_A2554	B7HRC9	O-methyltransferase family protein	0	0	0	0	0	0.00874753	0.0178258	0.00831519	0.0170476	0	0	0.0175561	0.0114449	0.0096523	0	0.016568	0	0.0173484		0	0	0.00291584	0.00505039	0.0143962	0.00528064	0.00585202	0.010136	0.0070324	0.00615584	0.0113055	0.00979861
ACJ77205	hppD	BCAH187_A0274	B7HRX9	4-hydroxyphenylpyruvate dioxygenase (EC 1.13.11.27)	0.0125015	0	0	0	0	0	0.0047076	0.00439191	0.00450209	0	0.0223889	0.111273	0.00604496	0.0305889	0.00488199	0.0131263	0.015348	0.0137446		0.00416716	0.00721774	0	0	0.00453387	0.000160225	0.044554	0.0588548	0.0138386	0.0145178	0.014073	0.00114668
ACJ77209		BCAH187_A2405	B7HQ89	Peptidase, M20/M25/M40 family	0	0	0	0	0	0	0.00421182	0.00392938	0	0	0	0.0165924	0	0.00456124	0.00436785	0.00391465	0.00915444	0.0163962		0	0	0	0	0.00271373	0.0023544	0.0055308	0.00957962	0.00297636	0.00257942	0.00982175	0.00626745
ACJ77214		BCAH187_A1828	B7HLV3	Flagellar hook assembly protein family protein	0	0	0	0.129903	0.0456675	0.148541	0.0756743	0.0529497	0.0814171	0	0	0.0186324	0.0485861	0.153661	0.0294291	0.070335	0.0411198	0.027618		0	0	0.108037	0.0548117	0.0700137	0.0150542	0.00621078	0.0107574	0.0772253	0.0668844	0.0463576	0.0218349
ACJ77221		BCAH187_A1493	B7HK60	DinB_2 domain-containing protein	0	0	0	0.0108861	0.0229621	0.018672	0.0190249	0	0.045486	0	0	0	0.0366445	0.0103016	0	0.0442065	0.0620264	0		0	0	0.0175067	0.00612174	0.0215037	0.0228441	0	0	0.0156487	0.0188983	0.035411	0.0319349
ACJ77255		BCAH187_A4241	B7HNM5	ZnF_CDGSH domain-containing protein	0	0	0	0	0	0.0263589	0.0268571	0.0501122	0.0256847	0	0	0	0	0	0.0278521	0.0499244	0.0583743	0.0784139		0	0	0.0087863	0.0152183	0.034218	0.0137773	0	0	0.00928402	0.0160804	0.0622375	0.0146324
ACJ77260		BCAH187_A0515	B7HTZ4	Tellurium resistance protein	0.126519	0.0660192	0.131049	0.0218089	0.0230008	0.0187034	0	0.0444476	0	0.217263	0.181267	0.337836	0	0.020638	0.167985	0	0	0.0556401		0.107863	0.0363081	0.0211711	0.00221855	0.0148159	0.0256618	0.245455	0.0820037	0.0628744	0.0916116	0.0185467	0.0321238
ACJ77264		BCAH187_A0666	B7HV44	Putative prophage LambdaBa01, major tail protein	0	0	0	0.0623449	0.0328761	0.115846	0.0453983	0.0508247	0.0086833	0	0	0.0536538	0	0.0983293	0.169488	0.00843903	0.0592043	0.0883653		0	0	0.0703556	0.042061	0.0349688	0.022925	0.0178846	0.030977	0.0892726	0.0851064	0.0520029	0.0404469
ACJ77266		BCAH187_A3112	B7HVU0	Serine-type D-Ala-D-Ala carboxypeptidase (EC 3.4.16.4)	0	0	0	0.0027824	0.00293446	0.0023862	0	0	0.00465033	0	0	0	0.003122	0.00263301	0.00252137	0.00225976	0	0		0	0	0.00270102	0.000283044	0.00155011	0.00268487	0	0	0.00275879	0.000319461	0.000753253	0.00130467
ACJ77274	divIC2	BCAH187_A2900	B7HUG0	Cell division protein DivIC	0	0	0	0.0647243	0.102392	0.013877	0.0989749	0.0659555	0.121698	0	0	0	0.0907802	0.0459369	0.0146631	0.105133	0.138294	0.110085		0	0	0.0603312	0.0444209	0.0955429	0.0280294	0	0	0.05046	0.0382596	0.117837	0.0178878
ACJ77291		BCAH187_A1064	B7HXP4	Crystal protein	0.432374	0.51704	0.0933032	0.00776365	0.00272931	0.0244132	0.006784	0.0400841	0.0173009	0.0687487	0.0752829	0.160353	0.00580749	0.0318362	0.112565	0.00420356	0.00737256	0.00220078		0.347572	0.224236	0.0116354	0.0113486	0.0213897	0.0170224	0.101461	0.0511059	0.0500696	0.0556654	0.0045923	0.00260771
ACJ77297	adP2	BCAH187_A3064	B7HVP3	Alkaline D-peptidase	0.0249342	0.0325274	0.0215225	0	0	0.0230378	0.0281679	0.026279	0	0.0356815	0.066982	0.036989	0	0.0508412	0.0632913	0	0.0255097	0.0685341		0.026328	0.00563329	0.00767926	0.0133009	0.018149	0.0157458	0.0465508	0.017706	0.0380442	0.0335302	0.0313479	0.034638
ACJ77306	rocB	BCAH187_A3030	B7HVK9	RocB protein	0	0	0	0	0	0	0	0.00596501	0	0	0	0	0	0.0034621	0	0	0	0		0	0	0	0	0.00198834	0.0034439	0	0	0.00115403	0.00199885	0	0
ACJ77310		BCAH187_A3835	B7HLC2	Peptidase_M16_C domain-containing protein	0.0754111	0.0936914	0	0	0	0	0	0.0302774	0	0	0	0.159814	0	0.0175731	0.0462771	0	0	0.0157924		0.0563675	0.049664	0	0	0.0100925	0.0174807	0.0532713	0.0922686	0.0212834	0.0233606	0.00526412	0.00911773
ACJ77312		BCAH187_A3497	B7HZ50	Uncharacterized protein	0	0	0	0	0	0	0	0.0138843	0	0	0	0	0	0	0	0	0.0323468	0.0144838		0	0	0	0	0.00462809	0.00801609	0	0	0	0	0.0156102	0.0162028
ACJ77315		BCAH187_A1022	B7HXK4	Putative lipoprotein	0.0262909	0	0	0.0113298	0	0.019433	0.00990018	0	0.018936	0	0.0470844	0.0195008	0.0127127	0.0107215	0	0	0	0.00963508		0.00876363	0.015179	0.0102543	0.00976106	0.00961205	0.00947128	0.0221951	0.0236575	0.00781139	0.00683773	0.00321169	0.00556281
ACJ77319	ftsL	BCAH187_A3970	B7HM38	Cell division protein FtsL	0	0	0.133543	0.25002	0.369157	0.285891	0.349554	0.13588	0.626802	0	0	0	0.299238	0.126184	0.0906258	0.473798	0.253253	0.170097		0.0445144	0.0771012	0.301689	0.0611195	0.370745	0.246146	0	0	0.172016	0.111603	0.299049	0.156945
ACJ77325		BCAH187_A3175	B7HWP6	Beta-lactamase	0	0	0	0	0	0	0	0	0	0	0	0	0	0	0.0100415	0	0	0		0	0	0	0	0	0	0	0	0.00334715	0.00579744	0	0
ACJ77327		BCAH187_A3304	B7HXU1	Group-specific protein	0	0	0	0.0131403	0	0.0112691	0	0.0107122	0	0	0	0	0	0.0248695	0.023815	0	0	0		0	0	0.00813647	0.00710822	0.00357072	0.00618468	0	0	0.0162282	0.0140639	0	0
ACJ77328		BCAH187_A5165	B7HV13	Cell wall surface anchor family protein	0	0	0	0	0	0	0	0.0106128	0	0	0	0.022407	0	0.00615967	0.0442388	0	0	0		0	0	0	0	0.00353759	0.00612728	0.007469	0.0129367	0.0167995	0.0239619	0	0
ACJ77329	divIVA	BCAH187_A3948	B7HLN0	Cell-division initiation protein DivIVA	0.0532853	0.0231707	0	0.309998	0.399593	0.344628	0.120392	0.0748788	0.297435	0.0762527	0.0477143	0.0790468	0.115945	0.0760547	0.0624258	0.251769	0.152642	0.19528		0.0254853	0.0267179	0.351406	0.0451803	0.164235	0.117577	0.0676713	0.0173396	0.0848084	0.0278126	0.199897	0.0497241
ACJ77330	tal	BCAH187_A3411	B7HYW5	Probable transaldolase (EC 2.2.1.2)	0	0	0	0.00944238	0.00995841	0.0161957	0.0165018	0.0076976	0.00789072	0	0	0	0	0	0	0.0153375	0.0269002	0		0	0	0.0118655	0.00375891	0.0106967	0.00502829	0	0	0	0	0.0140792	0.0134942
ACJ77332	ald1	BCAH187_A0720	B7HV97	Alanine dehydrogenase (EC 1.4.1.1)	0	0	0	0	0	0	0	0	0	0	0	0.00969778	0	0	0.00510576	0	0	0		0	0	0	0	0	0	0.00323259	0.00559901	0.00170192	0.00294781	0	0
ACJ77335		BCAH187_A1606	B7HKG8	Ribosomal protein L5 domain protein	0.0159312	0	0	0.00686539	0	0	0.00599909	0.0447743	0.0057372	0	0	0.0236333	0.00770334	0.0129936	0.018664	0.0111516	0	0.0350307		0.00531039	0.00919786	0.00228846	0.00396374	0.0188369	0.0224629	0.00787777	0.0136447	0.0131203	0.00548142	0.0153941	0.0178965
ACJ77337	spoIID	BCAH187_A5462	B7HY44	Stage II sporulation protein D	0.267897	0.196199	0.340776	0.030381	0.0192248	0.0521098	0.238927	0.297206	0.172642	0.201773	0.202011	0.0836664	0.0136357	0.0689995	0.0825926	0.148046	0.167333	0.294536		0.268291	0.0722894	0.0339052	0.0167234	0.236258	0.0623249	0.162483	0.0682576	0.0550759	0.0365262	0.203305	0.079595
ACJ77340		BCAH187_A3316	B7HXV3	Putative 6-aminohexanoate-dimer hydrolase	0.0110889	0.0385754	0	0	0	0	0.012527	0.0272695	0	0	0	0.0246749	0	0.0135662	0.0346428	0	0	0.0121915		0.0165547	0.01986	0	0	0.0132655	0.0136497	0.00822498	0.0142461	0.0160697	0.0174566	0.00406385	0.00703879
ACJ77341		BCAH187_A0682	B7HV59	Internalin protein	0.0185845	0.0323253	0	0	0	0	0.00349911	0.0457025	0	0	0	0	0	0.0056841	0.0235868	0	0	0.00681083		0.0169699	0.016223	0	0	0.0164005	0.0254365	0	0	0.00975697	0.0123096	0.00227028	0.00393223
ACJ77347		BCAH187_A3604	B7I026	Uncharacterized protein	0	0	0	0	0	0	0.00245668	0.00458387	0	0	0	0	0	0	0	0	0.00266981	0.00717268		0	0	0	0	0.00234685	0.00229391	0	0	0	0	0.00328083	0.00362517
ACJ77348	pdhB	BCAH187_A4090	B7HMU1	Pyruvate dehydrogenase complex E1 component, beta subunit (EC 1.2.4.1)	0.194117	0.181807	0.103111	0.0321742	0.040719	0.0496669	0.0562286	0.0681953	0.0161322	0.170945	0.187193	0.354419	0.0361011	0.127876	0.116623	0.0313568	0.0549961	0.0547229		0.159678	0.0493735	0.0408534	0.00874715	0.046852	0.0272687	0.237519	0.101564	0.0935335	0.0500551	0.0470253	0.01357
ACJ77355		BCAH187_A0070	B7HPX2	S1 RNA binding domain protein	0	0	0	0	0	0.0543594	0.0332321	0.0206691	0.0211876	0	0	0	0	0	0.0114878	0.0102958	0.0481537	0.0323423		0	0	0.0181198	0.0313844	0.0250296	0.00710833	0	0	0.00382925	0.00663246	0.0302639	0.0190143
ACJ77363		BCAH187_A3358	B7HXZ3	Nitroreductase family protein	0	0	0	0	0	0	0.00749551	0.0139857	0	0	0	0	0	0	0	0	0	0.0072948		0	0	0	0	0.00716041	0.00699889	0	0	0	0	0.0024316	0.00421165
ACJ77369	trpS	BCAH187_A1336	B7HZV4	Tryptophan--tRNA ligase (EC 6.1.1.2) (Tryptophanyl-tRNA synthetase) (TrpRS)	0.0285822	0.0124288	0	0.110855	0.142894	0.184858	0.0699595	0.0301237	0.0411726	0	0	0.0212003	0.0207309	0.0291398	0	0.025009	0.0233935	0		0.0136703	0.0143315	0.146203	0.0371123	0.0470853	0.0205656	0.00706678	0.01224	0.0166236	0.0149978	0.0161342	0.0139959
ACJ77371	sufC	BCAH187_A5123	B7HUX2	FeS assembly ATPase SufC	0.0181118	0	0.0312671	0.0156102	0.00823166	0.0133874	0.0204607	0.0318143	0.013045	0.0518369	0.0324364	0.0134341	0.00875776	0.00738605	0	0.012678	0.0148239	0.0265504		0.0164596	0.0156989	0.0124098	0.00378518	0.0217733	0.00945327	0.0325691	0.0192017	0.00538127	0.00471051	0.0180174	0.00746725
ACJ77372	citZ	BCAH187_A4720	B7HRN4	Citrate synthase	0	0.0106522	0	0.00527833	0	0.00905344	0.0184491	0.00860598	0	0	0	0	0	0.00998986	0	0.00428686	0	0		0.00355075	0.00615007	0.00477726	0.00454747	0.00901837	0.00923148	0	0	0.00332995	0.00576765	0.00142895	0.00247502
ACJ77373		BCAH187_A1836	B7HLW1	Transglycosylase, SLT family	0	0.0158477	0	0.125644	0.140792	0.181833	0.0480328	0.0320084	0.091872	0	0	0	0.114545	0.111467	0.0426962	0.0701546	0.0447429	0.0467466		0.00528255	0.00914965	0.149423	0.0290717	0.0573044	0.0309901	0	0	0.0895694	0.0406225	0.0538814	0.0141286
ACJ77374		BCAH187_A1524	B7HK89	Conserved domain protein	0	0	0	0.0151813	0	0.0260392	0	0	0	0	0	0	0	0	0	0	0.0144166	0		0	0	0.0137402	0.0130793	0	0	0	0	0	0	0.00480553	0.00832342
ACJ77383		BCAH187_A1145	B7HYP3	Uncharacterized protein	0.0417663	0.0363236	0	0.14999	0.107567	0.0823247	0.241157	0.29835	0.185507	0	0	0.0103265	0.0605869	0.181679	0.304459	0.16567	0.142434	0.367356		0.02603	0.0227063	0.113294	0.0341943	0.241671	0.0564236	0.00344216	0.00596199	0.182242	0.121937	0.225154	0.123698
ACJ77385		BCAH187_A4194	B7HN41	Uncharacterized protein	0.033403	0.0290501	0.057665	0.179934	0.151814	0.22221	0.182386	0.123216	0.192468	0.0478005	0.119643	0.111492	0.19382	0.197517	0.123921	0.181208	0.184539	0.153019		0.0400393	0.0154186	0.184652	0.0354343	0.166023	0.0374134	0.0929785	0.0393369	0.171752	0.0414646	0.172922	0.017317
ACJ77388		BCAH187_A5227	B7HVZ7	Pyridine nucleotide-disulphide oxidoreductase	0.063217	0.0109958	0	0	0	0	0	0.00888353	0	0	0	0.121914	0	0	0.0296245	0	0	0		0.0247376	0.0337746	0	0	0.00296118	0.00512891	0.0406381	0.0703872	0.00987483	0.0171037	0	0
ACJ77397		BCAH187_A4815	B7HSL7	Putative aminopeptidase	0.138408	0.109429	0.0651655	0.0108447	0.00571868	0.0232512	0.0426432	0.0751467	0.00453129	0.072024	0.135205	0.373316	0.0121683	0.0513122	0.0884459	0.00880765	0.025746	0.0507238		0.104334	0.0368862	0.0132715	0.00901466	0.0407737	0.0353448	0.193515	0.158884	0.0506421	0.0381432	0.0284258	0.0210862
ACJ77404	hom2	BCAH187_A5583	B7HYG5	Homoserine dehydrogenase (EC 1.1.1.3)	0.0112461	0.0293419	0	0	0.0102226	0	0.0127047	0.0237054	0.01215	0	0	0.0333665	0.0108759	0.00917244	0	0.0118083	0.00920458	0.00824297		0.0135293	0.0148036	0.00340753	0.00590201	0.0161867	0.00651728	0.0111222	0.0192642	0.00668278	0.0058498	0.00975194	0.00184459
ACJ77410		BCAH187_A2059	B7HNA1	Putative cell wall peptidase, NlpC/P60 family	2.56071	3.05829	2.05754	0.839078	0.954656	0.719598	0.848734	1.43439	0.471711	3.3436	2.11335	1.81183	1.00996	1.25119	2.63131	0.574085	0.874076	1.34496		2.55885	0.500378	0.837777	0.117535	0.91828	0.485095	2.42293	0.81145	1.63082	0.874804	0.931042	0.388584
ACJ77411		BCAH187_A1285	B7HZQ3	Putative S-layer protein	0.0653357	0.075762	0.150389	0.0469264	0.00989818	0.0643909	0.065608	0.0535573	0.031372	0.186994	0.195016	0.0323077	0.0526539	0.142102	0.0595337	0.0762236	0.0891249	0.0718326		0.0971622	0.0463896	0.0404051	0.0278255	0.0501791	0.0173662	0.138106	0.0917118	0.0847632	0.0497758	0.0790604	0.0089884
ACJ77417	fba2	BCAH187_A5513	B7HY95	Fructose-bisphosphate aldolase, class II (EC 4.1.2.13)	0.222948	0.223725	0.355279	0.169984	0.148095	0.190146	0.148534	0.126524	0.172931	0.343587	0.276424	0.343457	0.199023	0.132882	0.0937616	0.216085	0.266695	0.169697		0.267318	0.0761778	0.169408	0.0210314	0.14933	0.0232136	0.321156	0.0387393	0.141889	0.0532058	0.217492	0.0485142
ACJ77421	gerM	BCAH187_A4622	B7HQP5	Germination protein gerM	0.068027	0.0236648	0.0469752	0	0	0.00502825	0.0768493	0.17207	0.00489964	0	0.0730977	0.0201831	0	0.0110967	0.0159393	0	0.0111355	0.0398888		0.0462223	0.0221906	0.00167608	0.00290306	0.0846064	0.0838548	0.0310936	0.0377505	0.00901197	0.00817156	0.0170081	0.0205826
ACJ77428	pepD	BCAH187_A2587	B7HS50	Aminoacyl-histidine dipeptidase	0.0482828	0.0335927	0.0166705	0	0	0	0	0	0	0	0.0172939	0.0787884	0	0	0.0339391	0	0	0		0.0328487	0.0158193	0	0	0	0	0.0320274	0.041409	0.011313	0.0195947	0	0
ACJ77445		BCAH187_A3801	B7HKV6	1-phosphatidylinositol phosphodiesterase (EC 4.6.1.13) (Phosphatidylinositol diacylglycerol-lyase) (Phosphatidylinositol-specific phospholipase C)	0	0	0	0.101211	0.0690683	0.239973	0.182081	0.189285	0.044777	0.0790801	0.0989671	0.0307417	0.126924	0.461981	0.312913	0.145058	0.2318	0.273403		0	0	0.136751	0.0908264	0.138714	0.0814318	0.0695963	0.0350875	0.300606	0.167867	0.216754	0.0654821
ACJ77453		BCAH187_A0227	B7HR14	Putative lipoprotein	0	0	0	0	0	0.0100815	0	0.00958326	0.0196474	0	0	0	0	0	0	0	0	0		0	0	0.00336051	0.00582058	0.00974354	0.00982466	0	0	0	0	0	0
ACJ77457		BCAH187_A1574	B7HKD9	D-isomer specific 2-hydroxyacid dehydrogenase family protein	0.14883	0.0776613	0.102773	0.0128274	0	0.0330025	0.0336263	0.0470571	0	0.042596	0.159924	0.474686	0	0.0667628	0.11624	0	0.0121812	0.0654518		0.109755	0.0360945	0.0152766	0.016637	0.0268945	0.0242401	0.225735	0.223436	0.061001	0.0583339	0.0258777	0.0348092
ACJ77467		BCAH187_A2153	B7HNJ5	Uncharacterized protein	0	0	0	0	0	0	0	0.0165714	0	0	0	0	0	0.0320603	0.0184206	0	0	0		0	0	0	0	0.00552381	0.00956752	0	0	0.016827	0.0160895	0	0
ACJ77477		BCAH187_A1224	B7HZJ2	Putative lipoprotein	0	0	0	0.00643264	0	0.00551666	0.00562094	0	0.00537556	0	0.0534654	0.0110718	0.00721777	0.00608726	0	0.00522435	0	0		0	0	0.0039831	0.00347974	0.0036655	0.00317679	0.0215124	0.0282204	0.00443501	0.0038822	0.00174145	0.00301628
ACJ77495		BCAH187_A4107	B7HMV8	Uncharacterized protein	0	0	0	0.0745806	0.0524377	0.106601	0.086893	0.101332	0.0623248	0	0	0	0.0278945	0	0.045056	0.040381	0.0944315	0		0	0	0.0778732	0.0272315	0.0835168	0.0197218	0	0	0.0243168	0.0227401	0.0449375	0.0473804
ACJ77499		BCAH187_A1534	B7HK99	internalin	0.0645759	0.0280804	0	0.0556568	0.0440239	0.0238658	0.0486338	0.0226862	0.0116277	0	0	0	0	0	0	0	0	0		0.0308854	0.0323792	0.0411822	0.0160849	0.0276492	0.0189957	0	0	0	0	0	0
ACJ77502		BCAH187_A3625	B7I047	CoA binding domain family protein	0	0	0	0.0145076	0	0.0497673	0.012677	0.0118269	0	0	0	0	0	0.0137287	0.0131466	0	0	0.0123375		0	0	0.021425	0.0255946	0.00816796	0.00708642	0	0	0.00895844	0.00776369	0.00411251	0.00712308
ACJ77513		BCAH187_A1044	B7HXM5	Lipoprotein	0	0	0	0.00970573	0.0204723	0.0166474	0.00848102	0.0158246	0.0243324	0	0	0	0	0	0	0.0236479	0	0.0165078		0	0	0.0156085	0.00545795	0.0162126	0.00793279	0	0	0	0	0.0133852	0.0121292
ACJ77517		BCAH187_A2787	B7HTG8	Neutral metalloproteinase (EC 3.4.24.-)	0.413548	0.866113	0.480807	1.62212	1.51131	1.35371	1.04242	0.711595	1.09721	0.434791	0.544132	0.344302	1.51403	1.20806	0.912947	1.08407	0.946347	0.878412		0.586823	0.244199	1.49571	0.134884	0.950408	0.208624	0.441075	0.100063	1.21168	0.30056	0.969609	0.104783
ACJ77525		BCAH187_A0522	B7HU01	Uncharacterized protein	0.248485	0.0480232	0.238317	0.142777	0.188225	0.122446	0.166347	0.0969952	0.427543	0.31608	0.0494459	0.0409577	0.226955	0.0675555	0.0215637	0.811706	0.768312	0.435088		0.178275	0.112916	0.151149	0.033679	0.230295	0.174306	0.135494	0.156449	0.105358	0.107787	0.671702	0.206059
ACJ77539		BCAH187_A3009	B7HVI8	Enterotoxin	0.147855	0.242047	0.240234	0.224883	0.260891	0.241076	0.248908	0.35138	0.125285	0.199139	0.249218	0.154827	0.189248	0.351135	0.458519	0.112629	0.220673	0.239056		0.210046	0.0538661	0.242283	0.018034	0.241858	0.113212	0.201061	0.0472249	0.332967	0.135551	0.190786	0.0683071
ACJ77543		BCAH187_A4224	B7HN71	Transcriptional regulator, Fur family	0.0298175	0.0259319	0	0.0513984	0.0677591	0.0661192	0.0561409	0.0209504	0.118118	0	0	0.0221166	0.100926	0.0121597	0	0.125231	0.0610115	0.0327825		0.0185831	0.0162103	0.0617589	0.00900989	0.0650698	0.0491954	0.0073722	0.012769	0.0376951	0.0550957	0.0730085	0.0473777
ACJ77572	hup3	BCAH187_A3778	B7HKT3	DNA-binding protein HU	0	0	0	0.209705	0.294887	0.279757	0.101802	0.0569851	0.36996	0	0	0	0.0261445	0.0220495	0.0211146	0.227086	0.0221268	0.178337		0	0	0.26145	0.0454464	0.176249	0.169248	0	0	0.0231029	0.00267525	0.142516	0.107072
ACJ77578		BCAH187_A0678 BCAH187_A2255	B7HP83	Endolysin	0	0	0	0	0	0.00636499	0	0	0	0	0	0.0255488	0	0	0.00672556	0	0	0		0	0	0.00212166	0.00367483	0	0	0.00851625	0.0147506	0.00224185	0.003883	0	0
ACJ77579	menB	BCAH187_A4995	B7HTW5	1,4-dihydroxy-2-naphthoyl-CoA synthase (DHNA-CoA synthase) (EC 4.1.3.36)	0.0353515	0	0	0	0	0	0	0.00620969	0	0	0	0.0131107	0	0	0	0	0	0		0.0117838	0.0204102	0	0	0.0020699	0.00358517	0.00437023	0.00756946	0	0	0	0
ACJ77586	sodA1	BCAH187_A4408	B7HPH5	Superoxide dismutase (EC 1.15.1.1)	0.139262	0.0807426	0.160275	0.130029	0.105489	0.154404	0.104882	0.0815402	0.0835859	0.199287	0.166269	0.172158	0.101008	0.0662566	0.0815752	0.0974815	0.113981	0.119085		0.12676	0.041214	0.129974	0.0244575	0.0900025	0.0129261	0.179238	0.0176109	0.0829465	0.0174161	0.110182	0.0112916
ACJ77608		BCAH187_A2314	B7HPZ8	PBS lyase HEAT-like repeat domain protein	0	0	0	0	0	0.00915045	0.00932341	0	0	0	0	0	0	0	0	0	0	0.00453688		0	0	0.00305015	0.00528301	0.0031078	0.00538287	0	0	0	0	0.00151229	0.00261937
ACJ77623		BCAH187_A3834	B7HLC1	Zinc protease, insulinase family	0.0427565	0.0371847	0.0369062	0	0	0	0	0.0262864	0.00769883	0	0	0.0713562	0	0.0130772	0.0333939	0	0.00437434	0.0156694		0.0389491	0.00330021	0	0	0.0113284	0.0135139	0.0237854	0.0411975	0.0154904	0.0168273	0.00668124	0.00808541
ACJ77624		BCAH187_A5094	B7HUU3	NifU domain protein	0	0	0.105543	0.289808	0.333433	0.225947	0.161152	0.0644337	0.528402	0.174976	0.109489	0.0453469	0.354743	0.124658	0.0238746	0.449345	0.325247	0.156837		0.0351808	0.060935	0.283063	0.0540596	0.251329	0.244776	0.109937	0.0648157	0.167758	0.169593	0.310477	0.146813
ACJ77638		BCAH187_A5536	B7HYB8	Collagen adhesion protein	0.0196882	0.0354681	0	0.00121206	0.00255661	0.00103947	0.00105912	0.00197619	0	0	0.00503708	0.0135603	0.00204	0.00344096	0.046131	0.000984393	0	0.00103076		0.0183854	0.0177699	0.00160271	0.000830591	0.00101177	0.000988947	0.00619912	0.00685441	0.017204	0.0250613	0.000671718	0.000582186
ACJ77643		BCAH187_A0467	B7HT51	Putative amino acid ABC transporter, amino acid-binding protein	0.446564	0.450509	0.678411	0.0846747	0.0649471	0.0990239	0.309413	0.476923	0.0450292	0.460112	0.735771	0.238486	0.034549	0.240385	0.237169	0.118784	0.321637	0.59571		0.525161	0.132733	0.0828819	0.017109	0.277122	0.21775	0.478123	0.249131	0.170701	0.117922	0.345377	0.239347
ACJ77649	phnA	BCAH187_A5085	B7HUT4	Alkylphosphonate utilization operon protein PhnA	0	0	0	0	0.0196135	0.0159491	0	0	0	0	0	0	0	0	0	0	0	0		0	0	0.0118542	0.0104283	0	0	0	0	0	0	0	0
ACJ77651	dal1	BCAH187_A0286	B7HRZ1	Alanine racemase (EC 5.1.1.1)	0.0241031	0	0	0	0	0	0	0	0	0	0	0	0	0	0	0	0	0		0.00803436	0.0139159	0	0	0	0	0	0	0	0	0	0
ACJ77654		BCAH187_A1623	B7HKX1	Histidine kinase (EC 2.7.13.3)	0	0	0	0.0065395	0.00689689	0.00280415	0.00285716	0	0.00273243	0	0	0	0.00366884	0	0.002963	0.00531113	0	0		0	0	0.00541351	0.00226683	0.0018632	0.00161478	0	0	0.00221061	0.0019467	0.00177038	0.00306638
ACJ77660	tagU	BCAH187_A5436	B7HX99	Polyisoprenyl-teichoic acid--peptidoglycan teichoic acid transferase TagU (EC 2.7.8.-)	0	0	0	0.0134161	0.00707465	0.0345172	0.0468928	0.0601538	0.0168172	0	0	0	0.0225804	0.0761747	0.0790237	0.0272401	0.0318507	0.0855697		0	0	0.018336	0.0143676	0.0412879	0.0222053	0	0	0.0592596	0.0317971	0.0482202	0.0324277
ACJ77666		BCAH187_A0882	B7HWF0	Putative ABC transporter, substrate-binding protein	0.0282846	0.0245988	0.048829	0.0487561	0.044993	0.0365868	0.0532548	0.084462	0.045837	0	0.050655	0.0629389	0.0410302	0.0749747	0.0828414	0.0296984	0.057875	0.0932917		0.0339041	0.013056	0.0434453	0.00623054	0.0611846	0.0204972	0.0378646	0.033362	0.0662821	0.0222197	0.0602884	0.0318653
ACJ77671		BCAH187_A2078	B7HNC0	Transcription antiterminator, LytR family	0.0561179	0.0366037	0.121098	0.0241835	0.0191289	0.119254	0.200753	0.374582	0.070733	0	0.150752	0.0624367	0.033919	0.474865	0.525955	0.0392819	0.103344	0.226227		0.0712733	0.0442392	0.0541889	0.056405	0.215356	0.15245	0.071063	0.0757455	0.344913	0.270537	0.122951	0.0950023
ACJ77673		BCAH187_A0379	B7HSW6	Putative lipoprotein	0	0	0	0	0	0	0.00442823	0.00413127	0.00423492	0	0	0	0	0	0.00918455	0	0	0.00430965		0	0	0	0	0.00426481	0.000150716	0	0	0.00306152	0.0053027	0.00143655	0.00248818
ACJ77681	spoIIP	BCAH187_A2167	B7HNK9	Stage II sporulation protein P	0	0	0	0.00524788	0.00553468	0.00450061	0.0366855	0.0299472	0.008771	0	0	0	0.00588841	0.0148984	0.0237778	0.0127864	0.0249176	0.0580176		0	0	0.00509439	0.000533849	0.0251345	0.0145662	0	0	0.0148549	0.00894478	0.0319072	0.0234117
ACJ77695		BCAH187_A1370	B7I0C4	Uncharacterized protein	0	0	0	0.0173956	0.00917312	0.00745926	0.0836028	0.0283624	0.0218054	0	0	0	0.0585563	0.0658463	0	0.028256	0.0247789	0.0221902		0	0	0.0113426	0.00531156	0.0445902	0.0339446	0	0	0.0414675	0.0360964	0.0250751	0.00304373
ACJ77708		BCAH187_A4221	B7HN68	Uncharacterized protein	0.0189932	0.0330362	0	0.0163699	0.00863226	0.0421167	0.0357607	0.0467076	0.0205197	0	0.0680298	0.0281757	0.0275519	0.0852004	0.192844	0.0598275	0.0388631	0.139212		0.0173431	0.0165798	0.022373	0.0175308	0.0343293	0.0131525	0.0320685	0.0341816	0.101866	0.0838969	0.079301	0.052933
ACJ77709	fabD	BCAH187_A3900	B7HLI5	Malonyl CoA-acyl carrier protein transacylase (EC 2.3.1.39)	0	0	0	0.00673297	0.00710093	0.00577423	0.0117668	0.0219554	0.00562654	0	0	0.0115887	0.00755476	0.00637147	0.00610133	0.00546827	0.0063938	0		0	0	0.00653605	0.000684923	0.0131162	0.00824763	0.00386291	0.00669076	0.00667586	0.000773046	0.00395402	0.00345541
ACJ77727		BCAH187_A4680	B7HRJ5	CvpA family protein	0	0	0	0.0112198	0.023666	0.0192444	0.00980408	0.00914662	0.0187522	0	0	0	0.0251785	0.0106174	0.0101673	0.0182247	0.0106546	0.00954155		0	0	0.0180434	0.00630941	0.0125676	0.00536606	0	0	0.0153211	0.00853978	0.012807	0.00472477
ACJ77730		BCAH187_A5153	B7HV01	Acyl-CoA dehydrogenase (EC 1.3.99.-)	0.0400897	0.0488117	0	0	0	0	0	0.00281679	0	0	0	0.0237887	0	0.00326974	0.00939334	0.00280623	0.0032812	0		0.0296338	0.0260315	0	0	0.000938931	0.00162628	0.00792956	0.0137344	0.00422103	0.00476837	0.00202915	0.00177327
ACJ77738		BCAH187_A1492	B7HK59	Putative oligoendopeptidase F	0.230405	0.179651	0.109726	0.00342383	0.00722188	0.020554	0.0239343	0.0641968	0	0.022739	0.0996009	0.459659	0	0.0583199	0.1179	0.0027807	0.0162568	0.0902621		0.173261	0.0605926	0.0103999	0.00899644	0.029377	0.0324426	0.194	0.233255	0.0587399	0.058951	0.0364332	0.0471016
ACJ77739	cspC	BCAH187_A5356	B7HX20	Cold shock protein CspC	0	0	0	0	0	0	0.0261857	0	0.0250426	0	0	0	0	0.0850743	0.0543115	0.0486763	0.0284575	0.050969		0	0	0	0	0.0170761	0.0147994	0	0	0.046462	0.0430769	0.0427009	0.0123883
ACJ77740		BCAH187_A2859	B7HUB9	HTH marR-type domain-containing protein	0	0	0	0	0	0	0	0	0.013883	0	0	0	0.0372813	0	0	0.0134924	0	0		0	0	0	0	0.00462765	0.00801533	0	0	0.0124271	0.0215244	0.00449748	0.00778986
ACJ77742		BCAH187_A1887	B7HM11	ECF-type sigma factor negative effector	0.0128398	0.0111666	0	0	0	0	0	0.00451076	0	0	0	0	0	0	0.00501411	0	0	0		0.00800213	0.00698036	0	0	0.00150359	0.00260429	0	0	0.00167137	0.0028949	0	0
ACJ77745		BCAH187_A2454	B7HR30	Putative 2-hydroxy-3-oxopropionate reductase	0	0	0	0	0	0	0	0	0	0	0	0.0241657	0	0	0	0	0	0		0	0	0	0	0	0	0.00805524	0.0139521	0	0	0	0
ACJ77752	lysS2	BCAH187_A2651	B7HSB4	Lysine--tRNA ligase (EC 6.1.1.6) (Lysyl-tRNA synthetase) (LysRS)	0	0	0	0.00745946	0	0	0	0	0.00311682	0	0	0	0	0	0	0.00302914	0	0		0	0	0.00248649	0.00430672	0.00103894	0.0017995	0	0	0	0	0.00100971	0.00174888
ACJ77758		BCAH187_A0923	B7HWI8	Putative lipoprotein	0	0	0	0.0600072	0.0759439	0.0514625	0.0838963	0.0587027	0.0902632	0	0	0	0.0673313	0.0454283	0.0108755	0.0779769	0.0683812	0.0306187		0	0	0.0624712	0.0124253	0.0776207	0.0166899	0	0	0.0412117	0.0284631	0.0589923	0.0250363
ACJ77778		BCAH187_A2717	B7HT98	Serine-type D-Ala-D-Ala carboxypeptidase (EC 3.4.16.4)	0	0	0	0.00286024	0.00603311	0	0.0149959	0.00699516	0.00717065	0	0	0	0	0.00270667	0.00259191	0.00696894	0.00814847	0.00972959		0	0	0.00296445	0.0030179	0.00972058	0.00456943	0	0	0.00176619	0.00153065	0.00828233	0.00138519
ACJ77781		BCAH187_A1433	B7I0I6	DUF4047 domain-containing protein	0	0.0473951	0.0313601	0.0939397	0.0908174	0.0469952	0.054724	0.0765813	0.0130838	0	0.0325328	0.013474	0.079054	0.0666719	0.0425634	0.044505	0.0446037	0.0798879		0.0262517	0.024107	0.0772507	0.0262486	0.0481297	0.0322583	0.0153356	0.0163461	0.0627631	0.0185567	0.0563322	0.0203999
ACJ77782		BCAH187_A0453	B7HT38	Uncharacterized protein	0	0	0	0	0	0	0	0.0144791	0	0	0	0	0	0	0	0	0	0		0	0	0	0	0.00482638	0.00835953	0	0	0	0	0	0
ACJ77788		BCAH187_A4313	B7HNU6	Uncharacterized protein	0	0	0	0	0	0	0.0140739	0.0131301	0.0134595	0	0	0.055444	0	0	0.0291906	0	0	0		0	0	0	0	0.0135545	0.000479011	0.0184813	0.0320106	0.00973021	0.0168532	0	0
ACJ77799	fbp1	BCAH187_A5104	B7HUV3	Fructose-1,6-bisphosphatase	0	0	0	0.00654753	0.00690536	0.0056152	0.00572133	0.00533767	0.00547157	0	0	0.0112696	0	0.00619599	0	0.00531766	0	0		0	0	0.00635603	0.000666058	0.00551019	0.000194728	0.00375652	0.00650648	0.00206533	0.00357725	0.00177255	0.00307015
ACJ77801	flgB	BCAH187_A1819	B7HLU4	Flagellar basal body rod protein FlgB	0	0	0	0.105738	0.0637238	0.0906814	0.0527974	0.0246284	0.088362	0	0	0	0.0677964	0.071472	0.0273767	0.0613403	0.0143445	0.0128459		0	0	0.0867144	0.0212862	0.0552626	0.0319382	0	0	0.0555483	0.0244665	0.0295102	0.0275758
ACJ77811	rpe	BCAH187_A3908	B7HLJ3	Ribulose-phosphate 3-epimerase (EC 5.1.3.1)	0	0	0	0	0	0.00838764	0	0.0159462	0	0	0.0406449	0.0336676	0	0	0.0177256	0	0	0		0	0	0.00279588	0.00484261	0.00531539	0.00920653	0.0247708	0.021734	0.00590853	0.0102339	0	0
ACJ77815		BCAH187_A5226	B7HVZ6	Uncharacterized protein	0	0.0282469	0.0560707	0.0559869	0.0738083	0.144044	0.0489223	0.0228208	0.128663	0.092958	0.0581675	0.0963642	0.0785255	0.0264905	0	0.0909409	0.0664582	0.0119031		0.0281059	0.0280356	0.0912798	0.0465559	0.0668021	0.05514	0.0824966	0.0211383	0.0350053	0.0399492	0.0564341	0.0404612
ACJ77818	pyn2	BCAH187_A4218	B7HN65	Pyrimidine-nucleoside phosphorylase (EC 2.4.2.2)	0.0569323	0.0693185	0	0.0147207	0.00517505	0.0126245	0.030014	0.0280013	0.00410054	0	0	0.0675656	0.0055058	0.0139303	0.0177862	0.0239111	0.0232985	0.0500748		0.0420836	0.0369679	0.0108401	0.00501676	0.0207053	0.0144153	0.0225219	0.039009	0.0124074	0.00628026	0.0324282	0.0152855
ACJ77824		BCAH187_A0812	B7HWA6	3D domain-containing protein	1.6059	2.45142	1.84176	1.11792	1.31682	0.962887	1.26442	1.26248	0.744136	2.05703	2.13186	1.67427	1.22179	1.90056	2.27168	1.01013	1.20867	1.67093		1.96636	0.436316	1.13254	0.177422	1.09034	0.299826	1.95439	0.245458	1.79801	0.532405	1.29657	0.339058
ACJ77829		BCAH187_A4565	B7HQJ0	Uncharacterized protein	0	0	0	0.022162	0.0116866	0.0285094	0.00968275	0	0.00926006	0	0	0	0.0124335	0	0	0.00899957	0.0105228	0		0	0	0.020786	0.00849539	0.00631427	0.0054724	0	0	0.0041445	0.00717848	0.00650746	0.00568685
ACJ77838	pepF1	BCAH187_A1352	B7I0A6	Oligoendopeptidase F (EC 3.4.24.-)	0.239484	0.195259	0.193796	0.00967533	0.00340136	0.0110635	0.0479086	0.123571	0.00539026	0.107096	0.174237	0.48294	0.014475	0.128182	0.166585	0.0235738	0.0459397	0.14262		0.209513	0.0259661	0.00804673	0.00408244	0.0589566	0.0598599	0.254758	0.200443	0.103081	0.0791009	0.0707111	0.0632709
ACJ77839		BCAH187_A3286	B7HXS3	Uncharacterized protein	0.236523	0.874229	0.476374	2.9644	3.43994	2.04694	1.7071	1.05944	2.61922	0	0.352992	0.131578	2.64	1.88087	0.885169	1.68323	1.01633	1.2352		0.529042	0.322099	2.81709	0.708087	1.79525	0.783618	0.161523	0.178391	1.80201	0.88007	1.31159	0.339949
ACJ77840		BCAH187_A4589	B7HQL3	Putative stage II sporulation protein B	0	0	0.0516584	0.0451336	0.0408001	0.0110591	0.0845109	0.0893561	0.0646573	0.0428215	0.0267951	0.0110976	0.0578769	0.0793191	0.0759561	0.109967	0.165317	0.202878		0.0172195	0.029825	0.0323309	0.0185489	0.0795081	0.0130874	0.0269047	0.0158622	0.0710507	0.0115321	0.159387	0.0467384
ACJ77841	celF	BCAH187_A5373	B7HX37	6-phospho-beta-glucosidase (EC 3.2.1.86)	0	0	0	0	0	0	0	0.00751209	0	0	0	0	0	0	0	0	0	0		0	0	0	0	0.00250403	0.00433711	0	0	0	0	0	0
ACJ77855		BCAH187_A2603	B7HS66	Acyl-CoA dehydrogenase (EC 1.3.99.-)	0	0	0	0	0	0	0	0	0	0	0	0.028134	0	0	0	0	0	0		0	0	0	0	0	0	0.00937802	0.0162432	0	0	0	0
ACJ77856	eag	BCAH187_A1065	B7HXP5	S-layer protein EA1	0.574945	0.420018	0.19851	0.0247767	0.0235177	0.0467471	0.0281454	0.0444366	0.0227757	0.181008	0.0926703	0.157788	0.0166805	0.0445483	0.101036	0.00804909	0.00470572	0.0231776		0.397825	0.189196	0.0316805	0.0130632	0.0317859	0.01128	0.143822	0.0457948	0.0540881	0.0429791	0.0119775	0.00984261
ACJ77860	fabI	BCAH187_A1377	B7I0D1	Enoyl-[acyl-carrier-protein] reductase [NADH] (EC 1.3.1.9)	0.0379261	0.0659676	0.0327367	0.00817196	0.0430928	0.0420499	0.0428447	0.0399716	0.0136581	0.108547	0.0339609	0.056262	0.0183388	0.0463992	0.022216	0.0199109	0.0543221	0.0416974		0.0455435	0.0178771	0.0311049	0.0198673	0.0321581	0.0160858	0.0662565	0.0382841	0.0289846	0.0152055	0.0386434	0.0174077
ACJ77861		BCAH187_A2757	B7HTD8	Uncharacterized protein	0	0.0284925	0.0282791	0	0	0	0	0.0115096	0	0	0.0293366	0.0850517	0	0.00668019	0.00639696	0	0.0067036	0.0120065		0.0189239	0.0163889	0	0	0.00383653	0.00664506	0.0381294	0.0432023	0.00435905	0.0037777	0.00623671	0.00601687
ACJ77864	aspB	BCAH187_A1712	B7HL59	Aminotransferase (EC 2.6.1.-)	0.0486816	0.0635065	0.0630308	0.0104894	0.0110627	0.0359832	0.0641609	0.0299292	0.03068	0	0.043592	0.117353	0.0235395	0.0248156	0.0047527	0.00851913	0.0249026	0.0178408		0.0584063	0.00842523	0.0191785	0.0145562	0.04159	0.0195506	0.0536484	0.0593195	0.0177026	0.0112331	0.0170875	0.00821767
ACJ77867	calY	BCAH187_A1434	B7I0I7	Camelysin	0.339576	0.442987	0.586225	0.271769	0.25355	0.179285	0.24661	0.238594	0.13976	0.555363	0.434391	0.287857	0.187655	0.395658	0.350467	0.186764	0.119113	0.177783		0.456263	0.123859	0.234868	0.0489907	0.208321	0.0595111	0.42587	0.133957	0.31126	0.109404	0.16122	0.0367408
ACJ77873		BCAH187_A1023	B7HXK5	NAD(P)H dehydrogenase, quinone family	0	0	0	0	0	0	0	0.0174498	0	0	0	0	0	0	0	0	0	0		0	0	0	0	0.0058166	0.0100746	0	0	0	0	0	0
ACJ77880		BCAH187_A0843	B7HWD7	Putative ferrous iron transport protein A	0.111321	0.0968141	0.0960889	0.143918	0.151783	0.287991	0.167677	0.175987	0.060134	0.159303	0.0996823	0.123855	0.080742	0.045397	0.0869445	0.116885	0.11389	0.163187		0.101408	0.00859243	0.194564	0.0810058	0.134599	0.0646226	0.127614	0.0299876	0.0710278	0.0224125	0.131321	0.0276378
ACJ77881		BCAH187_A5010	B7HTY0	Spore coat-associated protein	0	0	0	0	0.0211707	0	0	0	0	0	0	0	0	0	0	0	0	0		0	0	0.00705689	0.0122229	0	0	0	0	0	0	0	0
ACJ77882		BCAH187_A3530	B7HZ83	Tetratricopeptide domain protein	0.0615214	0.0214017	0.0849656	0.0106048	0.0055922	0.0136421	0.0324334	0.0389036	0	0.140862	0.110179	0.0638853	0	0.0652304	0.0240249	0.00430642	0.0402825	0.0766576		0.0559629	0.0321444	0.00994639	0.00406517	0.023779	0.0208458	0.104975	0.0387512	0.0297518	0.0329902	0.0404155	0.0361757
ACJ77896		BCAH187_A5505	B7HY87	Putative stage II sporulation protein R	0	0	0	0	0.0144143	0	0.197056	0.22841	0.0799502	0	0.0283995	0	0.00766779	0.0129336	0.0557335	0.138752	0.1233	0.197591		0	0	0.00480478	0.00832213	0.168472	0.0782486	0.00946649	0.0163964	0.025445	0.0263625	0.153214	0.0392004
ACJ77914		BCAH187_A2414	B7HQ98	Uncharacterized protein	0	0	0	0	0.0329289	0.0267767	0.0272828	0.0254532	0.0782753	0	0	0	0.0700669	0.0295462	0	0.0253578	0.0592995	0.0531045		0	0	0.0199019	0.0175079	0.0436705	0.0299827	0	0	0.0332044	0.0351764	0.0459206	0.0180753
ACJ77927		BCAH187_A2908	B7HUG8	X-prolyl-dipeptidyl aminopeptidase (EC 3.4.14.11)	0.0079432	0.0138162	0	0.0479227	0.0577619	0.023485	0.0658045	0.0558106	0.0457686	0	0	0	0.00768169	0.0323926	0.0527327	0.0444811	0.0455086	0.0553094		0.00725312	0.00693389	0.0430565	0.017649	0.0557946	0.0100179	0	0	0.0309357	0.0225608	0.048433	0.00597721
ACJ77933		BCAH187_A5187	B7HVV7	YkuD domain-containing protein	0	0.0538205	0.160252	0	0	0.0114356	0.0233036	0.0326113	0.0111431	0.265677	0.11083	0.045902	0.0149619	0.0126184	0	0.0108297	0.0126627	0.0226796		0.0713575	0.0815526	0.00381188	0.00660237	0.0223527	0.0107656	0.140803	0.112912	0.00919345	0.00804752	0.0153906	0.00637859
ACJ77941		BCAH187_A1177	B7HYS5	Uncharacterized protein	0	0	0	0.0998169	0.0350907	0.0285345	0.0872216	0.0271242	0.0556093	0	0	0	0	0.0314859	0	0.0810675	0.0315962	0.0565907		0	0	0.0544807	0.0393989	0.0566517	0.0300623	0	0	0.0104953	0.0181784	0.0564181	0.0247361
ACJ77942	sucD	BCAH187_A3882	B7HLG8	Succinate--CoA ligase [ADP-forming] subunit alpha (EC 6.2.1.5) (Succinyl-CoA synthetase subunit alpha) (SCS-alpha)	0.0337082	0.0293155	0	0.0363156	0.00766005	0.0373733	0.0444264	0.0355261	0.0242783	0	0	0.0250024	0.0244488	0.0412389	0.00658174	0.0412918	0.0482807	0.0247067		0.0210079	0.0183255	0.0271163	0.0168579	0.0347436	0.0100968	0.00833414	0.0144352	0.0240898	0.0173314	0.0380931	0.0121081
ACJ77945		BCAH187_A4028	B7HM96	Prophage LambdaBa02, repressor protein	0	0	0	0.0488959	0.0343787	0.0279556	0.014242	0.0265739	0.0681014	0	0	0	0.0548639	0	0	0.0794228	0.0309552	0.0415819		0	0	0.0370768	0.0107277	0.0363058	0.0282177	0	0	0.018288	0.0316757	0.0506533	0.0254754
ACJ77954		BCAH187_A5428	B7HX91	Efflux transporter, RND family, MFP subunit	0	0	0	0.0103358	0.016351	0.0132961	0.00451581	0.0168519	0.012956	0	0	0	0	0	0.0046831	0.00839437	0.00981517	0.0175795		0	0	0.0133277	0.00300773	0.0114412	0.00630601	0	0	0.00156103	0.00270379	0.0119297	0.00494421
ACJ77958		BCAH187_A4482	B7HPP8	Uncharacterized protein	0	0	0	0.0125743	0.026523	0.0215676	0.0109876	0.0102508	0.0210159	0	0.0522561	0	0.0282181	0.0118992	0	0.0204247	0.0238817	0.0106934		0	0	0.0202216	0.00707108	0.0140848	0.00601384	0.0174187	0.0301701	0.0133724	0.0141666	0.0183333	0.0068384
ACJ77962		BCAH187_A1827	B7HLV2	Flg_hook domain-containing protein	0	0	0	0.0691483	0.0617077	0.0912338	0.0278875	0.0260174	0.01778	0	0	0	0.0596832	0.0906032	0.0337407	0.0172799	0.0252558	0.0226173		0	0	0.0740299	0.0153564	0.023895	0.00537759	0	0	0.0613424	0.0284676	0.0217176	0.00406332
ACJ77966		BCAH187_A0820	B7HWB4	Uncharacterized protein	0.280789	0.431417	0.177738	0.0564684	0.0510466	0.0449685	0.0528674	0.0887799	0.0303357	0.160727	0.15086	0.0971929	0.018103	0.072521	0.142547	0.0196549	0.0306422	0.058312		0.296648	0.127581	0.0508278	0.00575308	0.0573277	0.0294763	0.13626	0.0341908	0.0777238	0.0623852	0.036203	0.0199195
ACJ77980	gerE	BCAH187_A4629	B7HQQ2	Germination protein GerE	0	0	0	0.159712	0.25266	0.228283	0.814092	0.4557	2.29117	0	0	0	3.19583	0.478599	0.0964858	3.2428	1.99694	0.52065		0	0	0.213552	0.0481934	1.18699	0.972897	0	0	1.25697	1.68993	1.92013	1.3627
ACJ77986		BCAH187_A2821	B7HTK2	Uncharacterized protein	0.265475	0.356814	1.29157	0.218408	0.285187	0.124872	0.236288	0.279793	0.130369	0.069073	0.561883	0.017901	0.0350093	0.108262	0.320439	0.0337871	0.088888	0.477611		0.637954	0.567891	0.209489	0.0805292	0.215483	0.0768536	0.216286	0.300387	0.15457	0.148243	0.200095	0.24191
ACJ77996		BCAH187_A1280	B7HZP8	Peptidase, M48 family (EC 3.4.24.-)	0	0	0	0	0	0	0	0	0	0	0	0	0	0	0	0	0	0.00787151		0	0	0	0	0	0	0	0	0	0	0.00262384	0.00454462
ACJ77997		BCAH187_A5496	B7HY78	Sugar-phosphate isomerase, RpiB/LacA/LacB family	0	0	0	0	0.0150102	0.0244115	0.024873	0.0116025	0.0356807	0	0	0	0.0159695	0.0134682	0.0128972	0.046236	0.0270309	0.0242069		0	0	0.0131406	0.0123127	0.0240521	0.0120601	0	0	0.0141116	0.00163409	0.0324913	0.0119868
ACJ78003	ackA	BCAH187_A4772	B7HRT5	Acetate kinase (EC 2.7.2.1) (Acetokinase)	0.0243363	0.0211649	0	0	0	0	0	0.00854961	0	0	0	0.0270765	0	0.00992442	0	0	0	0		0.0151671	0.0132304	0	0	0.00284987	0.00493612	0.0090255	0.0156326	0.00330814	0.00572987	0	0
ACJ78007		BCAH187_A3839	B7HLC6	Lipoprotein, Bmp family	0.247058	0.2268	0.165864	0.088723	0.0810955	0.121743	0.248088	0.318246	0.0840289	0.117849	0.27039	0.223974	0.0862784	0.201502	0.203679	0.0864689	0.207825	0.377258		0.213241	0.0422613	0.0971871	0.0216052	0.216788	0.120205	0.204071	0.0781939	0.16382	0.0671617	0.223851	0.146055
ACJ78015	folB	BCAH187_A0084	B7HPY4	7,8-dihydroneopterin aldolase (EC 4.1.2.25)	0	0	0	0	0	0	0	0.0265033	0	0	0	0	0	0	0	0	0	0		0	0	0	0	0.00883445	0.0153017	0	0	0	0	0	0
ACJ78023	yfiA	BCAH187_A5354	B7HX18	Ribosome hibernation promoting factor (HPF)	0.0748097	0.0433739	0.129147	0.150447	0.102001	0.101376	0.112682	0.140168	0.0449013	0.428219	0.223295	0.166466	0.10852	0.0915229	0.0681664	0.0872765	0.0816388	0.109665		0.0824436	0.0433932	0.117941	0.0281522	0.0992505	0.049033	0.27266	0.137682	0.0894032	0.0202603	0.0928601	0.0148239
ACJ78042		BCAH187_A1186	B7HYT4	Hydrolase, alpha/beta fold family	0	0	0	0	0	0	0	0.0111074	0	0	0	0	0	0	0	0	0	0.011587		0	0	0	0	0.00370247	0.00641287	0	0	0	0	0.00386234	0.00668976
ACJ78051		BCAH187_A5389	B7HX53	Surface protein, lpxtg-motif cell wall anchor domain protein	0.0959956	0.118638	0	0.015241	0.0137777	0.014938	0.0323433	0.0656737	0.0254729	0	0	0.0449703	0.00977214	0.063872	0.0927324	0.0176831	0.0165409	0.0536965		0.0715446	0.0629852	0.0146522	0.000772402	0.0411633	0.0215028	0.0149901	0.0259636	0.0554588	0.0421151	0.0293068	0.0211298
ACJ78053		BCAH187_A4411	B7HPH7	LysM domain-containing protein	0	0	0	0	0	0	0.114084	0.172954	0.0272759	0	0	0	0	0	0	0.0662715	0.170474	0.152665		0	0	0	0	0.104771	0.0732843	0	0	0	0	0.129804	0.0557363
ACJ78054	cotE	BCAH187_A3817	B7HLA4	Spore coat protein E	0.103365	0	0	0	0	0	0.0291925	0.0817045	0.00930603	0	0	0	0.0249904	0.0105381	0.0706392	0.00904425	0.010575	0.0189405		0.0344549	0.0596776	0	0	0.0400677	0.0374044	0	0	0.0353892	0.0313709	0.0128533	0.00532699
ACJ78067		BCAH187_A3802	B7HKV7	Putative cell wall hydrolase	0	0.0157072	0	0.264626	0.279088	0.400491	0.224433	0.126899	0.234148	0	0	0	0.244526	0.191496	0.105794	0.189635	0.192167	0.138997		0.00523573	0.00906855	0.314735	0.0746178	0.19516	0.0593153	0	0	0.180606	0.0700042	0.1736	0.0299936
ACJ78071		BCAH187_A4193	B7HN40	Peptidyl-prolyl cis-trans isomerase (PPIase) (EC 5.2.1.8)	0.166597	0.0579547	0.115041	0.258456	0.333154	0.27091	0.125468	0.0585272	0.155988	0.0953618	0.0596716	0.12357	0.145001	0.054351	0.0390349	0.198247	0.122718	0.085476		0.113198	0.0543444	0.287507	0.0400194	0.113328	0.0498519	0.0928678	0.0320222	0.0794622	0.0572724	0.13548	0.0574583
ACJ78082	murA	BCAH187_A5463	B7HY45	UDP-N-acetylglucosamine 1-carboxyvinyltransferase (EC 2.5.1.7) (Enoylpyruvate transferase) (UDP-N-acetylglucosamine enolpyruvyl transferase) (EPT)	0.0112404	0	0	0.00968788	0.0102173	0.00415419	0	0.00394887	0	0	0	0	0	0	0	0	0	0		0.00374679	0.00648964	0.0080198	0.00335817	0.00131629	0.00227988	0	0	0	0	0	0
ACJ78094		BCAH187_A0704	B7HV81	Uncharacterized protein	0	0	0	0	0.00780926	0	0.0129405	0.00603636	0	0	0	0	0.0249251	0.0490493	0.0469696	0.0180412	0.0210948	0.081861		0	0	0.00260309	0.00450868	0.00632562	0.0064751	0	0	0.0403147	0.0133683	0.0403323	0.0359973
ACJ78104	pdhA	BCAH187_A4091	B7HMU2	Pyruvate dehydrogenase E1 component subunit alpha (EC 1.2.4.1)	0.0380813	0.055198	0.0438276	0.0109405	0.0115384	0.042222	0.0525801	0.0624325	0.013714	0.0726605	0.0909331	0.141231	0.0122759	0.103531	0.0793133	0.0444274	0.051947	0.0883882		0.0457023	0.00871096	0.021567	0.0178902	0.0429088	0.0257589	0.101608	0.0355096	0.0650402	0.0472724	0.0615875	0.0235126
ACJ78111		BCAH187_A2324	B7HQ08	Putative neutral metalloprotease	0.057832	0.0167652	0.116478	0.120457	0.135802	0.0391846	0.152442	0.206556	0.0347112	0.110346	0.103571	0.00714931	0.00466068	0.0825444	0.259718	0.0168674	0.0512779	0.303785		0.0636916	0.0501138	0.0984812	0.0519224	0.131237	0.0878632	0.0736888	0.0577243	0.115641	0.13071	0.123977	0.156666
ACJ78112	serC	BCAH187_A3294	B7HXT1	Phosphoserine aminotransferase (EC 2.6.1.52) (Phosphohydroxythreonine aminotransferase) (PSAT)	0.104448	0.0908369	0.0450782	0.00562636	0.00593385	0.0096504	0.024582	0.0458671	0.00470178	0	0.046764	0.193681	0.00631308	0.0266214	0.0458868	0.0137086	0.0320576	0.0574171		0.080121	0.0311016	0.0070702	0.0022398	0.0250503	0.0205867	0.0801483	0.101064	0.0262738	0.0197892	0.0343944	0.0219478
ACJ78125	fliC	BCAH187_A1835	B7HLW0	Flagellin	2.96202	3.56064	4.81802	2.93869	2.96766	3.17218	1.78958	1.16084	2.47948	2.71279	2.35764	0.7714	7.26311	3.37144	1.39319	5.05904	3.36171	1.58245		3.78023	0.947283	3.02618	0.127274	1.80996	0.659556	1.94728	1.0337	4.00925	2.98649	3.3344	1.73846
ACJ78132	bacB	BCAH187_A2471	B7HR47	Isochorismatase (EC 3.3.2.1)	0.0314365	0	0.0542702	0.0541891	0.0642944	0.0580911	0.0118378	0.011044	0.00566053	0	0	0	0	0.00640995	0	0.00550129	0.00643242	0		0.0285689	0.0272485	0.0588582	0.00509613	0.00951411	0.00336082	0	0	0.00213665	0.00370079	0.0039779	0.00347628
ACJ78137		BCAH187_A2207	B7HP35	Uncharacterized protein	0	0	0	0.428061	0.507886	0.596549	0.654581	0.479824	1.02844	0	0	0	0.600384	0.354443	0.242439	0.651853	0.558934	0.455038		0	0	0.510832	0.0842827	0.720947	0.280264	0	0	0.399089	0.183101	0.555275	0.0984584
ACJ78139		BCAH187_A4812	B7HSL4	Putative lipoprotein	0	0	0	0	0	0.00514747	0.0104895	0.00978612	0	0	0	0	0	0.0113598	0.0163172	0	0	0.0204173		0	0	0.00171582	0.0029719	0.00675856	0.00586364	0	0	0.00922566	0.00836532	0.00680577	0.0117879
ACJ78143		BCAH187_A2031	B7HMT8	Putative branched-chain amino acid ABC transporter, branched chain amino acid-binding protein	0	0	0	0	0	0	0.00450399	0.0168078	0.00430737	0	0	0	0	0	0	0	0.00489474	0.0219169		0	0	0	0	0.00853973	0.00716106	0	0	0	0	0.00893722	0.0115041
ACJ78145		BCAH187_A1144	B7HYP2	S-layer protein	0.0899548	0.206249	0.0423526	0.0387652	0.0297337	0.0241784	0.0338737	0.0632043	0.026505	0.14043	0.117164	0.0788538	0.0553594	0.133396	0.172449	0.0400701	0.0368124	0.113885		0.112852	0.0843134	0.0308924	0.00736215	0.0411943	0.019414	0.112149	0.0310931	0.120402	0.0596167	0.0635891	0.0435877
ACJ78151	sufD	BCAH187_A5122	B7HUX1	FeS assembly protein SufD	0.0336902	0.00976662	0	0.00967898	0.0153119	0.00830075	0.0126865	0.0433977	0.00808844	0	0	0.0333188	0	0.013739	0.0175419	0.00393045	0.0045957	0.0164623		0.0144856	0.0173337	0.0110972	0.00371452	0.0213909	0.0191966	0.0111063	0.0192366	0.010427	0.00922805	0.0083295	0.0070511
ACJ78152		BCAH187_A4176	B7HN23	Nitroreductase family protein	0	0	0	0.00988227	0	0.0423754	0.0345411	0.0322248	0	0	0	0	0	0.0187034	0.0179104	0.00802601	0.0469223	0.0168081		0	0	0.0174192	0.0221703	0.0222553	0.0193084	0	0	0.0122046	0.0105769	0.0239188	0.0203998
ACJ78165	trxB	BCAH187_A5319	B7HWY4	Thioredoxin reductase (EC 1.8.1.9)	0.0910377	0.105566	0	0	0	0	0	0.0266521	0	0	0	0.281357	0	0.00618758	0.0711028	0	0	0.00556058		0.0655345	0.0572175	0	0	0.00888404	0.0153876	0.0937856	0.162441	0.0257635	0.0393867	0.00185353	0.0032104
ACJ78172	nadC	BCAH187_A4562	B7HQI7	Quinolinate phosphoribosyltransferase [decarboxylating] (EC 2.4.2.19)	0.0692296	0.120416	0.0896356	0.0149169	0.0157322	0.00639642	0	0.0547225	0	0	0	0.179724	0.00836881	0.0282321	0.0811052	0	0.0141655	0.0570853		0.0930938	0.0257679	0.0123485	0.00517075	0.0182408	0.0315941	0.0599082	0.103764	0.0392354	0.0375959	0.0237503	0.0297251
ACJ78175		BCAH187_A1234	B7HZK2	Endonuclease/exonuclease/phosphatase family	0.0856359	0.0638368	0.0422391	0.007908	0.0111202	0.00904259	0.00691014	0.0236381	0.0110141	0	0.0219093	0.0453706	0	0.0174613	0.0429968	0.00214086	0	0.0089668		0.0639039	0.0216985	0.00935695	0.00162903	0.0138541	0.00871809	0.0224267	0.0226897	0.0201527	0.0216244	0.00370255	0.00468295
ACJ78181	hisS	BCAH187_A4536	B7HQG1	Histidine--tRNA ligase (EC 6.1.1.21) (Histidyl-tRNA synthetase) (HisRS)	0.0990955	0.0574546	0.0190081	0.0142348	0.0150127	0.0651083	0.0580466	0.0502859	0.00396519	0	0.0788756	0.21234	0	0.0359213	0.0515974	0.0077073	0.0225295	0.0403516		0.0585194	0.0400543	0.0314519	0.0291499	0.0374326	0.0292422	0.0970719	0.107333	0.0291729	0.0264524	0.0235295	0.0163451
ACJ78185		BCAH187_A5067	B7HUR6	3D domain-containing protein	0.0225705	0.0392585	0.0389645	0	0	0	0	0.0555049	0	0.0645981	0.0404216	0.0167413	0	0	0	0	0	0.0413582		0.0335978	0.00955107	0	0	0.0185016	0.0320458	0.040587	0.0239288	0	0	0.0137861	0.0238782
ACJ78195		BCAH187_A3818	B7HLA5	Uncharacterized protein	0	0	0	0.0142324	0.0150102	0.0122058	0	0	0.0356807	0	0	0	0	0	0	0	0.0135154	0		0	0	0.0138161	0.00144781	0.0118936	0.0206003	0	0	0	0	0.00450514	0.00780314
ACJ78221	sipS1	BCAH187_A0529	B7HU08	Signal peptidase I (EC 3.4.21.89)	0	0	0	0	0	0	0.00979631	0.00913938	0.00936866	0	0	0	0	0.010609	0.0101592	0	0	0.00953399		0	0	0	0	0.00943479	0.000333421	0	0	0.00692275	0.0059995	0.003178	0.00550445
ACJ78226		BCAH187_A3614	B7I036	Uncharacterized protein	0	0.0116989	0	0.0231879	0.0183413	0.0149145	0.0303929	0.0614353	0.0435991	0	0	0	0.013009	0.0548572	0.126075	0.0235404	0.0330296	0.0345089		0.00389963	0.00675436	0.0188146	0.00415692	0.0451424	0.0155786	0	0	0.0646471	0.0571653	0.0303596	0.00595178
ACJ78227		BCAH187_A2447	B7HR23	DD-transpeptidase (EC 2.4.1.129) (EC 3.4.16.4) (Penicillin-insensitive transglycosylase) (Penicillin-sensitive transpeptidase) (Peptidoglycan TGase)	0	0	0	0.0171924	0.028493	0.0231695	0.0171691	0.0160177	0.0246294	0	0	0.00845467	0.0165349	0.0209177	0.0111282	0.0159577	0.0116616	0.0208867		0	0	0.0229516	0.00565349	0.0192721	0.00467514	0.00281822	0.00488131	0.0161936	0.00490364	0.0161687	0.00461614
ACJ78234		BCAH187_A0815	B7HWA9	LPXTG-site transpeptidase family protein	0	0	0	0.00979215	0	0.0083978	0	0.0319309	0.008183	0	0	0	0	0.0370656	0.0443676	0.00795281	0.00929887	0.0166548		0	0	0.00606331	0.00529706	0.0133713	0.0165857	0	0	0.0271444	0.0237896	0.0113022	0.00468414
ACJ78242		BCAH187_A0729	B7HVA6	Putative lipoprotein	0	0.0238562	0	0.0118211	0.0498685	0.0202756	0.0516472	0.0578206	0.0592712	0	0	0	0.0132639	0	0	0.0768051	0.056128	0.0603171		0.00795208	0.0137734	0.0273217	0.0199784	0.0562463	0.00404842	0	0	0.0044213	0.00765792	0.0644167	0.0109312
ACJ78246	cspB2	BCAH187_A3557	B7HZX9	Cold shock protein CspB	5.49849	2.17362	3.08191	0.461596	0.421912	0.369476	0.24201	0.175607	0.180013	4.49628	3.7087	1.11229	0.103587	0.34945	0.557722	0.0499854	0.0584457	0.314039		3.58467	1.71851	0.417661	0.0462069	0.19921	0.0371311	3.10576	1.77073	0.33692	0.227327	0.140823	0.150069
ACJ78258		BCAH187_A5435	B7HX98	Epsx protein	0.105717	0.122587	0.152086	0.0303718	0.0240238	0.0390706	0.106158	0.142368	0.0253808	0.100856	0.189328	0.104552	0.0255591	0.0934087	0.0688064	0.0308336	0.093736	0.116229		0.126797	0.0234696	0.0311554	0.00755395	0.0913022	0.0598917	0.131579	0.050047	0.0625914	0.0343491	0.0802663	0.0442627
ACJ78264	bla1	BCAH187_A2595	B7HS58	Beta-lactamase (EC 3.5.2.6)	0	0	0	0	0	0.00637334	0.0259753	0.0302917	0	0	0	0	0	0	0	0	0	0		0	0	0.00212445	0.00367965	0.0187557	0.0163856	0	0	0	0	0	0
ACJ78276		BCAH187_A3253	B7HWX3	Uncharacterized protein	0	0	0	0.00958906	0.0101131	0.00822363	0.00837907	0.0234515	0.00801329	0	0	0	0	0.0181484	0.00868948	0.00778787	0.00910601	0.0489282		0	0	0.0093086	0.000975463	0.0132813	0.00880958	0	0	0.00894597	0.00907693	0.0219407	0.0233812
ACJ78286	dltD	BCAH187_A1527	B7HK92	Protein DltD	0	0	0	0.00998111	0.00526329	0.0128398	0.00436082	0.00813678	0.0250227	0	0	0	0	0	0	0.00810628	0.00947831	0		0	0	0.00936139	0.00382607	0.0125068	0.0110023	0	0	0	0	0.00586153	0.00512238
ACJ78288		BCAH187_A0560	B7HU39	Uncharacterized protein	0	0	0	0.0328907	0.0346882	0.0564145	0.459846	0.187692	1.23686	0	0	0	1.18096	0.248998	0.0596102	1.46919	0.593443	0.475504		0	0	0.0413311	0.0130934	0.628133	0.544452	0	0	0.496524	0.600259	0.846046	0.542872
ACJ78300	cspA2	BCAH187_A2521	B7HR96	Cold shock protein CspA	0.215427	0	0	0.0309454	0	0.0530778	0.0270406	0.0504545	0.0517202	0	0	0.0532629	0	0.0292839	0.0280423	0.0251327	0.0293865	0.0263165		0.0718088	0.124377	0.0280077	0.0266606	0.0430718	0.0138978	0.0177543	0.0307514	0.0191087	0.0165603	0.0269452	0.00219551
ACJ78308		BCAH187_A2467	B7HR43	Putative oxalate:formate antiporter	0	0	0	0.0293551	0.0309594	0.0151051	0.0359114	0.0191447	0.0588749	0	0	0	0.0263504	0.0111116	0.00532025	0.0286093	0.0223011	0.0199713		0	0	0.0251399	0.00872733	0.037977	0.0199455	0	0	0.0142608	0.010863	0.0236272	0.00446912
ACJ78324	bla2	BCAH187_A3473	B7HZ26	Beta-lactamase (EC 3.5.2.6)	0	0	0	0	0	0.00693378	0.0141297	0.105457	0	0	0	0	0	0.0612076	0.0879188	0	0	0.0687566		0	0	0.00231126	0.00400322	0.0398623	0.0572445	0	0	0.0497088	0.0450732	0.0229189	0.0396967
ACJ78329		BCAH187_A3666	B7I088	CsbD domain-containing protein	0	0	0	0.121037	0.159565	0.051901	0.132205	0.148007	0.455162	0	0	0	0.0679051	0	0.0548411	0.368631	0.344819	0.283063		0	0	0.110834	0.0545522	0.245125	0.182069	0	0	0.0409154	0.0360308	0.332171	0.0441642
ACJ78346	tenA	BCAH187_A2668	B7HSD0	Aminopyrimidine aminohydrolase (EC 3.5.99.2)	0	0	0	0	0	0	0	0.00690321	0	0	0	0.0145749	0	0	0	0	0	0.0144026		0	0	0	0	0.00230107	0.00398557	0.00485831	0.00841484	0	0	0.00480085	0.00831532
ACJ78369	bfmbC	BCAH187_A4293	B7HNS6	Dihydrolipoyl dehydrogenase (EC 1.8.1.4)	0.0310815	0.0180208	0	0	0	0	0	0.00363976	0	0	0	0.122955	0	0.00422505	0.0364132	0	0	0		0.0163674	0.0156066	0	0	0.00121325	0.00210142	0.0409852	0.0709884	0.0135461	0.0199159	0	0
ACJ78371	ctaC	BCAH187_A4062	B7HMC8	Cytochrome c oxidase subunit 2 (EC 7.1.1.9)	0	0	0	0	0.00610643	0	0.00505939	0.0236006	0.00967706	0	0	0	0	0.0876661	0.11543	0.0235121	0.0439866	0.103402		0	0	0.00203548	0.00352555	0.012779	0.00965196	0	0	0.0676987	0.0602499	0.056967	0.0414967
ACJ78372		BCAH187_A1856	B7HLY1	Cell wall surface anchor family protein	0	0	0	0	0	0	0	0	0	0	0	0	0	0	0.00332119	0	0	0		0	0	0	0	0	0	0	0	0.00110706	0.00191749	0	0
ACJ78377	pepQ2	BCAH187_A4742	B7HRQ5	X-Pro dipeptidase (EC 3.4.13.9)	0.271332	0.224737	0.223053	0.011136	0.0058723	0.00955031	0.0145962	0.0453914	0	0	0.161976	0.460013	0	0.0368834	0.100913	0	0	0.0473513		0.239708	0.0274007	0.00885288	0.00270027	0.0199959	0.0231724	0.20733	0.233336	0.0459322	0.0510615	0.0157838	0.0273383
ACJ78379		BCAH187_A3969	B7HM37	Serine-type D-Ala-D-Ala carboxypeptidase (EC 3.4.16.4)	0	0	0	0.00888877	0.0218739	0.00762306	0.00258905	0	0.0123801	0	0	0	0.00332456	0.00841153	0.0107399	0.00481275	0.00562733	0.0100789		0	0	0.0127953	0.0078878	0.00498973	0.00652988	0	0	0.00749198	0.0037922	0.00683966	0.00283467
ACJ78391		BCAH187_A3259	B7HWX9	Uncharacterized protein	0	0	0	0.00422394	0.00445478	0.00362247	0	0	0.00705964	0	0	0	0	0	0	0.00343053	0	0		0	0	0.0041004	0.000429687	0.00235321	0.00407589	0	0	0	0	0.00114351	0.00198062
ACJ78399		BCAH187_A4924	B7HTP5	Uncharacterized protein	0	0	0	0.186134	0.168262	0.0912166	0.53441	0.346833	0.466639	0	0	0	0	0.0503257	0.0722879	0.0863832	0.025251	0.135678		0	0	0.148537	0.0504391	0.449294	0.0949836	0	0	0.0408712	0.0370598	0.0824375	0.0553192
ACJ78400	argS	BCAH187_A5542	B7HYC4	Arginine--tRNA ligase (EC 6.1.1.19) (Arginyl-tRNA synthetase) (ArgRS)	0.016829	0	0	0.00725231	0.00382432	0.0621961	0.0316859	0.0354733	0	0	0	0.0561717	0	0.0137258	0.0164299	0	0.0275479	0.0246699		0.00560966	0.00971622	0.0244243	0.0327563	0.0223864	0.0194794	0.0187239	0.0324308	0.0100519	0.00880956	0.0174059	0.0151425
ACJ78401		BCAH187_A4652	B7HRG7	Enoyl-CoA hydratase/isomerase family protein	0.357845	0.311213	0.292625	0.0162327	0.0256797	0.00696061	0.0709218	0.079399	0.0203477	0.161712	0.303568	0.349244	0.0728557	0.145931	0.102969	0.059326	0.0847822	0.138045		0.320561	0.0336001	0.016291	0.00935967	0.0568895	0.0319287	0.271508	0.0977906	0.107252	0.0367252	0.0940512	0.0401699
ACJ78404	cccA	BCAH187_A4425	B7HPJ1	Cytochrome c-550	0	0	0	0.0180562	0.0571289	0.0154851	0.142	0.117758	0.316869	0	0	0	0.0405201	0.0170867	0.0163623	0.190639	0.137173	0.153553		0	0	0.0302234	0.0233363	0.192209	0.108637	0	0	0.0246564	0.0137431	0.160455	0.0273933
ACJ78412		BCAH187_A2896	B7HUF6	Putative oligopeptide ABC transporter, oligopeptide-binding protein	0.00847377	0.014739	0	0	0	0	0.00957272	0.0476308	0	0	0	0	0	0.0103669	0.00992735	0.00593154	0.0208064	0.0372656		0.0077376	0.00739704	0	0	0.0190679	0.0251951	0	0	0.00676475	0.00586256	0.0213345	0.0156737
ACJ78417		BCAH187_A5144	B7HUZ2	Uncharacterized protein	0	0	0	0.0323275	0.0340942	0	0.0282483	0	0.0540302	0	0	0	0	0	0	0.0262552	0	0.0274919		0	0	0.0221406	0.0191946	0.0274262	0.0270245	0	0	0	0	0.0179157	0.0155277
ACJ78421		BCAH187_A0684	B7HV61	Microbial collagenase (EC 3.4.24.3)	0.1721	0.315976	0.0495172	0.0350223	0.0195545	0.0318021	0.019802	0.0335892	0.0120512	0.164186	0.102738	0.195024	0.0762823	0.210549	0.317368	0.0485218	0.0391271	0.0788389		0.179198	0.133371	0.028793	0.00816115	0.0218141	0.0109091	0.153983	0.0469815	0.2014	0.120803	0.0554959	0.0207542
ACJ78425		BCAH187_A3493	B7HZ46	Uncharacterized protein	0	0	0	0	0	0	0.0233668	0.0217999	0.111734	0	0	0	0.030005	0	0	0.108591	0.0253941	0		0	0	0	0	0.0523002	0.0514771	0	0	0.0100017	0.0173234	0.0446616	0.0568016
ACJ78427		BCAH187_A1790	B7HLR5	Nitroreductase family protein	0	0	0	0.00818643	0	0.0210622	0.00715343	0.0133474	0	0	0	0.0140904	0	0	0.0148369	0.0199461	0.00777403	0.0278475		0	0	0.00974953	0.0106177	0.00683362	0.00667947	0.0046968	0.0081351	0.00494562	0.00856606	0.0185226	0.0101122
ACJ78435		BCAH187_A0285	B7HRZ0	Putative lipoprotein	0	0	0	0	0	0	0.00514834	0.0144093	0	0	0	0	0	0	0	0.00478509	0.00559499	0.010021		0	0	0	0	0.00651921	0.0073018	0	0	0	0	0.00680035	0.00281838
ACJ78436	metS	BCAH187_A0047	B7HPU9	Methionine--tRNA ligase (EC 6.1.1.10) (Methionyl-tRNA synthetase) (MetRS)	0.0279519	0.0486188	0	0.00301141	0.00317598	0.00774779	0.00789424	0.0147297	0.00503308	0	0	0.119214	0	0.00569944	0.0136445	0.00244575	0	0.0051219		0.0255236	0.0244002	0.00464506	0.00268831	0.00921902	0.00498221	0.0397379	0.0688281	0.00644797	0.00685297	0.00252255	0.00256182
ACJ78442		BCAH187_A1252	B7HZM0	Putative S-layer protein	0.0278516	0.0121111	0	0.0240048	0.0253167	0.01544	0.0367076	0.068492	0.0351051	0	0	0	0.0134673	0.0511109	0.0652584	0.0146218	0.0170967	0.0561387		0.0133209	0.0139651	0.0215871	0.00536386	0.0467682	0.0188304	0	0	0.0432789	0.0267691	0.0292857	0.0232883
ACJ78448	cypA	BCAH187_A2696	B7HSF8	Cytochrome P450 (EC 1.14.-.-)	0	0	0	0	0	0	0	0.0039158	0.00401403	0	0	0	0	0.00909095	0	0	0.0045614	0		0	0	0	0	0.00264328	0.00228967	0	0	0.00303032	0.00524866	0.00152047	0.00263353
ACJ78454		BCAH187_A5537	B7HYB9	Putative aminopeptidase	0.0416307	0.0633599	0.0179672	0.0986721	0.0993344	0.0538502	0.176362	0.387571	0.0374806	0.0297873	0.0372782	0.169834	0.0301951	0.394719	0.723451	0.0400689	0.110738	0.434819		0.0409859	0.0227032	0.0839522	0.0260712	0.200471	0.176286	0.0789664	0.0787824	0.382788	0.346782	0.195209	0.210496
ACJ78457		BCAH187_A0654	B7HV32	Conserved domain protein	0	0	0	0	0	0	0.0241155	0	0.0461255	0	0	0	0	0	0	0	0	0		0	0	0	0	0.0234136	0.0230707	0	0	0	0	0	0
ACJ78462		BCAH187_A1331	B7HZU9	Uncharacterized protein	0	0	0	0.080044	0.0844184	0.0686461	0.233146	0.130507	0.713497	0	0	0	0.179627	0.0757463	0	0.650087	0.329384	0.158832		0	0	0.0777028	0.0081426	0.35905	0.311221	0	0	0.0851246	0.0901801	0.379434	0.249423
ACJ78477		BCAH187_A3408	B7HYW2	Uncharacterized protein	0.0406699	0.02358	0	0	0	0	0	0	0	0	0	0.0603323	0	0	0.0264702	0	0	0		0.0214166	0.0204211	0	0	0	0	0.0201108	0.0348329	0.0088234	0.0152826	0	0
ACJ78483		BCAH187_A1609	B7HKH1	Conserved domain protein	0	0	0	0.0446033	0.0352806	0.009563	0.0584625	0.0636324	0.0559104	0	0	0	0	0.0211042	0.0202094	0.0724502	0.0211782	0.0853456		0	0	0.0298156	0.0181481	0.0593351	0.00393427	0	0	0.0137712	0.0119346	0.059658	0.0339425
ACJ78490	htrA	BCAH187_A3626	B7I048	Serine protease HtrA (EC 3.4.21.-)	0.335857	0.250363	0.455561	0.268793	0.267128	0.252683	0.212291	0.316046	0.177106	0.343301	0.365189	0.195734	0.232	0.278819	0.177998	0.172124	0.2258	0.254961		0.34726	0.103073	0.262868	0.00885937	0.235148	0.0722348	0.301408	0.0921681	0.229606	0.050453	0.217629	0.042019
ACJ78498		BCAH187_A3968	B7HM36	Serine-type D-Ala-D-Ala carboxypeptidase (EC 3.4.16.4)	0	0	0	0	0	0	0.0084717	0.0105381	0.00540125	0	0	0	0	0	0	0.00524931	0	0.00824485		0	0	0	0	0.00813703	0.00258474	0	0	0	0	0.00449805	0.00417345
ACJ78505		BCAH187_A3020	B7HVJ9	Polyketide synthesis domain protein	0	0	0	0	0	0	0.0284533	0.0132726	0.0136056	0	0	0	0	0	0.0147537	0.0396686	0.0463827	0.0415371		0	0	0	0	0.0184438	0.00867005	0	0	0.0049179	0.00851805	0.0425295	0.00346533
ACJ78511		BCAH187_A0564	B7HU43	Glycosyl transferase, group 2 family protein	0	0	0	0	0	0	0	0.0130545	0	0	0	0	0	0.00378843	0	0	0	0		0	0	0	0	0.0043515	0.00753702	0	0	0.00126281	0.00218725	0	0
ACJ78521		BCAH187_A2300	B7HPC8	Uncharacterized protein	0	0	0	0.00383751	0.00404723	0	0	0.00312841	0	0	0	0	0	0.00726294	0.0382525	0	0	0.0130539		0	0	0.00262825	0.00227854	0.0010428	0.00180619	0	0	0.0151718	0.0203157	0.00435131	0.00753669
ACJ78523		BCAH187_A4502	B7HQC7	Iron compound ABC transporter, iron compound-binding protein	0.030331	0.0527569	0	0.490158	0.454912	0.369919	0.58821	0.554092	0.22392	0	0	0.0112487	0.23466	0.371073	0.35534	0.212314	0.409611	0.477975		0.027696	0.026477	0.43833	0.0618111	0.455407	0.201198	0.00374958	0.00649447	0.320358	0.0746321	0.366633	0.137947
ACJ78533	leuA	BCAH187_A1559	B7HKC4	2-isopropylmalate synthase (EC 2.3.3.13) (Alpha-IPM synthase) (Alpha-isopropylmalate synthase)	0.0192326	0	0	0	0	0	0	0	0	0	0	0	0	0	0	0.00336564	0.00393529	0.0105725		0.00641085	0.0111039	0	0	0	0	0	0	0	0	0.00595782	0.00400658
ACJ78546		BCAH187_A0422	B7HT07	Uncharacterized protein	0	0	0	0.129325	0.109114	0	0.0678036	0.0210856	0	0	0	0	0	0	0	0	0	0		0	0	0.0794796	0.0695692	0.0296297	0.0346999	0	0	0	0	0	0
ACJ78553		BCAH187_A5464	B7HY46	Uncharacterized protein	0	0	0	0	0	0	0	0.0206141	0	0	0.0350286	0.0145077	0	0	0	0	0	0.00716805		0	0	0	0	0.00687137	0.0119016	0.0165121	0.0176001	0	0	0.00238935	0.00413848
ACJ78554	rpsE	BCAH187_A0158	B7HQW1	30S ribosomal protein S5	0.0300081	0	0	0.0387952	0.0409154	0.121994	0.0790997	0.0421688	0.09726	0.0858849	0.107483	0.044516	0.0580404	0.0122374	0.0117186	0.063016	0.0614015	0.0329921		0.0100027	0.0173252	0.0672347	0.0474344	0.0728428	0.0280735	0.0792947	0.0319967	0.0273321	0.0265954	0.0524699	0.0168875
ACJ78562		BCAH187_A2065	B7HNA7	Oxidoreductase, short chain dehydrogenase/reductase family	0	0	0	0	0	0.0309037	0.0314878	0.0220322	0.0150566	0	0	0	0.0101083	0	0	0.0146331	0.0171098	0.0229835		0	0	0.0103012	0.0178422	0.0228589	0.00824673	0	0	0.00336942	0.00583601	0.0182421	0.00428882
ACJ78567		BCAH187_A0962	B7HXE6	Uncharacterized protein	0.595056	0.598014	0.273939	0.131066	0.108179	0.11729	0.154364	0.427391	0.11429	0.0756926	0.189455	0.22559	0.115093	0.33434	0.697132	0.0786783	0.10823	0.247153		0.489003	0.186257	0.118845	0.0115225	0.232015	0.170383	0.163579	0.0782273	0.382188	0.293955	0.144687	0.0899599
ACJ78574	guaB	BCAH187_A0014	B7HPS4	Inosine-5'-monophosphate dehydrogenase (IMP dehydrogenase) (IMPD) (IMPDH) (EC 1.1.1.205)	0.180647	0.104737	0	0.0086498	0.00456126	0.00370905	0.00377916	0.0352574	0.00361419	0.0287234	0	0.0818838	0.00485277	0.0163708	0.0313533	0.00702504	0	0.0294237		0.0951281	0.090706	0.00564004	0.00264113	0.0142169	0.0182218	0.0368691	0.0415452	0.0175256	0.013288	0.0121496	0.0153667
ACJ78577		BCAH187_A0769	B7HVE6	Amino acid ABC transporter, amino acid-binding protein	0.0346856	0.0301656	0.119759	0.00747373	0	0.025638	0.0653066	0.164503	0.00624557	0	0.0310592	0.0128637	0.00838593	0.113159	0.0203178	0.0242795	0.106459	0.101693		0.0615366	0.0504723	0.0110373	0.0131853	0.0786852	0.0799727	0.014641	0.0156057	0.0472877	0.0573576	0.0774769	0.0461319
ACJ78579		BCAH187_A4461	B7HPM7	Putative pyrroline-5-carboxylate reductase	0	0	0	0	0	0	0.0064412	0	0	0	0	0	0	0.00697558	0	0	0	0		0	0	0	0	0.00214707	0.00371883	0	0	0.00232519	0.00402735	0	0
ACJ78584		BCAH187_A0233	B7HRT9	Oligopeptide ABC transporter, oligopeptide-binding protein	0.181734	0.165578	0.104578	0.00372936	0	0.00319832	0.0162939	0.106408	0	0.0247682	0.0619937	0.0770273	0	0.0529369	0.0709694	0	0	0.0285436		0.15063	0.0406917	0.00230923	0.0020174	0.0409008	0.0573133	0.0545964	0.0269034	0.0413021	0.0368875	0.00951453	0.0164797
ACJ78586	bacA	BCAH187_A2468	B7HR44	2,3-dihydro-2,3-dihydroxybenzoate dehydrogenase (EC 1.3.1.28)	0.0191663	0	0	0	0.00871094	0	0	0	0	0	0	0	0	0	0	0	0.00784347	0		0.00638877	0.0110657	0.00290365	0.00502926	0	0	0	0	0	0	0.00261449	0.00452843
ACJ78595		BCAH187_A2870	B7HUD0	N-acetylmuramoyl-L-alanine amidase	0	0	0	0	0	0	0.00746695	0.00696623	0.00714099	0	0	0.014708	0.0191764	0.0323457	0	0.0347006	0.0324591	0.014534		0	0	0	0	0.00719139	0.000254141	0.00490266	0.00849165	0.017174	0.0162656	0.0272312	0.0110531
ACJ78611		BCAH187_A5406	B7HX69	Putative cell wall hydrolase	1.28438	1.65317	0.975601	0.357924	0.385268	0.268983	0.303087	0.448208	0.160346	1.29884	0.920077	0.857397	0.426452	0.520281	0.782443	0.281702	0.37143	0.492664		1.30438	0.339226	0.337392	0.0608005	0.30388	0.143933	1.02544	0.238837	0.576392	0.184509	0.381932	0.105872
ACJ78628		BCAH187_A3392	B7HY26	Putative lipoprotein	0	0	0	0	0	0	0.0364541	0.0170047	0.0174314	0	0	0	0	0.0197392	0.0189023	0.016941	0.0198084	0.017739		0	0	0	0	0.0236301	0.011108	0	0	0.0128805	0.0111627	0.0181628	0.00147991
ACJ78634		BCAH187_A1812	B7HLT7	Uncharacterized protein	0	0	0	0.0384898	0.0676555	0.0770212	0.011211	0	0.0107216	0	0	0	0.0431877	0.0485644	0	0.02084	0.0121836	0.0109108		0	0	0.0610555	0.0200957	0.00731087	0.00633612	0	0	0.030584	0.0266226	0.0146448	0.0054028
ACJ78639		BCAH187_A4941	B7HTR2	Putative lipoprotein	0	0	0	0	0	0	0	0	0.00635287	0	0	0	0	0	0	0	0.00721917	0		0	0	0	0	0.00211762	0.00366783	0	0	0	0	0.00240639	0.00416799
ACJ78642		BCAH187_A0732	B7HVA9	Transcription antiterminator, LytR family	0.0414894	0.0240552	0.023875	0.0178795	0.0251422	0.0306671	0.0364546	0.0534442	0.0249023	0	0.0495356	0.0410321	0.0200618	0.0563984	0.0648087	0.00484035	0.0113192	0.0354784		0.0298065	0.0101181	0.0245629	0.00641345	0.038267	0.014357	0.0301892	0.0264881	0.0470896	0.0237815	0.0172127	0.0161469
ACJ78645		BCAH187_A3340	B7HXX6	LPXTG-motif cell wall anchor domain protein	0.0568979	0.113105	0.0420966	0.017514	0.00738848	0.0180242	0.0336689	0.0485444	0	0.116318	0.116455	0.066319	0.00786068	0.0861832	0.130142	0.00853454	0.0166318	0.059577		0.0706998	0.0374621	0.0143089	0.00599868	0.0274044	0.0248711	0.0996975	0.0289066	0.0747287	0.0619402	0.0282478	0.0274323
ACJ78653		BCAH187_A5585	B7HYG7	O-acetylhomoserine/O-acetylserine sulfhydrylase	0.0225841	0.00982053	0	0	0	0	0	0.00793404	0.00406654	0	0	0.025127	0.00546015	0.0138148	0.00881938	0.00395215	0	0.00413831		0.0108015	0.011324	0	0	0.00400019	0.00396744	0.00837567	0.0145071	0.00936478	0.00420395	0.00269682	0.00233737
ACJ78654	secDF	BCAH187_A4545	B7HQH0	Multifunctional fusion protein [Includes: Protein translocase subunit SecD; Protein-export membrane protein SecF]	0	0	0	0.0137181	0.0115742	0.0117647	0.00958965	0.00223664	0.0114638	0	0	0	0.00615697	0.00259631	0.00497245	0.00668478	0.00781621	0.0116661		0	0	0.0123523	0.0011866	0.00776336	0.00487714	0	0	0.00457524	0.00181326	0.00872236	0.00261135
ACJ78668		BCAH187_A0558	B7HU37	Putative penicillin-binding protein	0.0450357	0.107709	0	0.0388154	0.0255854	0.0499325	0.0763144	0.0474646	0.0121638	0	0	0.0417555	0.0163324	0.0780542	0.052761	0.00788111	0.0184301	0.0618925		0.0509149	0.0540946	0.0381111	0.0121888	0.0453143	0.0321293	0.0139185	0.0241075	0.0490492	0.0310279	0.0294012	0.0286283
ACJ78670	infA	BCAH187_A0164	B7HQW7	Translation initiation factor IF-1	0	0	0	0.0553915	0.0584186	0.023752	0.0968039	0.0677342	0.0694335	0	0.115098	0	0.0621522	0.0524174	0.050195	0.0224934	0.0263006	0.141318		0	0	0.045854	0.0192007	0.0779905	0.016315	0.0383659	0.0664517	0.0549216	0.00635977	0.0633705	0.067531
ACJ78671		BCAH187_A4406	B7HPH3	Serine-type D-Ala-D-Ala carboxypeptidase (EC 3.4.16.4)	0.284652	0.38573	0.217133	0.0884352	0.0962769	0.112541	0.102204	0.109304	0.0667508	0.15157	0.165976	0.181675	0.0640188	0.167374	0.188714	0.0695069	0.0785622	0.116449		0.295838	0.084853	0.0990842	0.0122954	0.0927528	0.0227965	0.166407	0.0150569	0.140036	0.0666916	0.0881728	0.0249032
ACJ78676		BCAH187_A4788	B7HSJ0	GAF domain-containing protein	0	0	0	0	0	0.0110783	0.0112877	0	0	0	0	0	0	0	0	0.0104913	0.012267	0.0109855		0	0	0.00369277	0.00639607	0.00376257	0.00651696	0	0	0	0	0.0112479	0.000916486
ACJ78680		BCAH187_A3820	B7HLA7	Putative pyruvate ferredoxin oxidoreductase, beta subunit	0.0167718	0.0145862	0	0.021683	0.0152453	0.0371909	0.0378939	0.0117842	0.00603994	0	0	0	0	0.0136792	0	0	0.00686357	0.0122931		0.0104527	0.00911801	0.0247064	0.0112809	0.0185727	0.0169774	0	0	0.00455974	0.00789769	0.00638554	0.00616046
ACJ78686		BCAH187_A0667	B7HV45	Prophage pi2 protein 40	0	0	0	0.0347658	0.0183329	0.044723	0.0303789	0.0141708	0.0290527	0	0	0.0299193	0.0390091	0.0328992	0.0315043	0.0282354	0.0165072	0.0295654		0	0	0.0326072	0.0133268	0.0245341	0.00899934	0.00997309	0.0172739	0.0344708	0.00399163	0.0247694	0.00718605
ACJ78689		BCAH187_A2169	B7HNZ7	D-alanyl-D-alanine carboxypeptidase family protein	0	0	0	0	0	0	0.00708989	0.0132289	0.00678039	0	0	0	0	0	0	0	0	0.0138001		0	0	0	0	0.00903306	0.003637	0	0	0	0	0.00460003	0.00796748
ACJ78700		BCAH187_A0404	B7HSZ0	Polysaccharide deacetylase-like protein	0	0	0	0	0	0	0	0	0	0	0	0	0	0	0.00502663	0	0	0.00471728		0	0	0	0	0	0	0	0	0.00167554	0.00290213	0.00157243	0.00272352
ACJ78703	cpdB	BCAH187_A4257	B7HNP0	2',3'-cyclic-nucleotide 2'-phosphodiesterase/3'-nucleotidase (EC 3.1.3.6) (EC 3.1.4.16)	0.314313	0.415287	0.208697	0.0599107	0.0686792	0.0826544	0.11153	0.14015	0.0544191	0.242195	0.303102	0.246586	0.0409184	0.207057	0.304498	0.031733	0.0643135	0.135126		0.312766	0.103304	0.0704148	0.0114707	0.102033	0.0436476	0.263961	0.033968	0.184158	0.133273	0.0770575	0.0528614
ACJ78708	rbsB	BCAH187_A0798	B7HW92	Ribose ABC transporter, ribose-binding protein	0	0	0	0.0139438	0.00735289	0.0179374	0.0304607	0.0227344	0.00582619	0	0	0	0	0.0131951	0.0126356	0.00566229	0.00662067	0.017787		0	0	0.013078	0.00534508	0.0196738	0.0125992	0	0	0.00861025	0.00746194	0.0100233	0.0067406
ACJ78709	srtB	BCAH187_A4670	B7HRI5	Sortase B	0	0	0	0	0	0	0	0.0287464	0	0	0	0	0	0	0.0239656	0	0	0.00749691		0	0	0	0	0.00958214	0.0165968	0	0	0.00798855	0.0138366	0.00249897	0.00432834
ACJ78721	dapA	BCAH187_A3846	B7HLD2	4-hydroxy-tetrahydrodipicolinate synthase (HTPA synthase) (EC 4.3.3.7)	0.0842137	0.0292958	0	0.0870988	0.0459294	0.161842	0.386884	0.254433	0.127375	0	0.0603274	0.137421	0.187315	0.322821	0.0657731	0.19453	0.406663	0.228383		0.0378365	0.0427515	0.0982901	0.0587611	0.256231	0.129764	0.0659161	0.0688807	0.19197	0.128587	0.276526	0.113966
ACJ78742		BCAH187_A4566	B7HQJ1	MOSC domain-containing protein	0	0.0188896	0	0	0	0	0	0	0	0	0	0.0483314	0	0	0	0	0	0		0.00629655	0.0109059	0	0	0	0	0.0161105	0.0279042	0	0	0	0
ACJ78743	plC	BCAH187_A0804	B7HW98	Phosphatidylcholine cholinephosphohydrolase (EC 3.1.4.3) (Phospholipase C)	0.341129	0.692242	0.588906	1.78508	1.69806	2.23931	1.01542	0.707641	0.813143	0.790363	0.698204	0.481955	2.30929	2.0867	1.1355	1.13708	1.18993	0.779867		0.540759	0.18044	1.90748	0.290643	0.845401	0.156404	0.656841	0.15831	1.84383	0.623446	1.03563	0.223065
ACJ78744		BCAH187_A3638	B7I060	AhpC/TSA family protein	0	0	0	0.116403	0.0892829	0.081677	0.203429	0.163907	0.0972741	0	0	0	0.0593682	0.0500694	0.0671252	0.0859434	0.120588	0.161985		0	0	0.0957875	0.0182537	0.15487	0.0536512	0	0	0.0588543	0.00853948	0.122839	0.0380707
ACJ78767		BCAH187_A0618	B7HU77	Thioredoxin-like_fold domain-containing protein	0	0	0	0	0	0	0	0	0	0	0	0	0	0.00869831	0	0	0.0261864	0.00781689		0	0	0	0	0	0	0	0	0.00289944	0.00502197	0.0113344	0.0134429
ACJ78779		BCAH187_A0811	B7HWA5	Methyl-accepting chemotaxis protein	0	0	0	0.0127674	0.0134651	0.0164241	0.00557818	0	0.0213387	0	0	0	0.0143257	0	0	0.0155538	0.00606212	0		0	0	0.0142189	0.00194137	0.00897228	0.0110668	0	0	0.00477524	0.00827095	0.00720531	0.00783966
ACJ78782		BCAH187_A4146	B7HMZ6	Putative lipoprotein	0	0	0	0	0	0	0.0137408	0.019229	0.00657049	0	0	0	0	0	0.00712493	0	0	0.00668644		0	0	0	0	0.0131801	0.00634788	0	0	0.00237498	0.00411358	0.00222881	0.00386042
ACJ78805		BCAH187_A4915	B7HTN6	Hydrolase, alpha/beta fold family	0	0	0	0	0	0	0	0.00612728	0	0	0	0	0	0	0	0	0	0.0127837		0	0	0	0	0.00204243	0.00353759	0	0	0	0	0.00426123	0.00738067
ACJ78806		BCAH187_A4254	B7HNN7	Uncharacterized protein	0	0.0619645	0.0615003	0.199577	0.259058	0.0921624	0.201224	0.162699	0.17961	0	0	0	0.137807	0.116223	0.0695594	0.174558	0.102051	0.117501		0.0411549	0.035642	0.183599	0.0845872	0.181178	0.0193101	0	0	0.107863	0.0348834	0.13137	0.038191
ACJ78829		BCAH187_A1716	B7HL63	DD-transpeptidase (EC 2.4.1.129) (EC 3.4.16.4) (Penicillin-insensitive transglycosylase) (Penicillin-sensitive transpeptidase) (Peptidoglycan TGase)	0	0	0	0.00226953	0.00478712	0	0.0039663	0.00185016	0.00379315	0	0	0	0.00254653	0	0.00616985	0.00368645	0.0021552	0.00193005		0	0	0.00235222	0.00239463	0.0032032	0.00117496	0	0	0.00290546	0.00310055	0.00259057	0.000955717
ACJ78831	chi36	BCAH187_A3775	B7HKT0	Extracellular exochitinase Chi36	0.0133933	0.0116479	0.0924855	0.0230868	0.0121743	0.0247492	0.0554775	0.112925	0	0.0383323	0.167902	0	0	0.0873891	0.183059	0	0.0548096	0.122709		0.0391756	0.046176	0.0200034	0.00683103	0.0561341	0.0564653	0.0687448	0.0879856	0.0901492	0.0915605	0.0591729	0.0614708
ACJ78841	gpmI	BCAH187_A5285	B7HW53	2,3-bisphosphoglycerate-independent phosphoglycerate mutase (BPG-independent PGAM) (Phosphoglyceromutase) (iPGM) (EC 5.4.2.12)	0.486035	0.390183	0.290445	0.00402793	0.00849612	0.027635	0.0246377	0.0591056	0.00673205	0.0535023	0.234349	0.665553	0	0.0724217	0.160603	0.00654267	0.0114751	0.0719339		0.388888	0.0978015	0.0133864	0.0125403	0.0301584	0.0266197	0.317802	0.314444	0.0776748	0.0804301	0.0299839	0.0364134
ACJ78846		BCAH187_A5538	B7HYC0	Uncharacterized protein	0.269064	0.53486	0.39814	1.54049	1.153	0.994399	0.940824	0.756201	0.567537	0.660065	0.688381	0.171063	1.078	0.971852	0.930647	0.672648	0.770768	0.704332		0.400688	0.132916	1.22929	0.280926	0.754854	0.186647	0.506503	0.290844	0.993498	0.0760223	0.715916	0.0500749
ACJ78850		BCAH187_A2608	B7HS71	Carboxyl transferase domain protein	0.00929083	0.00808011	0	0	0	0	0	0.00326397	0	0	0	0.00689131	0	0.00757767	0.0108846	0	0	0.0034049		0.00579031	0.00505097	0	0	0.00108799	0.00188446	0.0022971	0.0039787	0.00615408	0.00558018	0.00113497	0.00196582
ACJ78851		BCAH187_A3568	B7HZZ0	Uncharacterized protein	0.0256145	0.0445532	0	0.0165575	0.0174624	0.0331329	0.019291	0.0224967	0.0461221	0	0.0688096	0.0379982	0.0185784	0.0261142	0.0050014	0.0179299	0	0.0046936		0.0233892	0.0223598	0.0223843	0.00931958	0.0293032	0.0146535	0.0356026	0.0344673	0.0165647	0.0106995	0.00754115	0.00929793
ACJ78852	trpE	BCAH187_A1393	B7I0E7	Anthranilate synthase component 1 (EC 4.1.3.27)	0.137039	0.0510777	0.0337967	0	0	0	0	0.00343882	0	0.0280153	0	0.0217814	0	0	0	0	0	0		0.0739713	0.0552978	0	0	0.00114627	0.0019854	0.0165989	0.0147091	0	0	0	0
ACJ78857	speD1	BCAH187_A4706	B7HRM0	S-adenosylmethionine decarboxylase proenzyme (AdoMetDC) (SAMDC) (EC 4.1.1.50) [Cleaved into: S-adenosylmethionine decarboxylase beta chain; S-adenosylmethionine decarboxylase alpha chain]	0	0	0	0.0312959	0.0330063	0.0268395	0	0.0127565	0.0261531	0	0	0	0	0	0	0.0127087	0	0		0	0	0.0303806	0.00318363	0.0129699	0.0130778	0	0	0	0	0.00423623	0.00733736
ACJ78865		BCAH187_A2136	B7HNH8	Putative adhesion lipoprotein	0	0	0	0.00636827	0.0067163	0.0163844	0.072341	0.0778729	0	0	0	0	0	0.018079	0.0230834	0.0103441	0.0120949	0.0324941		0	0	0.00982298	0.005685	0.0500713	0.0434511	0	0	0.0137208	0.0121431	0.0183111	0.012314
ACJ78867		BCAH187_A4734	B7HRP7	DHH subfamily 1 protein	0	0	0.0260464	0	0	0	0	0	0	0	0	0.0335729	0	0	0	0	0	0		0.00868213	0.0150379	0	0	0	0	0.011191	0.0193833	0	0	0	0
ACJ78872		BCAH187_A1437	B7I0J0	Immune inhibitor A metalloprotease InhA1 (EC 3.4.24.-)	0.273072	0.343037	0.125711	0.473327	0.543322	0.298278	0.514144	0.364546	0.607523	0.0521032	0.0869414	0.121528	0.422532	0.351402	0.445511	0.448134	0.3576	0.298002		0.247273	0.110936	0.438309	0.126219	0.495404	0.122567	0.0868575	0.0347124	0.406481	0.0490646	0.367912	0.0755953
ACJ78883	purD	BCAH187_A0372	B7HS37	Phosphoribosylamine--glycine ligase (EC 6.3.4.13) (GARS) (Glycinamide ribonucleotide synthetase) (Phosphoribosylglycinamide synthetase)	0.0113825	0.00989921	0	0	0	0	0	0	0	0	0.0203849	0.00844277	0	0	0.00444502	0	0	0		0.00709391	0.00618811	0	0	0	0	0.00960924	0.0102424	0.00148167	0.00256633	0	0
ACJ78891		BCAH187_A4172	B7HN19	Uncharacterized protein	0	0	0	0.0170493	0	0.0146216	0	0	0	0	0	0	0	0	0	0	0.0161904	0		0	0	0.010557	0.00922282	0	0	0	0	0	0	0.00539681	0.00934756
ACJ78903		BCAH187_A2080	B7HNC2	Putative polysaccharide deacetylase	0.0341361	0.0148438	0.0589306	0.47074	0.511981	0.397401	0.359923	0.395748	0.221278	0	0.0305672	0.0126599	0.313616	0.445466	0.379922	0.286738	0.356224	0.38156		0.0359702	0.0221005	0.460041	0.0580344	0.32565	0.0921463	0.014409	0.0153585	0.379668	0.065925	0.341508	0.0490943
ACJ78925		BCAH187_A2845	B7HTM6	Putative chitinase	0	0	0	0	0	0	0	0	0	0	0	0	0	0	0.07395	0	0	0		0	0	0	0	0	0	0	0	0.02465	0.0426951	0	0
ACJ78928		BCAH187_A4278	B7HNR1	Peptidase, M20/M25/M40 family (EC 3.4.-.-)	0.106245	0.0692997	0.0229269	0.0171695	0.0181078	0.0638067	0.0450088	0.097978	0.0191307	0	0.0475685	0.118208	0.0128434	0.0379111	0.0363037	0.0232407	0.0489137	0.0730061		0.0661571	0.0417478	0.033028	0.0266593	0.0540392	0.0401919	0.0552587	0.0594779	0.0290194	0.0140319	0.0483868	0.0248869
ACJ78931		BCAH187_A1995	B7HMQ2	Enterotoxin A	2.15259	3.71278	3.46698	3.84011	3.2848	5.1555	4.0484	3.90366	1.663	6.71151	5.25496	2.4351	3.01791	4.88448	4.11384	1.84771	2.96753	2.44597		3.11078	0.838871	4.09347	0.960743	3.20502	1.33739	4.80053	2.17412	4.00541	0.937993	2.4204	0.56035
ACJ78943		BCAH187_A1952	B7HML0	Putative oligopeptide ABC transporter, oligopeptide-binding protein	0.00860653	0.01497	0	0.00370891	0.0039116	0.00318078	0.0097227	0.0302357	0.00309942	0	0.0154134	0.00638374	0	0.0140391	0.0302487	0.00602447	0.00352207	0.0189247		0.00785883	0.00751293	0.00360043	0.000377295	0.0143526	0.0141482	0.00726573	0.00774448	0.0147626	0.0151373	0.00949041	0.00826558
ACJ78945	prsA	BCAH187_A2436	B7HQC0	Foldase protein PrsA (EC 5.2.1.8)	0	0	0	0.0282897	0.0223768	0.0242614	0.01854	0.00576557	0.0118204	0	0	0	0	0.0267708	0.00640894	0.0172319	0.0201485	0.012029		0	0	0.024976	0.00302052	0.012042	0.00639009	0	0	0.0110599	0.0139783	0.0164698	0.00411301
ACJ78952		BCAH187_A1857	B7HLY2	Lpxtg-motif cell wall anchor domain protein	0.00856879	0.0149043	0	0.00369264	0	0	0	0	0	0	0	0	0	0	0.00669245	0	0	0.00314029		0.00782437	0.00747999	0.00123088	0.00213195	0	0	0	0	0.00223082	0.00386389	0.00104676	0.00181305
ACJ78953		BCAH187_A3021	B7HVK0	Uncharacterized protein	0.0187768	0.0163299	0.0648303	0.0323668	0.0170678	0.0346974	0.134342	0.118737	0.0338099	0.0537402	0.0336274	0.0139273	0.0544759	0.114859	0.0659932	0.0788612	0.330415	0.144508		0.0333123	0.0273228	0.028044	0.00957681	0.0956297	0.0541031	0.033765	0.0199068	0.0784426	0.0320586	0.184595	0.13048
ACJ78959		BCAH187_A4417	B7HPI3	Uncharacterized protein	0	0	0	0.118812	0.125305	0.101894	0.166112	0.0581147	0.456724	0	0	0	0.399941	0.13492	0	0.521072	0.451308	0.222288		0	0	0.115337	0.0120864	0.226983	0.206158	0	0	0.178287	0.203467	0.398223	0.156306
ACJ78971		BCAH187_A5412	B7HX75	Conserved domain protein	2.46118	2.76912	2.05014	1.06804	0.923032	1.11314	1.14715	1.45115	0.694191	3.49739	3.32892	2.09363	1.40646	1.60027	1.78783	0.921638	1.15511	1.26781		2.42682	0.36072	1.03474	0.0993354	1.09749	0.380913	2.97331	0.766474	1.59819	0.190693	1.11485	0.176562
ACJ78973		BCAH187_A3551	B7HZX3	Putative lipoprotein	0.405592	0.395066	0.364099	0.0908889	0.081109	0.167885	0.189387	0.250781	0.0350553	0.185732	0.261495	0.192538	0.0549135	0.231563	0.278765	0.0511038	0.139424	0.249717		0.388253	0.0215693	0.113294	0.0475294	0.158408	0.111149	0.213255	0.0419154	0.188414	0.117999	0.146749	0.0995092
ACJ78974		BCAH187_A4505	B7HQD0	Cys/Met metabolism PLP-dependent enzyme	0.0254718	0.0332287	0.0659596	0.00548842	0.00578837	0.0094138	0.038367	0.0671139	0.00458651	0.0364508	0.0684262	0.11336	0.00615831	0.0467437	0.0547089	0.00891498	0.0416955	0.0466745		0.0415534	0.0214893	0.00689686	0.00218488	0.0366891	0.0312975	0.0727455	0.0386359	0.0358703	0.0260377	0.0324283	0.0205148
ACJ78978		BCAH187_A0086	B7HPY6	DNA-binding protein	0	0	0	0.0600294	0.031655	0.0514816	0.0262273	0	0.0250824	0	0	0	0.0336781	0	0	0.0487536	0	0.025525		0	0	0.047722	0.014556	0.0171032	0.0148229	0	0	0.011226	0.0194441	0.0247596	0.0243858
ACJ78986	cotJC	BCAH187_A0967	B7HXF1	CotJC protein	0.0242969	0	0	0.0104705	0	0	0	0	0	0	0	0.0180218	0	0	0	0.0255113	0.0198862	0.00890433		0.00809897	0.0140278	0.00349018	0.00604517	0	0	0.00600727	0.0104049	0	0	0.0181006	0.00844626
ACJ78988		BCAH187_A3525	B7HZ78	Putative glycerophosphoryl diester phosphodiesterase	0.014597	0.0380845	0	0.0251619	0.00663424	0.0485526	0.0439737	0.0410248	0	0	0.261419	0.140752	0	0.136913	0.0741044	0.0153266	0.0657094	0.0534952		0.0175605	0.0192144	0.0267829	0.0210062	0.0283328	0.0245812	0.134057	0.130838	0.070339	0.0685339	0.0448438	0.026282
ACJ78991		BCAH187_A5580	B7HYG2	Putative lipase/acylhydrolase	0	0	0	0	0.00797637	0	0	0	0.00632021	0	0	0	0	0.014314	0.0137071	0	0.00718206	0.00643175		0	0	0.00265879	0.00460516	0.00210674	0.00364898	0	0	0.00934034	0.00809466	0.00453794	0.00394783
ACJ78996	fbp2	BCAH187_A5511	B7HY93	Fructose-1,6-bisphosphatase	0	0.0134837	0	0.00668135	0.014093	0.0114599	0.0175148	0.0272338	0	0	0	0.149498	0	0.00632262	0	0.00542634	0.0253791	0.0340916		0.00449456	0.00778481	0.0107447	0.00375721	0.0149162	0.0138016	0.0498328	0.086313	0.00210754	0.00365037	0.0216323	0.0146953
ACJ79002	mreC	BCAH187_A4585	B7HQK9	Cell shape-determining protein MreC (Cell shape protein MreC)	0	0	0	0.0723459	0.0610397	0.11168	0.0379302	0.0176933	0.0362744	0	0	0.0124521	0.0487056	0.109538	0.0393353	0.0470053	0.00687015	0.073829		0	0	0.0816884	0.0265812	0.0306326	0.0112363	0.0041507	0.00718923	0.0658598	0.0381159	0.0425681	0.0336992
ACJ79011	prsA	BCAH187_A1320	B7HZT8	Foldase protein PrsA (EC 5.2.1.8)	0	0	0	0.014034	0	0.00601782	0.0183947	0.0171612	0.0293195	0	0	0	0.00787346	0.00664026	0	0.0170968	0	0.0119348		0	0	0.00668395	0.00704068	0.0216251	0.00669201	0	0	0.00483791	0.00423488	0.0096772	0.00876915
ACJ79015		BCAH187_A1814	B7HLT9	Flagellar hook-associated protein 1	0	0.0190248	0.226588	0.579764	0.502084	0.58614	0.391282	0.318932	0.22452	0.313045	0.156708	0.0405644	0.417818	0.530794	0.32035	0.325393	0.384943	0.320677		0.0818709	0.125689	0.555996	0.0467982	0.311578	0.0836236	0.170106	0.136733	0.422988	0.105317	0.343671	0.0358205
ACJ79034		BCAH187_A1778	B7HLQ3	Putative adenosylmethionine--8-amino-7-oxononanoate aminotransferase	0.020921	0.0363893	0	0	0	0	0	0.0146995	0	0	0	0.13966	0	0.0255949	0.089869	0	0	0.0191678		0.0191034	0.0182626	0	0	0.00489984	0.00848678	0.0465533	0.0806326	0.038488	0.046301	0.00638926	0.0110665
ACJ79044		BCAH187_A3303	B7HXU0	Autolysin (Cell wall hydrolase)	0	0.00693744	0	0.00343759	0.00362546	0	0.00300382	0.0140119	0.00287269	0	0	0	0.00385717	0.00325302	0.0062302	0.00558377	0.00652885	0.0146169		0.00231248	0.00400533	0.00235435	0.00204109	0.00662949	0.00639373	0	0	0.0044468	0.00157374	0.00890985	0.00496502
ACJ79052	cspB1	BCAH187_A1771	B7HLP6	Cold shock protein CspB	0.0732802	0	0	0	0	0	0.0275946	0.0257442	0	0	0	0	0	0	0	0	0	0.0805672		0.0244267	0.0423084	0	0	0.0177796	0.0154254	0	0	0	0	0.0268557	0.0465155
ACJ79057		BCAH187_A1598	B7HKG0	PspA/IM30 family protein	0.0198539	0	0	0.00855588	0	0.0146751	0.0523338	0.0209247	0.00714989	0	0	0	0.00960016	0.016193	0	0.027795	0.00812488	0.0218282		0.00661798	0.0114627	0.00774367	0.0073712	0.0268028	0.0231584	0	0	0.00859772	0.00814291	0.0192494	0.0100855
ACJ79067		BCAH187_A1212	B7HZI0	HIT family protein	0	0	0.0565141	0.098752	0.0892704	0.0967888	0.086291	0.0115006	0.117891	0	0.0586275	0	0.0791465	0.0400499	0	0.126033	0.107174	0.0839804		0.018838	0.0326284	0.0949371	0.00500467	0.0718944	0.054637	0.0195425	0.0338486	0.0397321	0.0395742	0.105729	0.0210634
ACJ79079	hup1	BCAH187_A1673	B7HL20	DNA-binding protein HU	0.218229	0.284685	0.376737	0.705327	0.743874	0.725871	0.472517	0.287498	1.37532	0	0.293119	0.445135	0.633132	0.15574	0.0852211	1.03111	0.491184	0.459864		0.293217	0.079598	0.725024	0.0192872	0.711777	0.58204	0.246085	0.226264	0.291364	0.298072	0.66072	0.321151
ACJ79081	rpsA	BCAH187_A1661	B7HL08	Ribosomal protein S1	0.137363	0.0760216	0	0.0161442	0.0227019	0.0184604	0.014107	0.017548	0.00899413	0	0.0223639	0.166723	0.0120764	0.0203698	0.053642	0.0131117	0.0051103	0.00915285		0.0711281	0.068812	0.0191022	0.00332565	0.0135497	0.00430409	0.0630291	0.0904953	0.0286961	0.0219982	0.00912495	0.00400076
ACJ79084	asnO1	BCAH187_A1310	B7HZS8	Asparagine synthetase, glutamine-hydrolyzing (EC 6.3.5.4)	0	0	0	0	0	0	0	0.00260352	0	0	0	0	0	0	0.00868213	0	0	0		0	0	0	0	0.00086784	0.00150314	0	0	0.00289404	0.00501263	0	0
ACJ79093		BCAH187_A3356	B7HXZ1	Uncharacterized protein	0.0243487	0	0	0.07345	0.0663977	0.0449936	0.119195	0.179633	0.0701485	0	0	0	0.0353206	0.139013	0.19017	0.0681752	0.0498214	0.178466		0.00811623	0.0140577	0.0616138	0.0148191	0.122992	0.0548411	0	0	0.121501	0.0788958	0.0988208	0.0695825
ACJ79096		BCAH187_A4559	B7HQI4	Spovid-dependent spore coat assembly factor safa ftsk/spoiiie family protein surface protein pspc	0	0	0	0.0262147	0.0311033	0.011241	0.0229069	0.0133567	0.0164302	0	0	0	0.0257376	0.00310091	0.0118777	0.0718559	0.0373413	0.0501603		0	0	0.022853	0.0103491	0.0175646	0.00487509	0	0	0.0135721	0.0114131	0.0531191	0.0174465
ACJ79106		BCAH187_A2800	B7HTI1	Putative lipoprotein	0	0	0	0.0108793	0.0229478	0.00933017	0.00950653	0.00886903	0.00909153	0	0	0	0.0122072	0	0	0.00883578	0.0103313	0.0185039		0	0	0.0143858	0.00745527	0.00915569	0.000323558	0	0	0.00406906	0.00704783	0.012557	0.0052042
ACJ79109	spoVS1	BCAH187_A2301	B7HPC9	Stage V sporulation protein S	0.0558793	0	0	0	0	0	0.0210421	0	0.100618	0	0	0	0.0810595	0	0	0.136902	0.114338	0		0.0186264	0.0322619	0	0	0.0405532	0.0530706	0	0	0.0270198	0.0467997	0.0837467	0.073399
ACJ79118		BCAH187_A3821	B7HLA8	Putative pyruvate ferredoxin oxidoreductase, alpha subunit	0	0	0	0.00351607	0.00741646	0.0060308	0.0030724	0.0114655	0.00293828	0	0	0	0.00394522	0	0.0127449	0.00285562	0.00333895	0		0	0	0.00565444	0.00197724	0.00582538	0.00488492	0	0	0.00556337	0.0065247	0.00206486	0.00180447
ACJ79131		BCAH187_A2092	B7HND4	Putative protease	1.16558	1.89152	1.2654	1.57421	1.72031	1.9629	2.09955	2.94235	1.1381	1.82274	1.3988	0.971502	2.26022	4.34165	5.04915	1.3416	1.72603	2.40003		1.44083	0.393486	1.75247	0.196331	2.06	0.902779	1.39768	0.425618	3.88367	1.44977	1.82255	0.535779
ACJ79152		BCAH187_A1151	B7HYP9	Group-specific protein	0.0624844	0.108684	0	0.0134635	0.0141993	0.0115464	0.0117647	0.0987816	0	0	0.0559517	0.0231733	0.0151068	0.0637034	0.268411	0	0.0127853	0.0457985		0.057056	0.0545448	0.0130698	0.0013696	0.0368487	0.053957	0.026375	0.0281129	0.11574	0.134431	0.019528	0.023632
ACJ79156		BCAH187_A4109	B7HMW0	Uncharacterized protein	0.691	0.552876	0.954322	0.273958	0.238681	0.204302	0.895105	1.27204	0.238892	0.791071	0.891009	0.410029	0.227205	0.450867	0.680008	0.261193	0.780471	1.16489		0.732733	0.203951	0.23898	0.0348287	0.802012	0.522827	0.69737	0.253811	0.452693	0.226407	0.735519	0.453523
ACJ79162	sipT	BCAH187_A1295	B7HZR3	Signal peptidase I (EC 3.4.21.89)	0.0242465	0.0210868	0	0.0208976	0	0	0.0730427	0.204433	0.0436588	0	0	0	0.0117241	0.0197756	0.0757486	0.0169723	0.0198449	0.0622009		0.0151111	0.0131816	0.00696587	0.0120652	0.107045	0.085611	0	0	0.0357494	0.0348734	0.033006	0.0253243
ACJ79164	glmS	BCAH187_A0203	B7HQZ1	Glutamine--fructose-6-phosphate aminotransferase [isomerizing] (EC 2.6.1.16) (D-fructose-6-phosphate amidotransferase) (GFAT) (Glucosamine-6-phosphate synthase) (Hexosephosphate aminotransferase) (L-glutamine--D-fructose-6-phosphate amidotransferase)	0.0880068	0.0626222	0.0138118	0	0	0	0	0.0140535	0	0	0	0.0356059	0	0.00326268	0.0218704	0	0	0		0.0548136	0.0377088	0	0	0.00468451	0.00811381	0.0118686	0.0205571	0.0083777	0.0117984	0	0
ACJ79182	dat2	BCAH187_A5405	B7HX68	D-alanine aminotransferase (EC 2.6.1.21)	0	0	0	0	0	0	0	0.0166107	0	0	0	0.0233804	0	0.0128545	0.0123095	0	0	0.00577596		0	0	0	0	0.00553689	0.00959018	0.00779346	0.0134987	0.008388	0.00726933	0.00192532	0.00333475
ACJ79183		BCAH187_A4053	B7HMC0	Uncharacterized protein	0.0373137	0	0	0	0.0169588	0	0.014051	0.0131087	0.0268751	0	0	0.0553535	0	0	0	0.0261191	0.0458099	0.0273494		0.0124379	0.0215431	0.00565293	0.00979116	0.0180116	0.0076905	0.0184512	0.0319584	0	0	0.0330928	0.0110305
ACJ79188	purS	BCAH187_A0365	B7HS30	Phosphoribosylformylglycinamidine synthase subunit PurS (FGAM synthase) (EC 6.3.5.3) (Formylglycinamide ribonucleotide amidotransferase subunit III) (FGAR amidotransferase III) (FGAR-AT III) (Phosphoribosylformylglycinamidine synthase subunit III)	0.0548646	0.047715	0	0.0472868	0.0498711	0.0811068	0.02066	0.0192745	0.0592743	0	0.098257	0.0813897	0.0530584	0	0	0.0384046	0	0		0.0341932	0.0298272	0.0594216	0.0188244	0.0330696	0.0227045	0.0598822	0.0525408	0.0176861	0.0306333	0.0128015	0.0221729
ACJ79198		BCAH187_A1284	B7HZQ2	Putative S-layer protein	0.253203	0.110104	0.437115	0.0272789	0.0287697	0.0623854	0.0476734	0.0370637	0.0759871	0.905851	0.566827	0.0939044	0.0816224	0.068838	0.00823992	0.118159	0.146793	0.100527		0.266807	0.16393	0.039478	0.0198524	0.0535748	0.0201216	0.522194	0.407809	0.0529001	0.0392015	0.121826	0.0233504
ACJ79200		BCAH187_A3804	B7HKV9	Sulfatase	0	0	0	0	0	0	0	0.00252131	0	0	0.0128531	0.0212932	0.00694059	0.0439012	0.0392372	0.00753558	0.00293701	0.00789053		0	0	0	0	0.000840437	0.00145568	0.0113821	0.0107226	0.0300264	0.0201284	0.00612104	0.00276316
ACJ79202	gapN	BCAH187_A1032	B7HXL3	Glyceraldehyde-3-phosphate dehydrogenase, NADP-dependent (EC 1.2.1.9)	0.0304567	0.0441462	0.0175262	0.00875002	0.00461411	0.0412723	0.0267607	0.0499322	0	0.0290562	0.0727265	0.165665	0	0.0455412	0.0872207	0.00710643	0.0207731	0.0706911		0.0307097	0.0133118	0.0182122	0.0200775	0.0255643	0.0249876	0.0891493	0.0697694	0.044254	0.0436246	0.0328569	0.0334704
ACJ79206	bacC	BCAH187_A2469	B7HR45	Isochorismate synthase (EC 5.4.4.2)	0	0	0	0.0102193	0.0107778	0.0087641	0.00892976	0.0166619	0	0	0	0	0	0	0	0	0	0.00434532		0	0	0.00992038	0.00103957	0.00853055	0.00833811	0	0	0	0	0.00144844	0.00250877
ACJ79209	ddl	BCAH187_A0279	B7HRY4	D-alanine--D-alanine ligase (EC 6.3.2.4) (D-Ala-D-Ala ligase) (D-alanylalanine synthetase)	0	0	0	0	0	0	0.00493614	0.0138154	0	0	0	0	0	0.016037	0	0	0	0		0	0	0	0	0.00625051	0.00700085	0	0	0.00534565	0.00925894	0	0
ACJ79211		BCAH187_A2918	B7HUH8	DegV family protein	0	0	0	0	0	0	0.00630217	0.0117591	0	0	0	0	0	0.00682501	0	0	0	0		0	0	0	0	0.00602043	0.00588462	0	0	0.002275	0.00394042	0	0
ACJ79216		BCAH187_A1982	B7HMP0	AB hydrolase-1 domain-containing protein	0.0101977	0.00886881	0.0528142	0	0	0	0.00768016	0.0107477	0	0	0.0182631	0.0151279	0	0.037428	0.023894	0	0	0.0112118		0.0239603	0.0249971	0	0	0.00614262	0.00553636	0.0111303	0.00976579	0.0204407	0.0189514	0.00373726	0.00647312
ACJ79221		BCAH187_A2057	B7HN99	Nitroreductase domain-containing protein	0.0453728	0.0591902	0.0391645	0.00977651	0	0.0335375	0.0256286	0.03985	0.00816994	0.0649298	0.0406291	0.218754	0.0109698	0.0832644	0.0620154	0.0158802	0.0742722	0.133026		0.0479092	0.0102509	0.014438	0.0172479	0.0245495	0.0158676	0.108104	0.0965928	0.0520832	0.0371566	0.0743927	0.0585729
ACJ79223		BCAH187_A4054	B7HMC1	Formamidase (EC 3.5.1.49)	0	0.0197839	0	0	0	0	0	0	0	0	0	0.0337462	0	0	0	0	0	0		0.00659462	0.0114222	0	0	0	0	0.0112487	0.0194834	0	0	0	0
ACJ79230		BCAH187_A0111	B7HQR5	Negative regulator of genetic competence ClpC/MecB	0.174317	0.121281	0.0401242	0.0150241	0.0237678	0.0150322	0.0525132	0.063281	0.0355731	0.0498906	0.0832494	0.0991276	0.0449543	0.0663481	0.0363057	0.0488081	0.0546912	0.0404598		0.111908	0.0675859	0.0179414	0.00504582	0.0504558	0.0139681	0.0774226	0.0251304	0.0492027	0.0154652	0.0479863	0.00715123
ACJ79237		BCAH187_A1146	B7HYP4	Uncharacterized protein	0	0	0	0.0189131	0.0398935	0.01622	0.0247899	0.0154183	0.055318	0	0	0	0.0212216	0.0268465	0.0257083	0.0460816	0.0359208	0.0402102		0	0	0.0250089	0.0129606	0.0318421	0.0208637	0	0	0.0245921	0.00297394	0.0407375	0.0051009
ACJ79238	modA	BCAH187_A0245	B7HRV0	Molybdenum ABC transporter, molybdenum-binding protein	0	0	0	0	0	0.00658593	0	0.00626042	0	0	0	0	0	0	0	0	0	0		0	0	0.00219531	0.00380239	0.00208681	0.00361445	0	0	0	0	0	0
ACJ79242	sipU	BCAH187_A3122	B7HVV0	Signal peptidase I (EC 3.4.21.89)	0.357645	0.444341	0.396911	0.506407	0.220599	0.660887	0.577182	0.592325	0.266793	0.219343	0.320253	0.11369	0.296461	0.760497	0.588588	0.205642	0.303174	0.468106		0.399632	0.0434121	0.462631	0.223384	0.478767	0.18373	0.217762	0.103291	0.548515	0.234599	0.325641	0.132666
ACJ79248		BCAH187_A4258	B7HNP1	Putative lipase/acylhydrolase	0	0.0157077	0.0311801	0.0233502	0.032835	0.0133501	0.00680125	0.0190355	0.0715478	0	0	0	0.0262002	0.00736549	0.0141064	0.0568924	0.0295652	0.0330956		0.0156293	0.0155902	0.0231784	0.00974357	0.0324615	0.034398	0	0	0.0158907	0.00954326	0.0398511	0.0148634
ACJ79252		BCAH187_A3296	B7HXT3	Uncharacterized protein	0.423475	0.513375	0.287995	0.0165903	0.0408262	0.0189705	0.0338259	0.148772	0.013864	0.29382	0.413674	0.380734	0.0124101	0.162228	0.240542	0.00449133	0.00525151	0.0705432		0.408282	0.113456	0.0254623	0.0133586	0.0654872	0.0728137	0.362743	0.0619191	0.138393	0.115919	0.026762	0.0379175
ACJ79253	pfl	BCAH187_A0565	B7HU44	Formate acetyltransferase (EC 2.3.1.54) (Pyruvate formate-lyase)	0.261391	0.248978	0.128929	0.005364	0.00282857	0	0.00703072	0.0437283	0	0.0534367	0.122604	0.82169	0.00300935	0.035532	0.192001	0.0108911	0.00254689	0.0456164		0.213099	0.0731575	0.00273086	0.00268333	0.0169197	0.0234816	0.332577	0.424994	0.0768474	0.101043	0.0196848	0.0228417
ACJ79260		BCAH187_A4791	B7HSJ3	Uncharacterized protein	0	0	0	0.378295	0.0997421	0.689408	0.2066	0.115647	0.632259	0	0	0	0.106117	0.178992	0.0857014	0.268832	0.134714	0.160854		0	0	0.389148	0.294983	0.318169	0.275785	0	0	0.123603	0.0490419	0.188133	0.0710986
ACJ79265		BCAH187_A3300	B7HXT7	Beta-lactam antibiotic acylase family protein	0	0	0	0.0025143	0.00265171	0.00215628	0.00659111	0.00614911	0.00630338	0	0	0	0	0.00237931	0	0.00408404	0.00238764	0.00641462		0	0	0.00244076	0.000255771	0.00634787	0.000224331	0	0	0.000793102	0.00137369	0.00429543	0.00202179
ACJ79273		BCAH187_A3782	B7HKT7	Conserved domain protein	0	0	0	0	0	0	0.0233834	0.0436307	0	0	0	0	0	0	0	0	0	0		0	0	0	0	0.022338	0.0218341	0	0	0	0	0	0
ACJ79281		BCAH187_A3806	B7HKW1	Conserved domain protein	0	0	0	0	0	0	0.299863	0.178025	0.834247	0	0	0	0.420054	0.0590436	0	0.912127	0.533255	0.159182		0	0	0	0	0.437378	0.349055	0	0	0.159699	0.227398	0.534854	0.376475
ACJ79283		BCAH187_A5124	B7HUX3	Lipoprotein	0	0	0	0.0842425	0.0565386	0.0985184	0.113765	0.0749193	0.0703989	0	0	0	0.00859315	0.0434833	0.0485797	0.0808583	0.0581809	0.0716413		0	0	0.0797665	0.0213448	0.086361	0.0238397	0	0	0.033552	0.0217647	0.0702269	0.0114047
ACJ79285		BCAH187_A3307	B7HXU4	S-layer domain protein	0.0129828	0	0.0224128	0.0111896	0	0	0.00488884	0	0	0	0	0	0	0.00529443	0.00506995	0.0045439	0	0		0.0117985	0.0112532	0.00372988	0.00646034	0.00162961	0.00282257	0	0	0.00345479	0.00299404	0.00151463	0.00262342
ACJ79290	tpx	BCAH187_A4774	B7HRT7	Thiol peroxidase (Tpx) (EC 1.11.1.24) (Peroxiredoxin tpx) (Prx) (Thioredoxin peroxidase) (Thioredoxin-dependent peroxiredoxin)	0.146642	0.102026	0.050631	0.164305	0.146625	0.260139	0.176704	0.0824273	0.105619	0.0839396	0.105049	0.0652616	0.141815	0.119602	0.0572657	0.143707	0.180032	0.128979		0.0997665	0.0480455	0.190356	0.0610767	0.121583	0.0491242	0.08475	0.0199059	0.106228	0.0438325	0.150906	0.0262768
ACJ79299	accB	BCAH187_A4315	B7HNU8	Biotin carboxyl carrier protein of acetyl-CoA carboxylase	0	0.0256295	0	0.0253995	0	0.0217828	0.0221945	0.0207062	0.0318384	0	0	0	0	0.0120179	0.0230167	0	0	0.0216002		0.00854317	0.0147972	0.0157274	0.0137399	0.024913	0.00604357	0	0	0.0116782	0.0115121	0.00720007	0.0124709
ACJ79305		BCAH187_A2920	B7HUI0	Conserved domain protein	0	0	0	0	0	0	0.0254977	0	0.0243846	0	0	0	0.0327412	0	0	0.0947946	0.0554195	0.0248149		0	0	0	0	0.0166274	0.0144105	0	0	0.0109137	0.0189031	0.058343	0.0350813
ACJ79311		BCAH187_A5197	B7HVW7	Neutral metalloproteinase (EC 3.4.24.-)	1.12299	1.1523	1.29709	2.10637	2.22883	0.668828	1.59415	1.51279	0.555708	0.624313	0.853659	0.467415	0.859439	1.74288	2.28105	0.732354	1.20016	1.96598		1.1908	0.0932154	1.66801	0.867478	1.22088	0.577494	0.648462	0.194251	1.62779	0.717759	1.2995	0.622783
ACJ79324		BCAH187_A5558	B7HYE0	Iron compound ABC transporter, iron compound-binding protein	0.0599547	0.0391063	0.129378	0.0322962	0.0136245	0.0443158	0.20319	0.300144	0.0215911	0.0857968	0.0805297	0.0444703	0.00724761	0.134473	0.193158	0.0314757	0.0981416	0.269159		0.0761463	0.0472638	0.0300788	0.0154653	0.174975	0.141404	0.0702656	0.0224941	0.111626	0.0950377	0.132925	0.1226
ACJ79325		BCAH187_A4848	B7HSQ0	DUF3973 domain-containing protein	0	0	0	0	0	0	0.0694367	0	0.132811	0	0	0	0.118883	0.0250657	0	0.129075	0.0251536	0.0675773		0	0	0	0	0.0674159	0.0664285	0	0	0.0479831	0.0626676	0.0739353	0.0522516
ACJ79343		BCAH187_A5116	B7HUW5	Uncharacterized protein	0	0	0	0.00933885	0	0	0.0163209	0.0152264	0.0156084	0	0	0	0	0	0	0.00758466	0.0177368	0.0476515		0	0	0.00311295	0.00539179	0.0157185	0.000555486	0	0	0	0	0.0243243	0.0208299
ACJ79348	bioA	BCAH187_A4253	B7HNN6	Adenosylmethionine-8-amino-7-oxononanoate aminotransferase (EC 2.6.1.62) (7,8-diamino-pelargonic acid aminotransferase) (DAPA AT) (DAPA aminotransferase) (7,8-diaminononanoate synthase) (DANS) (Diaminopelargonic acid synthase)	0.0100908	0	0	0	0	0	0	0.0248152	0	0	0	0.0299388	0	0	0.0354654	0	0	0.00369809		0.00336361	0.00582595	0	0	0.00827172	0.014327	0.0099796	0.0172852	0.0118218	0.020476	0.0012327	0.00213509
ACJ79352		BCAH187_A0514	B7HT96	Tellurium resistance protein	0.374955	0.369573	0.258921	0.0323167	0.0227219	0.0184767	0.0282389	0.105381	0	0.286171	0.31337	0.574774	0.012087	0.0611632	0.11714	0	0	0.0732872		0.334483	0.0654942	0.0245051	0.00709026	0.0445399	0.0545488	0.391439	0.159355	0.0634634	0.0525642	0.0244291	0.0423124
ACJ79378		BCAH187_A0694	B7HV71	Ankyrin repeat domain protein	0.0331795	0.0288557	0.114558	0.135835	0.113099	0.141017	0.199907	0.145704	0.101564	0.0474808	0.118842	0.0123051	0.0962615	0.175899	0.116613	0.104514	0.135781	0.218873		0.0588645	0.0482807	0.129984	0.0148507	0.149058	0.0492569	0.0595428	0.0542832	0.129591	0.0413747	0.153056	0.0591044
ACJ79385		BCAH187_A3721	B7HKM6	Uncharacterized protein	0	0	0	0.152996	0.227799	0.100337	0.125826	0.102715	0.263229	0	0	0	0.100982	0.0851656	0.0570883	0.219278	0.11965	0.168378		0	0	0.160377	0.0640505	0.163923	0.0867742	0	0	0.0810787	0.0222305	0.169102	0.0498182
ACJ79386		BCAH187_A0447	B7HT32	Iron compound ABC transporter, iron compound-binding protein	0.0305053	0.02653	0.0263313	0.0723029	0.0762542	0.0676443	0.137846	0.150036	0.0549285	0.0436539	0.027316	0.0113134	0.0368762	0.111961	0.0953016	0.0266917	0.0436931	0.111796		0.0277888	0.00235458	0.0720671	0.00430979	0.11427	0.0517514	0.0274277	0.0161705	0.0813797	0.0394311	0.0607268	0.0450364
ACJ79413		BCAH187_A3496	B7HZ49	Uncharacterized protein	0	0	0	0	0	0	0.00796443	0.0148607	0	0	0	0	0	0	0	0	0.0086554	0		0	0	0	0	0.00760837	0.00743674	0	0	0	0	0.00288513	0.0049972
ACJ79417		BCAH187_A1467	B7I0L9	PhaP protein	0.25793	0.134591	0.222638	0.0666915	0.0586135	0.057195	0.0388507	0.0181227	0.0743095	0.221463	0.0923853	0.038263	0.0623596	0	0	0.0722191	0.0105553	0.0378104		0.205053	0.063522	0.0608334	0.00512267	0.043761	0.0284134	0.11737	0.0941208	0.0207865	0.0360033	0.040195	0.030901
ACJ79418	infC	BCAH187_A4699	B7HRL4	Translation initiation factor IF-3	0	0	0	0	0	0.0205198	0.0313614	0.00975279	0.0199949	0	0	0	0.0268472	0	0	0.0388649	0.0227215	0.0203478		0	0	0.00683992	0.0118471	0.0203697	0.0108092	0	0	0.00894906	0.0155002	0.0273114	0.0100758
ACJ79429		BCAH187_A4933	B7HTQ4	Putative carbonic anhydrase, prokaryotic type	0	0	0	0	0.0114038	0.0185463	0.00944845	0.0176297	0.00903598	0	0	0.018611	0	0	0	0.0087818	0.0308045	0		0	0	0.00998338	0.0093544	0.012038	0.0048469	0.00620367	0.0107451	0	0	0.0131954	0.0158694
ACJ79441	ftsE	BCAH187_A5347	B7HX12	Cell division ATP-binding protein FtsE	0	0	0	0	0	0.00823618	0	0	0	0	0	0.0330596	0	0	0	0	0	0		0	0	0.00274539	0.00475516	0	0	0.0110199	0.019087	0	0	0	0
ACJ79445		BCAH187_A4233	B7HNL7	5'-nucleotidase family protein	0.0996903	0.118226	0.109518	0.105449	0.11945	0.0971323	0.0989683	0.0700446	0.0783293	0.0259381	0.146075	0.0873878	0.0744974	0.114571	0.0990955	0.0666101	0.0927194	0.112925		0.109145	0.00927362	0.107344	0.0112787	0.0824474	0.0148951	0.0864668	0.0600735	0.0960545	0.0202089	0.0907514	0.0232199
ACJ79451		BCAH187_A4675	B7HRJ0	Iron transport associated protein	0	0	0	0.0424842	0.0358448	0.0291477	0.0965207	0.0969748	0.0426033	0	0	0	0.0190678	0.0160813	0.0153994	0.0276032	0.0645505	0.0578068		0	0	0.0358256	0.00666825	0.0786996	0.0312611	0	0	0.0168495	0.00195113	0.0499868	0.0196758
ACJ79452		BCAH187_A1506	B7HK72	Uncharacterized protein	0	0	0	0.0301586	0.0318067	0	0	0	0	0	0	0	0	0.0285393	0	0	0	0.0256474		0	0	0.0206551	0.0179068	0	0	0	0	0.00951311	0.0164772	0.00854912	0.0148075
ACJ79459		BCAH187_A5247	B7HW17	Iron compound ABC transporter, iron compound-binding protein	0.30445	0.302601	0.450501	0.437333	0.408521	0.412565	0.737001	0.606087	0.344582	0.207465	0.415421	0.12904	0.252366	0.46115	0.452921	0.375482	0.593289	0.642883		0.352517	0.0848616	0.419473	0.0155988	0.562557	0.199798	0.250642	0.147992	0.388812	0.118237	0.537218	0.142246
ACJ79471		BCAH187_A4925	B7HTP6	Uncharacterized protein	0	0	0	0.0104387	0.00550459	0.00447614	0.00456075	0	0	0	0	0	0.00585639	0.00493912	0	0	0	0		0	0	0.00680648	0.00318735	0.00152025	0.00263315	0	0	0.0035985	0.00314996	0	0
ACJ79477		BCAH187_A2346	B7HQ30	Uncharacterized protein	0.0480322	0.0835459	0	0	0	0	0	0.0101245	0	0	0.0344084	0.142508	0	0.0117526	0.0637745	0.0033622	0.00393127	0.0105617		0.0438594	0.041929	0	0	0.00337485	0.00584541	0.0589722	0.0743618	0.0251757	0.0339401	0.00595172	0.00400248
ACJ79491	topA	BCAH187_A3880	B7HLG6	DNA topoisomerase 1 (EC 5.6.2.1) (DNA topoisomerase I)	0	0	0	0	0	0	0	0	0	0	0	0.0246575	0	0	0	0	0	0		0	0	0	0	0	0	0.00821915	0.014236	0	0	0	0
ACJ79493	rnj	BCAH187_A3845	B7HLD1	Ribonuclease J (RNase J) (EC 3.1.-.-)	0.0431754	0.00750981	0	0	0	0	0	0	0	0	0	0.076859	0	0	0.0101163	0	0	0		0.0168951	0.0230671	0	0	0	0	0.0256197	0.0443746	0.00337211	0.00584067	0	0
ACJ79495		BCAH187_A1466	B7I0L8	MaoC family protein	0	0	0	0	0	0	0.0362085	0.0112601	0.0115426	0	0	0	0.0619931	0.0261416	0.0125166	0.0224358	0.0262332	0.0234926		0	0	0	0	0.0196704	0.0143231	0	0	0.0335504	0.0255568	0.0240539	0.00195992
ACJ79517	pbpC	BCAH187_A2350	B7HQ34	Serine-type D-Ala-D-Ala carboxypeptidase (EC 3.4.16.4)	0	0.00625186	0	0.0402725	0.0294046	0.0531352	0.0433116	0.0530344	0.0491873	0	0	0.0106641	0.0243319	0.058631	0.0533379	0.0377397	0.0294183	0.0632278		0.00208395	0.00360951	0.0409374	0.0118792	0.0485111	0.00489654	0.0035547	0.00615692	0.0454336	0.0184653	0.0434619	0.0176162
ACJ79525		BCAH187_A1996	B7HMQ3	Enterotoxin B	1.68357	3.03445	2.78005	2.93888	3.11058	3.1381	1.23578	0.930043	1.41469	4.99305	3.67056	2.1446	2.84335	1.87064	1.04335	1.28949	1.1383	0.87631		2.49936	0.717853	3.06252	0.107956	1.1935	0.245072	3.60274	1.42543	1.91911	0.900977	1.10137	0.209053
ACJ79528		BCAH187_A1829	B7HLV4	Flagellar hook protein FlgE	0.0488558	0.0849784	0.0210855	0.010527	0.00555114	0.004514	0	0.0300362	0.00439854	0	0.021874	0.0181189	0.00590592	0.0249044	0.0858547	0.00427481	0.00499834	0.00895232		0.0516399	0.0320373	0.00686404	0.00321431	0.0114783	0.0162215	0.013331	0.0116966	0.0388883	0.0417686	0.00607516	0.00251782
ACJ79533	rpsC	BCAH187_A0147	B7HQV0	30S ribosomal protein S3	0	0	0	0.0373246	0.0393644	0.00800245	0.0407685	0.0380346	0.0155955	0	0.116335	0.0803035	0.0314102	0.0264905	0.00845577	0.0151568	0.0177222	0.0396769		0	0	0.0282305	0.0175477	0.0314662	0.0138122	0.0655462	0.0595549	0.0221188	0.0120855	0.0241853	0.0134773
ACJ79534		BCAH187_A1821	B7HLU6	Putative flagellar hook-basal body complex protein FliE	0	0	0.163805	0.32712	0.409684	0.403276	0.142921	0.150004	0.546729	0	0	0	0.206464	0.174126	0.074108	0.24907	0.232981	0.191255		0.0546016	0.0945727	0.380027	0.0459305	0.279885	0.231121	0	0	0.151566	0.0690016	0.224435	0.02984
ACJ79535		BCAH187_A3787	B7HKU2	Iron compound ABC transporter, iron compound-binding protein	0.886555	0.873828	1.12237	0.878722	1.00062	0.622536	1.71373	1.63515	1.00038	0.422895	0.264622	0.186316	0.571579	0.596541	0.496236	0.899838	1.3182	1.39709		0.960916	0.139964	0.833958	0.192974	1.44975	0.391147	0.291278	0.120521	0.554786	0.0522186	1.20504	0.267242
ACJ79536		BCAH187_A2052	B7HN94	Putative lipoprotein	0	0.0278004	0.0551842	0.247958	0.348679	0.106325	0.264819	0.08984	0.368375	0	0	0	0.262766	0.143394	0.0624157	0.302073	0.117734	0.281157		0.0276615	0.0275924	0.234321	0.121751	0.241011	0.140786	0	0	0.156192	0.100786	0.233655	0.100934
ACJ79538		BCAH187_A4596	B7HQM0	Putative stage VI sporulation protein D	0.0136216	0	0	0	0.00619092	0	0.0051294	0	0	0	0	0	0	0	0	0	0	0		0.00454054	0.00786444	0.00206364	0.00357433	0.0017098	0.00296146	0	0	0	0	0	0
ACJ79539		BCAH187_A2662	B7HSC5	Uncharacterized protein	0	0	0	0.120287	0.0543687	0.103158	0.0300309	0.0140085	0.11488	0	0	0	0.0385623	0.0650447	0.0155717	0.0279121	0.0163182	0.0146134		0	0	0.0926045	0.0342028	0.0529731	0.054208	0	0	0.0397262	0.024757	0.0196145	0.00723624
ACJ79554		BCAH187_A5173	B7HV21	Conserved domain protein	0.138314	0.120289	0.268624	0.588599	0.605051	0.351433	0.403649	0.261177	0.81564	0	0.185779	0.0512958	1.01156	0.59225	0.229556	1.18602	0.749982	0.544908		0.175742	0.080941	0.515028	0.141916	0.493489	0.287942	0.0790251	0.0959436	0.611122	0.391343	0.826969	0.327416
ACJ79561	bfmbAb	BCAH187_A4291	B7HNS4	3-methyl-2-oxobutanoate dehydrogenase, beta subunit (EC 1.2.4.4)	0	0	0.0253735	0	0	0.021728	0.0387427	0.0671257	0	0	0.0263224	0.0981168	0	0.0299692	0.0401779	0	0.0120297	0.0269323		0.00845784	0.0146494	0.00724265	0.0125446	0.0352894	0.0336958	0.0414797	0.0507842	0.0233824	0.0208831	0.0129873	0.0134917
ACJ79564	flgC	BCAH187_A1820	B7HLU5	Flagellar basal-body rod protein FlgC	0	0	0	0.0150994	0	0.0776958	0	0.0123093	0.0378543	0	0	0	0	0.0142887	0	0	0	0		0	0	0.0309317	0.0411966	0.0167212	0.019309	0	0	0.00476289	0.00824957	0	0
ACJ79565		BCAH187_A2209	B7HP37	Putative DNA-binding protein	0	0	0	0.0168628	0.0355686	0.0433848	0	0	0.0704585	0	0	0	0.0378418	0	0	0.0684765	0	0.0143404		0	0	0.0319387	0.0136285	0.0234862	0.0406792	0	0	0.0126139	0.021848	0.0276056	0.0361141
ACJ79567		BCAH187_A1959	B7HML7	Putative polysaccharide deacetylase	0	0	0	0	0	0	0.00745683	0	0.0356565	0	0	0	0	0	0	0.0207921	0	0.00725716		0	0	0	0	0.0143711	0.018807	0	0	0	0	0.00934975	0.0105528
ACJ79569		BCAH187_A1323	B7HZU1	Uncharacterized protein	0	0	0	0	0.0337046	0.0274074	0.0279255	0	0.106826	0	0	0	0.0358587	0	0	0.129776	0.0303482	0.0271777		0	0	0.0203707	0.0179203	0.0449171	0.0554028	0	0	0.0119529	0.0207031	0.062434	0.0583414
ACJ79573	resA	BCAH187_A1634	B7HKY2	Thiol-disulfide oxidoreductase ResA	0	0	0	0.0113765	0.0119982	0.00975652	0.0298228	0.0278229	0.00950698	0	0.0472782	0	0	0.0430626	0.0412368	0	0.0216068	0.0580485		0	0	0.0110437	0.00115729	0.0223842	0.0111968	0.0157594	0.0272961	0.0280998	0.0243523	0.0265518	0.0293385
ACJ79580		BCAH187_A3766	B7HKS1	Conserved domain protein	2.82118	2.95257	2.69657	0.934147	0.941733	0.695097	1.29643	2.02702	1.09634	2.32652	3.02577	1.44233	1.14835	1.50798	2.71382	1.00413	1.25236	1.66477		2.82344	0.128016	0.856992	0.140257	1.47326	0.489894	2.26487	0.793516	1.79005	0.819962	1.30709	0.333699
ACJ79583		BCAH187_A2359	B7HQ43	SCO1/SenC family lipoprotein	0	0	0	0	0	0	0	0	0	0	0	0	0	0	0	0.00825614	0	0.00864502		0	0	0	0	0	0	0	0	0	0	0.00563372	0.00488282
ACJ79585		BCAH187_A5107	B7HUV6	Uncharacterized protein	0	0	0	0	0	0	0.0164641	0	0	0	0	0	0	0	0	0	0	0.0160232		0	0	0	0	0.00548802	0.00950553	0	0	0	0	0.00534107	0.009251
ACJ79590		BCAH187_A2162	B7HNK4	CBS domain protein	0	0	0	0	0	0	0.00799531	0	0	0	0	0.0157487	0	0	0.0082915	0	0	0		0	0	0	0	0.0026651	0.0046161	0.00524957	0.00909252	0.00276383	0.0047871	0	0
ACJ79600	thiS	BCAH187_A0885	B7HWF3	Thiamine biosynthesis protein ThiS	0	0	0	0.121524	0.0320413	0.10422	0.0530948	0	0.050777	0	0	0.0522915	0.0340891	0	0.0275309	0.0493486	0	0.0516731		0	0	0.0859283	0.0474628	0.0346239	0.0300076	0.0174305	0.0301905	0.02054	0.0180879	0.0336739	0.0291856
ACJ79609		BCAH187_A1394	B7I0E8	Anthranilate synthase, glutamine amidotransferase component	0.0240282	0	0	0.0103547	0.0109206	0.00888027	0	0	0	0	0	0	0	0.00979877	0	0	0	0		0.00800939	0.0138727	0.0100519	0.00105335	0	0	0	0	0.00326626	0.00565732	0	0
ACJ79612		BCAH187_A2897	B7HUF7	NLP/P60 family protein	0.0990042	0.0861026	0.0488329	0.006095	0.00642809	0	0.0106518	0.124219	0	0	0.0253295	0.0419626	0	0.0634453	0.115987	0	0	0.0829327		0.0779799	0.0260533	0.00417436	0.00361894	0.0449569	0.0688492	0.0224307	0.021131	0.0598109	0.058079	0.0276442	0.0478812
ACJ79613		BCAH187_A4814	B7HSL6	Uncharacterized protein	0	0	0	0	0	0	0	0	0.0495244	0	0	0	0.0265986	0	0	0.0288788	0	0		0	0	0	0	0.0165081	0.0285929	0	0	0.00886619	0.0153567	0.00962626	0.0166732
ACJ79641		BCAH187_A0693	B7HV70	Putative lipoprotein	0	0	0	0	0.0123831	0.020139	0.0102599	0.00957184	0.0196239	0	0	0	0.0263491	0.0444441	0.0425598	0.0286079	0.0222999	0.0698959		0	0	0.0108407	0.0101577	0.0131519	0.00561552	0	0	0.0377843	0.00994793	0.0402679	0.0258517
ACJ79648	pdhC	BCAH187_A4089	B7HMU0	Dihydrolipoamide acetyltransferase component of pyruvate dehydrogenase complex (EC 2.3.1.-)	0.0800763	0.0497438	0.0987423	0.0788758	0.0467924	0.0845554	0.0689229	0.0562634	0.0535553	0.163702	0.102435	0.186671	0.0553143	0.0933011	0.0357381	0.0720675	0.131079	0.062885		0.0761875	0.0247297	0.0700745	0.0203619	0.0595805	0.00820329	0.150936	0.0435448	0.0614512	0.0292681	0.0886773	0.0370072
ACJ79653		BCAH187_A0686	B7HV63	SPFH domain/band 7 family protein	0	0	0	0	0	0	0.00344082	0	0	0	0	0	0	0	0	0	0.00373933	0		0	0	0	0	0.00114694	0.00198656	0	0	0	0	0.00124644	0.0021589
ACJ79660	cpfC	BCAH187_A1231	B7HZJ9	Coproporphyrin III ferrochelatase (EC 4.99.1.9)	0	0	0	0	0	0.00551353	0	0	0	0	0	0	0	0	0.00582586	0	0	0		0	0	0.00183784	0.00318324	0	0	0	0	0.00194195	0.00336356	0	0
ACJ79671		BCAH187_A1211	B7HZH9	Uncharacterized protein	0	0	0	0	0	0	0	0	0.0571021	0	0	0	0.0191677	0	0	0.0277479	0.0162222	0		0	0	0	0	0.019034	0.0329679	0	0	0.00638925	0.0110665	0.0146567	0.01394
ACJ79684	comEA	BCAH187_A4460	B7HPM6	ComE operon protein 1	0	0	0	0	0	0.00876094	0.0446327	0.0166559	0	0	0.0424538	0	0	0.0096671	0	0.00829672	0	0.017375		0	0	0.00292031	0.00505813	0.0204295	0.0225544	0.0141513	0.0245107	0.00322237	0.0055813	0.00855725	0.00869044
ACJ79691		BCAH187_A1432	B7I0I5	Spore coat-associated protein N	0.0719136	0.145932	0.206913	0.0619811	0.0544736	0.0797329	0.0722134	0.18527	0.0172652	0.205821	0.12879	0.106681	0.0347731	0.205286	0.187221	0.0167796	0.0588588	0.0614947		0.141586	0.0676043	0.0653959	0.0129713	0.0915828	0.0856607	0.147097	0.0520435	0.142427	0.0936675	0.045711	0.02509
ACJ79704	pyrE	BCAH187_A3931	B7HLL6	Orotate phosphoribosyltransferase (OPRT) (OPRTase) (EC 2.4.2.10)	0	0	0	0.0498923	0	0.0427879	0.00871934	0	0.0083387	0	0	0	0.0335891	0.00944271	0	0	0	0		0	0	0.0308934	0.0269893	0.00568602	0.00492791	0	0	0.014344	0.0173226	0	0
ACJ79717	kamA	BCAH187_A2408	B7HQ92	L-lysine 2,3-aminomutase (EC 5.4.3.2)	0.00967059	0	0	0	0	0	0.0218495	0.0339738	0.00348262	0	0	0	0.00467611	0.0197185	0.00755298	0.00338465	0	0.00354407		0.00322353	0.00558332	0	0	0.0197687	0.0153517	0	0	0.0106492	0.00798488	0.00230957	0.00200174
ACJ79728		BCAH187_A4070	B7HMD6	PhoH family protein	0	0	0	0	0	0	0	0.0074022	0	0	0	0	0	0.0128888	0	0	0	0		0	0	0	0	0.0024674	0.00427366	0	0	0.00429625	0.00744133	0	0
ACJ79734		BCAH187_A3153	B7HWM4	Uncharacterized protein	0	0	0	0.0245757	0.0259188	0.0210762	0.0107373	0.0100173	0.0308058	0	0	0	0.0275753	0	0	0.0299392	0.0116689	0		0	0	0.0238569	0.0025	0.0171868	0.0117999	0	0	0.00919176	0.0159206	0.0138693	0.0150904
ACJ79744		BCAH187_A0980	B7HXG3	Purple acid phosphatase/fibronectin domain protein	0.0924767	0.125665	0	0.0473242	0.0630449	0.0128165	0.047882	0.154318	0.0208144	0	0.010351	0.0514447	0.0251528	0.108423	0.460445	0.0303434	0.0354792	0.0953179		0.0727139	0.0651218	0.0410619	0.0256931	0.0743383	0.0705746	0.0205986	0.0272103	0.198007	0.23106	0.0537135	0.0361219
ACJ79751		BCAH187_A4900	B7HSV2	Molybdenum cofactor biosynthesis protein B	0	0	0	0	0	0.0209512	0	0	0	0	0	0.0420486	0	0	0	0.00992054	0	0		0	0	0.00698375	0.0120962	0	0	0.0140162	0.0242768	0	0	0.00330685	0.00572763
ACJ79753		BCAH187_A4316	B7HNU9	Stage III sporulation protein AH	0.0426265	0.0370717	0	0.0183695	0.0096867	0.00787689	0.425366	0.389354	0.230263	0	0	0.0158087	0	0.00869161	0.0249693	0.134271	0.174441	0.26557		0.0265661	0.0231739	0.0119777	0.00560894	0.348328	0.103821	0.00526957	0.00912717	0.0112203	0.0126753	0.191427	0.0672772
ACJ79754		BCAH187_A2764	B7HTE5	bPH_1 domain-containing protein	0	0	0	0	0	0.0276355	0	0	0	0	0	0.0277319	0	0	0.0146005	0	0.0306008	0.0411058		0	0	0.00921183	0.0159554	0	0	0.00924396	0.016011	0.00486683	0.0084296	0.0239022	0.0213559
ACJ79756	speE	BCAH187_A5548	B7HYD0	Polyamine aminopropyltransferase (Putrescine aminopropyltransferase) (PAPT) (Spermidine synthase) (SPDS) (SPDSY) (EC 2.5.1.16)	0.0168909	0.0293796	0	0	0	0	0	0.0178019	0	0	0	0.0501141	0	0	0.052769	0	0	0		0.0154235	0.0147446	0	0	0.00593396	0.0102779	0.0167047	0.0289334	0.0175897	0.0304662	0	0
ACJ79771		BCAH187_A2639	B7HSA2	Putative lipoprotein	0	0	0	0.0298067	0.0314357	0	0.00868187	0.0404983	0	0	0	0	0.0334448	0.0376085	0.0270105	0.0161386	0.0283052	0.0675951		0	0	0.0204141	0.0176979	0.0163934	0.021322	0	0	0.0326879	0.0053394	0.0373463	0.0268933
ACJ79782		BCAH187_A4138	B7HMY8	Maltodextrin-binding protein	0.0230404	0.0400758	0.0198878	0	0	0	0.0260285	0.00404717	0	0	0	0.0170898	0	0.0187919	0	0	0.00942887	0.0126658		0.027668	0.0108605	0	0	0.0100252	0.0140062	0.0056966	0.0098668	0.00626397	0.0108495	0.00736488	0.0065803
ACJ79788		BCAH187_A5564	B7HYE6	Putative lipoprotein	0	0	0	0	0	0	0.0364189	0.0934358	0	0	0	0	0.0116912	0.0197201	0.0660941	0	0	0.0797483		0	0	0	0	0.0432849	0.0470948	0	0	0.0325018	0.0293674	0.0265828	0.0460427
ACJ79791		BCAH187_A2382	B7HQ66	Uncharacterized protein	0.010477	0.027335	0	0	0	0.0193602	0.0197262	0.022084	0	0	0	0	0	0	0	0	0	0.00383959		0.012604	0.0137911	0.00645341	0.0111776	0.0139367	0.012127	0	0	0	0	0.00127986	0.00221679
ACJ79792		BCAH187_A0662	B7HV40	Gp7	0	0	0	0	0	0.0205686	0	0	0.0400851	0	0	0	0	0	0	0	0	0.0203962		0	0	0.00685621	0.0118753	0.0133617	0.0231431	0	0	0	0	0.00679875	0.0117758
ACJ79801	tal	BCAH187_A0799	B7HW93	Probable transaldolase (EC 2.2.1.2)	0.0913965	0.0596147	0.118336	0.0590797	0.0623085	0.0591116	0.0946455	0.0722443	0.0411426	0	0.081841	0.118635	0.0331453	0.0559077	0.0178458	0.0799706	0.121558	0.0753636		0.0897825	0.029394	0.0601666	0.00185498	0.0693441	0.0268691	0.0668255	0.0607264	0.0356329	0.0191525	0.0922973	0.0254448
ACJ79819	glcK	BCAH187_A4396	B7HPG3	Glucokinase (EC 2.7.1.2) (Glucose kinase)	0.0152628	0	0	0	0	0	0	0	0	0	0	0.0452837	0	0	0	0	0	0		0.00508761	0.00881199	0	0	0	0	0.0150946	0.0261446	0	0	0	0
ACJ79823		BCAH187_A5360	B7HX24	HTH hxlR-type domain-containing protein	0	0	0	0	0.0394083	0.0480681	0.0163256	0.0152308	0.0624516	0	0	0	0	0	0	0.0910422	0.0354839	0.0476653		0	0	0.0291588	0.0256208	0.031336	0.0269525	0	0	0	0	0.0580638	0.0292024
ACJ79832		BCAH187_A4642	B7HRF7	D-alanyl-D-alanine carboxypeptidase family protein	0.35886	0.483749	0.58854	0.270633	0.195719	0.324935	0.290537	0.308875	0.116311	0.256769	0.449878	0.319414	0.216904	0.417082	0.343342	0.150719	0.234972	0.341939		0.47705	0.114986	0.263763	0.0648815	0.238575	0.10628	0.342021	0.0985193	0.325776	0.101238	0.242543	0.0958347
ACJ79833	rocD	BCAH187_A1307	B7HZS5	Ornithine aminotransferase (OAT) (EC 2.6.1.13) (Ornithine--oxo-acid aminotransferase)	0.036507	0.0211664	0	0	0	0	0.00458239	0.0085502	0	0	0	0.0270784	0	0.00496256	0.00475215	0	0	0		0.0192245	0.0183308	0	0	0.00437753	0.00427878	0.00902613	0.0156337	0.00323823	0.00280637	0	0
ACJ79835	dacA	BCAH187_A0015	B7HPS5	Serine-type D-Ala-D-Ala carboxypeptidase (EC 3.4.16.4)	0	0	0	0.00471049	0.00496792	0.00403974	0.0041161	0.0115202	0	0	0	0	0	0.0178303	0.0213429	0	0	0.00801177		0	0	0.00457272	0.000479182	0.00521211	0.0058378	0	0	0.0130578	0.0114439	0.00267059	0.0046256
ACJ79838	estA	BCAH187_A5279	B7HW47	Carboxylesterase (EC 3.1.1.1)	0	0	0	0	0	0.0344037	0.0070108	0.0130813	0	0	0	0	0	0.00759243	0	0	0	0.00682307		0	0	0.0114679	0.019863	0.00669737	0.00654629	0	0	0.00253081	0.00438349	0.00227436	0.0039393
ACJ79857		BCAH187_A1538	B7HKA3	Transcriptional regulator, Bla/Mec family	0	0	0	0.0110588	0	0.0189682	0.0193268	0.0360614	0	0	0	0	0	0.0313952	0.0400854	0	0.0105017	0.0282138		0	0	0.010009	0.00952758	0.0184627	0.0180462	0	0	0.0238269	0.0210872	0.0129052	0.0142597
ACJ79861		BCAH187_A3830	B7HLB7	DUF4115 domain-containing protein	0	0.013385	0	0.00663245	0.00699491	0	0	0.00540689	0	0	0	0	0.00744196	0.0376581	0.0961638	0	0	0.0282017		0.00446167	0.00772783	0.00454245	0.00393805	0.0018023	0.00312167	0	0	0.0470879	0.0451063	0.00940058	0.0162823
ACJ79866	pta	BCAH187_A5566	B7HYE8	Phosphate acetyltransferase (EC 2.3.1.8)	0.0606446	0.0791126	0.0261733	0.0130671	0.00689062	0.0280161	0.0228365	0.058589	0.0109198	0	0.13576	0.168683	0.014662	0.0309138	0.0592062	0.0159189	0.0248177	0.0388938		0.0553102	0.0268697	0.0159913	0.010862	0.0307818	0.024808	0.101481	0.0894134	0.0349274	0.0225417	0.0265435	0.0115842
ACJ79868		BCAH187_A3613	B7I035	Transcription antiterminator, LytR family	0.0542405	0.0707583	0.0468189	0.0876542	0.0554667	0.105242	0.142975	0.128623	0.10255	0	0.0242848	0.010058	0.0852391	0.176956	0.121794	0.0759354	0.155379	0.124238		0.0572726	0.0122544	0.0827876	0.0252419	0.124716	0.0204937	0.0114476	0.0122019	0.127996	0.0461718	0.118517	0.0400294
ACJ79869		BCAH187_A4558	B7HQI3	Putative forespore-specific protein	0.0215863	0.0938665	0.335388	0.297677	0.343378	0.295179	0.211344	0.159254	0.24876	0.617811	0.34793	0.352247	0.396637	0.272892	0.193884	0.302203	0.229679	0.25315		0.15028	0.164331	0.312078	0.0271354	0.206452	0.0449533	0.43933	0.154585	0.287804	0.102196	0.261677	0.0370063
ACJ79871		BCAH187_A0563	B7HU42	NAD-dependent epimerase/dehydratase family protein	0	0	0	0	0	0.00538367	0.109709	0.138175	0.0209839	0	0	0	0.0422626	0.106929	0.0113773	0.0203936	0.035768	0.00533855		0	0	0.00179456	0.00310827	0.0896225	0.061123	0	0	0.0535231	0.0487611	0.0205001	0.015215
ACJ79876	rfbC	BCAH187_A1374	B7I0C8	dTDP-4-dehydrorhamnose 3,5-epimerase (EC 5.1.3.13) (Thymidine diphospho-4-keto-rhamnose 3,5-epimerase)	0	0	0	0	0	0	0	0.026769	0	0	0	0	0	0	0	0	0	0		0	0	0	0	0.00892302	0.0154551	0	0	0	0	0	0
ACJ79882	gap2	BCAH187_A5288	B7HW56	Glyceraldehyde-3-phosphate dehydrogenase (EC 1.2.1.-)	1.11738	0.409166	0.609152	0.158396	0.207145	0.141275	0.260209	0.382218	0.227671	1.05197	0.631932	0.567071	0.234603	0.287792	0.218176	0.210975	0.16245	0.269406		0.711899	0.365116	0.168939	0.0341772	0.290033	0.0814753	0.750326	0.263241	0.246857	0.0363902	0.214277	0.0535541
ACJ79889		BCAH187_A1081	B7HYH9	Uncharacterized protein	0	0	0	0	0	0	0.137047	0.0958923	0.622554	0	0	0	0.615929	0	0	0.541353	0.409575	0.0333442		0	0	0	0	0.285164	0.292912	0	0	0.20531	0.355607	0.328091	0.263625
ACJ79890		BCAH187_A4944	B7HTR5	Uncharacterized protein	0.0207562	0	0.0358323	0.161004	0.169803	0.184104	0.297008	0.218756	0.485863	0	0.0371723	0.0769776	0.291056	0.118502	0.0324222	0.668338	0.654046	0.327089		0.0188628	0.017991	0.171637	0.0116586	0.333876	0.137317	0.03805	0.0384963	0.147327	0.131704	0.549824	0.193027
ACJ79891	purB	BCAH187_A0363	B7HS28	Adenylosuccinate lyase (ASL) (EC 4.3.2.2) (Adenylosuccinase)	0.168329	0.155543	0.0726484	0.00906749	0.00956303	0.0505461	0.0435782	0.114576	0	0	0.0376826	0.202889	0	0.0300322	0.049301	0	0	0		0.132173	0.0519451	0.0230589	0.0238059	0.052718	0.0578321	0.0801907	0.107918	0.0264444	0.0248456	0	0
ACJ79902		BCAH187_A0802	B7HW96	Oxidoreductase, zinc-binding dehydrogenase family	0.027828	0.0363024	0	0	0	0	0	0	0	0	0	0.113525	0	0	0.0108672	0	0	0		0.0213768	0.0189916	0	0	0	0	0.0378417	0.0655437	0.0036224	0.00627418	0	0
ACJ79903	qoxA	BCAH187_A0830	B7HWC4	Quinol oxidase subunit 2 (EC 1.10.3.-)	0	0	0	0.00680048	0.00717213	0.0174964	0.0475389	0.0720704	0.0227318	0.406483	0.282614	0.163869	0.0839355	0.366815	0.382075	0.0718002	0.148532	0.289162		0	0	0.0104897	0.00607084	0.047447	0.0246694	0.284322	0.121316	0.277609	0.167899	0.169831	0.110235
ACJ79914		BCAH187_A5359	B7HX23	Cell wall endopeptidase and peptidase, C40, NLP/P60 family fusion protein	1.72147	2.69313	1.94708	1.94843	2.23478	1.82456	1.41943	1.02186	1.92397	2.06706	1.84271	1.31356	2.32976	1.60174	1.29815	1.84561	1.83004	1.28353		2.12056	0.508531	2.00259	0.210404	1.45508	0.452111	1.74111	0.386883	1.74322	0.530157	1.65306	0.320118
ACJ79922	ald2	BCAH187_A4752	B7HRR5	Alanine dehydrogenase (EC 1.4.1.1)	0.0655764	0.0912493	0.0905658	0.00565191	0	0.00484711	0.00987745	0.0414679	0.00472313	0.0750732	0.0939526	0.272385	0.00634175	0.0267423	0.0614602	0.00459027	0	0.0384518		0.0824638	0.014629	0.00349967	0.0030574	0.0186895	0.0198943	0.147137	0.108878	0.0315147	0.0278674	0.0143474	0.0210009
ACJ79931	dacF	BCAH187_A4208	B7HN55	Serine-type D-Ala-D-Ala carboxypeptidase (EC 3.4.16.4)	0	0	0	0	0	0	0.00450471	0.00420263	0	0	0	0	0	0	0	0	0	0.0219204		0	0	0	0	0.00290244	0.00251812	0	0	0	0	0.00730681	0.0126558
ACJ79940		BCAH187_A1057	B7HXN7	Uncharacterized protein	0	0	0	0.0127606	0.0134579	0.0109435	0.0111504	0.0208053	0	0	0	0	0.014318	0	0	0	0	0.0108518		0	0	0.0123873	0.00129809	0.0106519	0.0104116	0	0	0.00477268	0.00826653	0.00361727	0.00626529
ACJ79943	spoIIIAG	BCAH187_A4317	B7HNV0	Stage III sporulation protein AG	0	0	0	0	0	0	0	0.00744172	0	0	0	0	0	0	0	0	0	0.00776303		0	0	0	0	0.00248057	0.00429648	0	0	0	0	0.00258768	0.00448199
ACJ79946	ssb1	BCAH187_A5661	B7HZG0	Single-stranded DNA-binding protein (SSB)	0.0279456	0.0243039	0.0482437	0.0481716	0.0635053	0.0826245	0.0736629	0.049088	0.0805111	0	0.0500478	0.124369	0.0810767	0.0455852	0.0218262	0.107589	0.137235	0.0921734		0.0334977	0.0128995	0.0647671	0.017261	0.067754	0.0165239	0.0581389	0.062578	0.0494961	0.0298182	0.112332	0.0229022
ACJ79965	cwlD	BCAH187_A0178	B7HQY0	Germination-specific N-acetylmuramoyl-L-alanine amidase (EC 3.5.1.28)	0	0	0	0	0	0	0.0074269	0.0138577	0.00710268	0	0	0	0	0	0	0.00690288	0	0.00722802		0	0	0	0	0.00946243	0.00380987	0	0	0	0	0.0047103	0.00408248
ACJ79969		BCAH187_A5076	B7HUS5	Putative lipoprotein	0	0	0	0	0	0	0	0	0.0279421	0	0	0	0	0	0	0.0135781	0	0		0	0	0	0	0.00931405	0.0161324	0	0	0	0	0.00452602	0.0078393
ACJ79977		BCAH187_A5097	B7HUU6	PgpA domain-containing protein	0	0	0	0.0496333	0.0654322	0.0425658	0.130111	0.131501	0.1348	0	0	0.0213571	0.222765	0.0821947	0.0337328	0.161241	0.176749	0.168836		0	0	0.0525438	0.0117078	0.132138	0.00240856	0.00711903	0.0123305	0.112897	0.0981849	0.168942	0.00775438
ACJ79979		BCAH187_A2392	B7HQ76	LemA domain protein	0	0	0.0915987	0.0228655	0	0.0392191	0.0799208	0.0559211	0.152864	0	0.0950241	0	0.102625	0.0216378	0	0.129993	0.130282	0.116671		0.0305329	0.0528845	0.0206949	0.0196994	0.0962353	0.0504886	0.0316747	0.0548622	0.041421	0.0540973	0.125649	0.00777616
ACJ79980	tkt2	BCAH187_A3742	B7HKP7	Transketolase (EC 2.2.1.1)	0.0436059	0.0189617	0.0125464	0	0.00660618	0.00268596	0	0.0204256	0	0	0.0130156	0.0431252	0	0.0118551	0.0283811	0	0.00297416	0.00799034		0.025038	0.016397	0.00309738	0.00332225	0.00680854	0.0117927	0.0187136	0.02212	0.0134121	0.0142545	0.00365483	0.00403842
ACJ79981		BCAH187_A1366	B7I0C0	Putative bacteriocin O-metyltransferase	0	0	0	0	0	0	0.0121685	0.0227051	0	0	0	0	0.00781272	0.0131781	0.0126193	0	0.00661212	0		0	0	0	0	0.0116245	0.0113623	0	0	0.0112034	0.00294965	0.00220404	0.00381751
ACJ79986	pyc	BCAH187_A4065	B7HMD1	Pyruvate carboxylase (EC 6.4.1.1)	0.147457	0.121117	0	0	0	0	0	0.00287796	0	0	0	0.112412	0	0	0.0479865	0	0	0		0.0895245	0.0786412	0	0	0.000959319	0.00166159	0.0374706	0.0649009	0.0159955	0.027705	0	0
ACJ79989		BCAH187_A3507	B7HZ60	DinB_2 domain-containing protein	0	0	0	0	0	0	0	0	0	0	0	0	0	0	0	0	0.0479685	0		0	0	0	0	0	0	0	0	0	0	0.0159895	0.0276946
ACJ79990		BCAH187_A1877	B7HM02	Uncharacterized protein	0	0	0	0.0156935	0	0	0.0274264	0.0127936	0	0	0	0	0	0	0	0	0	0		0	0	0.00523116	0.00906064	0.0134067	0.0137235	0	0	0	0	0	0
ACJ79992		BCAH187_A5156	B7HV04	3-hydroxyacyl-CoA dehydrogenase (EC 1.1.1.35)	0.0961204	0.0470219	0.010371	0	0	0	0	0.00633153	0	0	0.0107589	0.173783	0.00290487	0.0195991	0.0351903	0.0042052	0.00245847	0.00220164		0.0511711	0.043025	0	0	0.00211051	0.00365551	0.061514	0.0973766	0.0192314	0.0161458	0.0029551	0.0010902
ACJ79996		BCAH187_A2990	B7HVG9	Polysaccharide deacetylase	0.102772	0.163862	0.14785	0.391216	0.412596	0.424134	0.316051	0.228664	0.27758	0.0980463	0.122703	0.127049	0.331295	0.405137	0.327759	0.275767	0.294403	0.376638		0.138161	0.0316765	0.409316	0.0167024	0.274098	0.0437971	0.115933	0.0156417	0.35473	0.0436892	0.315603	0.0536734
ACJ79997		BCAH187_A0876	B7HWE6	Peptidase, M23/M37 family	0.235695	0.237346	0.256984	0.144338	0.124036	0.160462	0.121453	0.148173	0.0670103	0.568062	0.422107	0.202427	0.149958	0.192235	0.169551	0.0651253	0.121837	0.136386		0.243342	0.0118431	0.142945	0.0182528	0.112212	0.0413628	0.397532	0.184052	0.170581	0.0211573	0.107783	0.0376517
ACJ80014		BCAH187_A5545	B7HYC7	Uncharacterized protein	0	0	0	0.0164382	0.0173365	0.028195	0.0143639	0.0134007	0.0274738	0	0	0	0.0184445	0.0155556	0	0.0133505	0	0		0	0	0.0206566	0.00654387	0.0184128	0.00786181	0	0	0.0113334	0.00992072	0.00445016	0.0077079
ACJ80020		BCAH187_A2298	B7HPC6	Uncharacterized protein	0	0	0	0	0	0	0.121034	0.0677508	0.393553	0	0	0	0.24867	0	0	0.359983	0.105228	0.0235587		0	0	0	0	0.194113	0.174763	0	0	0.0828899	0.14357	0.162923	0.175476
ACJ80025		BCAH187_A5056	B7HUQ5	Uncharacterized protein	0	0	0	0	0	0	0	0	0	0	0	0	0	0	0	0.0105027	0.0245606	0		0	0	0	0	0	0	0	0	0	0	0.0116878	0.0123231
ACJ80027		BCAH187_A1808	B7HLT3	Uncharacterized protein	0	0	0	0	0	0	0	0.00725435	0.00371817	0	0	0	0	0.00421044	0.00806385	0	0	0.00756758		0	0	0	0	0.00365751	0.00362756	0	0	0.00409143	0.00403324	0.00252253	0.00436914
ACJ80028	gap1	BCAH187_A4708	B7HRM2	Glyceraldehyde-3-phosphate dehydrogenase (EC 1.2.1.-)	0.0140246	0.048788	0	0.0302189	0.00637408	0.0414654	0.0211246	0	0	0	0	0	0.0135629	0.0457543	0.0383376	0.00490853	0.00573933	0.00513974		0.0209375	0.0251179	0.0260195	0.0179186	0.00704153	0.0121963	0	0	0.0325516	0.0168576	0.00526253	0.000428794
ACJ80029		BCAH187_A3547	B7HZX0	Bacterial extracellular solute-binding protein, family 3	0	0	0	0	0	0	0.0137959	0	0	0	0	0	0	0	0.00715348	0	0	0.00671323		0	0	0	0	0.00459863	0.00796505	0	0	0.00238449	0.00413006	0.00223774	0.00387588
ACJ80032	ftsX	BCAH187_A5346	B7HX11	Cell division protein FtsX	0	0	0	0	0	0	0	0.0111439	0	0	0	0	0	0	0	0	0	0		0	0	0	0	0.00371465	0.00643396	0	0	0	0	0	0
ACJ80044		BCAH187_A4829	B7HSN1	Peptidase, M42 family	0.0402958	0.0350447	0.0231881	0.0520954	0.0366283	0.124103	0.0961014	0.0849382	0.0241858	0	0.0481105	0.249072	0.00649487	0.0985966	0.104907	0.0329077	0.142916	0.147676		0.0328429	0.0087638	0.0709424	0.0466839	0.0684085	0.0387025	0.099061	0.132122	0.0699995	0.055087	0.107833	0.0649311
ACJ80045		BCAH187_A3486	B7HZ39	DUF4097 domain-containing protein	0	0	0	0	0	0	0	0	0.00595427	0	0	0	0	0.00674259	0	0.00578677	0.00676622	0		0	0	0	0	0.00198476	0.0034377	0	0	0.00224753	0.00389284	0.00418433	0.00365668
ACJ80047		BCAH187_A4174	B7HN21	Beta-lactamase	0.0365416	0.0529663	0.0420556	0.0472419	0.0221439	0.0900331	0.0321072	0.0684666	0.00877303	0	0.0218142	0.0180694	0.0117795	0.16392	0.137943	0.0170525	0.014954	0.058031		0.0438545	0.00835877	0.0531396	0.0343267	0.0364489	0.0300827	0.0132945	0.0116646	0.104548	0.0813826	0.0300125	0.0242874
ACJ80053		BCAH187_A0959	B7HXE3	Enterotoxin	3.84006	5.38224	4.82497	2.36333	2.20428	1.81848	2.83014	4.17918	1.83541	4.97428	5.44705	3.42318	2.4644	4.13766	5.59023	2.37152	3.53222	3.47738		4.68242	0.780911	2.1287	0.280178	2.94824	1.17634	4.61484	1.05873	4.0641	1.56421	3.12704	0.654873
ACJ80077		BCAH187_A1938	B7HMJ6	N-acetylmuramoyl-L-alanine amidase, family 3	0.0579221	0.0302244	0	0.0049922	0.0105301	0.0342507	0.0392604	0.0244184	0	0	0	0.0343701	0	0.0472417	0.0497625	0	0.0237036	0.0594364		0.0293822	0.0289702	0.016591	0.0155424	0.0212263	0.0198239	0.0114567	0.0198436	0.0323347	0.0280311	0.0277133	0.0299204
ACJ80094		BCAH187_A1127	B7HYM5	Uncharacterized protein	0	0	0	0.0166447	0	0.0285492	0.0145444	0	0.0139095	0	0	0	0	0	0	0	0	0		0	0	0.0150646	0.01434	0.00948463	0.00822006	0	0	0	0	0	0
ACJ80101		BCAH187_A0412 BCAH187_A0430	B7HSZ7	Uncharacterized protein	0	0	0	0.0116545	0.0122914	0.00999493	0.0101839	0	0.00973928	0	0	0	0.0130769	0	0	0.0189306	0.0110674	0.00991116		0	0	0.0113136	0.00118557	0.00664105	0.00575561	0	0	0.00435898	0.00754997	0.0133031	0.00490779
ACJ80112		BCAH187_A1863	B7HLY8	Putative lipoprotein	0	0	0	0.0230106	0.0485363	0	0.0402141	0.0656554	0.134605	0	0	0	0.0387288	0.0217752	0.010426	0.11213	0.0764801	0.0587059		0	0	0.023849	0.024279	0.0801582	0.0488381	0	0	0.0236433	0.0142436	0.0824387	0.027206
ACJ80114		BCAH187_A3852	B7HLD8	Zinc protease, insulinase family	0.0447491	0.00972942	0.0193131	0	0	0.00413456	0.00842543	0.0353719	0	0	0	0.0746817	0	0.00912442	0.0218439	0	0.00915639	0.0122997		0.0245972	0.018098	0.00137819	0.00238709	0.0145991	0.0184764	0.0248939	0.0431175	0.0103228	0.0109711	0.00715204	0.00639014
ACJ80115		BCAH187_A5134	B7HUY2	Uncharacterized protein	0	0	0	0	0.0168749	0.0411663	0.0139815	0	0.0267423	0	0	0	0	0	0	0.012995	0	0.0272142		0	0	0.0193471	0.0206942	0.0135746	0.0133758	0	0	0	0	0.0134031	0.0136117
ACJ80116		BCAH187_A1942	B7HMK0	Conserved domain protein	0	0	0	0	0	0	0.0224157	0.0104562	0	0	0	0	0	0	0.0232461	0	0	0.0109077		0	0	0	0	0.0109573	0.0112162	0	0	0.00774869	0.0134211	0.00363591	0.00629757
ACJ80150		BCAH187_A1816	B7HLU1	Flagellar hook-associated protein 2 (HAP2) (Flagellar cap protein)	0.101819	0.159391	0.492169	0.447556	0.286911	0.711208	0.494603	0.386318	0.172338	0.611965	0.45587	0.181254	0.379098	0.73079	0.576545	0.30647	0.383343	0.399267		0.251127	0.210725	0.481892	0.214222	0.351086	0.163996	0.416363	0.218056	0.562144	0.176288	0.363027	0.0496221
ACJ80159		BCAH187_A1344	B7I098	Oligopeptide ABC transporter, oligopeptide-binding protein	0.517459	0.568066	0.322178	0.00731129	0.00385542	0.0062702	0.0191661	0.128146	0	0.16995	0.303842	0.270559	0.0123055	0.100322	0.139133	0.0118759	0.0173574	0.0559588		0.469234	0.129844	0.0058123	0.00177285	0.0491041	0.06912	0.248117	0.0697098	0.0839201	0.0649852	0.0283974	0.0240257
ACJ80164		BCAH187_A2360	B7HQ44	Heat shock protein, Hsp20 family	0	0	0	0	0	0	0.0331357	0.0206091	0	0	0	0	0.014183	0.0119616	0	0.0102659	0	0.0107495		0	0	0	0	0.0179149	0.0167314	0	0	0.00871487	0.0076286	0.00700514	0.00607144
ACJ80168		BCAH187_A0219	B7HR07	Lipoprotein	0	0	0	0.0305325	0.0322011	0.0523697	0.0933792	0.199125	0.0127575	0	0	0	0.00856478	0.0722329	0.0899215	0.018598	0.0579888	0.0778961		0	0	0.0383678	0.0121547	0.101754	0.0934656	0	0	0.0569064	0.0427891	0.0514943	0.0301778
ACJ80180	nagA2	BCAH187_A4186	B7HN33	N-acetylglucosamine-6-phosphate deacetylase (EC 3.5.1.25)	0	0.0109865	0	0	0	0	0	0.00887606	0	0	0	0.0374805	0	0	0.00493326	0	0	0		0.00366218	0.00634308	0	0	0.00295869	0.00512459	0.0124935	0.0216394	0.00164442	0.00284822	0	0
ACJ80182		BCAH187_A3288	B7HXS5	Group-specific protein	0	0	0	1.06124	0.992053	0.682595	1.15916	0.491559	1.28996	0	0	0	0.947204	0.593428	0.152995	0.803135	0.687124	0.492272		0	0	0.911964	0.201629	0.980228	0.428223	0	0	0.564543	0.397892	0.660844	0.157089
ACJ80189		BCAH187_A0625	B7HU83	AAA_PrkA domain-containing protein	0.136567	0.0250044	0.0372256	0.01239	0.00653356	0.0212515	0.159692	0.277765	0.0828316	0.0617153	0.0128726	0.0373197	0.152925	0.260876	0.145959	0.148425	0.152956	0.113269		0.0662658	0.0611888	0.0133917	0.0074099	0.17343	0.0981902	0.0373025	0.0244214	0.186587	0.0644306	0.138217	0.0217236
ACJ80200	potD	BCAH187_A1442	B7I0J5	Spermidine/putrescine ABC transporter, spermidine/putrescine-binding protein	0	0.0114708	0	0	0	0.00487459	0.0149002	0.0231683	0	0	0	0	0	0.0107576	0.0103015	0	0	0.00966747		0.00382361	0.00662269	0.00162486	0.00281435	0.0126895	0.0117413	0	0	0.00701967	0.00608349	0.00322249	0.00558152
ACJ80220	bfmbAa	BCAH187_A4292	B7HNS5	2-oxoisovalerate dehydrogenase subunit alpha (EC 1.2.4.4) (Branched-chain alpha-keto acid dehydrogenase E1 component alpha chain)	0.0143129	0	0	0	0	0.00528972	0.0107794	0.0251414	0	0	0	0.063698	0	0.0175105	0.0223575	0	0.0058573	0.0157362		0.00477096	0.00826355	0.00176324	0.00305402	0.0119736	0.0126132	0.0212327	0.0367761	0.0132893	0.0117613	0.00719782	0.00795326
ACJ80222		BCAH187_A0661	B7HV39	Cps	0.0125967	0.0547761	0.0217463	0.0271423	0.0114502	0.0512102	0.0379477	0.0885075	0.0045364	0	0.0902381	0.242929	0.00609102	0.20548	0.255798	0	0.015465	0.0877126		0.0297064	0.0221877	0.0299342	0.0200265	0.0436639	0.0422764	0.111056	0.122795	0.15579	0.132061	0.0343925	0.0468195
ACJ80224	dapG2	BCAH187_A3847	B7HLD3	Aspartokinase (EC 2.7.2.4)	0	0	0	0	0	0	0.00447771	0.00835487	0	0	0	0	0	0.0242459	0	0	0	0		0	0	0	0	0.00427753	0.00418103	0	0	0.00808198	0.0139984	0	0
ACJ80240	etfA	BCAH187_A4650	B7HRG5	Electron transfer flavoprotein, alpha subunit	0.382793	0.33291	0.290766	0.0197953	0.0208772	0.0226355	0.103785	0.145238	0.0385989	0.262938	0.246796	0.386145	0.0370191	0.137372	0.131547	0.0375131	0.0939908	0.15712		0.33549	0.0460677	0.0211027	0.00143342	0.0958738	0.0537578	0.298626	0.0762217	0.101979	0.0563326	0.096208	0.0598344
ACJ80243		BCAH187_A2365	B7HQ49	Putative iron compound-binding protein	0	0	0	0.00627739	0.0132409	0.010767	0.0713087	0.19958	0.00524583	0	0	0	0	0.0831649	0.18772	0.00509826	0.0298058	0.128122		0	0	0.0100951	0.00353005	0.092045	0.0988128	0	0	0.090295	0.094063	0.0543419	0.0650784
ACJ80246	typA	BCAH187_A4075	B7HME1	50S ribosomal subunit assembly factor BipA (EC 3.6.5.-) (GTP-binding protein BipA)	0.00762013	0.0331356	0	0.00985148	0.00692658	0.00563245	0.00286946	0.00267703	0.00274419	0	0	0.0169563	0.00368463	0	0.00297576	0.002667	0	0		0.0135852	0.0173545	0.00747017	0.0021614	0.00276356	9.7663e-05	0.00565209	0.00978971	0.00222013	0.00195508	0.000889	0.00153979
ACJ80250	sspB	BCAH187_A4781	B7HSI3	Small, acid-soluble spore protein B	0	0	0	0.0996413	0.105087	0.0569686	0.116091	0	0.19429	0	0	0	0.0745353	0	0	0.188825	0.157703	0.0564911		0	0	0.0872322	0.0263501	0.10346	0.097759	0	0	0.0248451	0.043033	0.13434	0.0691913
ACJ80257		BCAH187_A1847	B7HLX2	Flagellar basal body protein	0	0.0161101	0	0.00798277	0.00841904	0.0136921	0.0209264	0.065077	0	0	0	0.0274798	0	0.0755417	0.137444	0.00648331	0.0303226	0.0407321		0.00537004	0.00930117	0.0100313	0.00317786	0.0286678	0.033222	0.00915992	0.0158655	0.0709952	0.0688346	0.025846	0.0175578
ACJ80274		BCAH187_A0478	B7HT62	Efflux transporter, RND family, MFP subunit	0	0	0	0.0103358	0.016351	0.0177281	0.00451581	0.00842596	0.012956	0	0	0	0.00579868	0.00489045	0.0046831	0.0125916	0.0147227	0.00878977		0	0	0.014805	0.00393118	0.00863259	0.0042239	0	0	0.00512407	0.000593354	0.0120347	0.00300543
ACJ80277		BCAH187_A0785	B7HVG2	Oligopeptide ABC transporter, oligopeptide-binding protein	0.379839	0.371633	0.0819665	0.0988949	0.100703	0.076039	0.0983353	0.180702	0.170987	0	0.0708597	0.199565	0.0573959	0.100039	0.24722	0.0913971	0.0323838	0.0986022		0.277813	0.169657	0.091879	0.0137476	0.150008	0.0450127	0.0901415	0.10117	0.134885	0.099594	0.0741277	0.0363303
ACJ80284		BCAH187_A3289	B7HXS6	Microcin C7 self-immunity protein MccF	0	0	0	0	0	0	0	0	0	0	0	0.0198467	0	0	0	0	0	0		0	0	0	0	0	0	0.00661556	0.0114585	0	0	0	0
ACJ80285	ptsH1	BCAH187_A4180	B7HN27	Phosphocarrier protein HPr	0.114584	0.0996523	0.197812	0.320964	0.182272	0.190565	0.172593	0.0402547	0.350749	0.49192	0.205209	0.254972	0.360139	0.0934557	0.0447466	0.42109	0.304795	0.251957		0.137349	0.0528914	0.231267	0.0777905	0.187866	0.15581	0.317367	0.153201	0.166114	0.169786	0.325947	0.0865278
ACJ80287		BCAH187_A2473	B7HR49	MbtH-like protein	0	0	0	0.0260613	0.0824568	0.0447007	0	0	0.0217787	0	0	0	0	0	0	0	0	0		0	0	0.0510729	0.0287327	0.00725956	0.0125739	0	0	0	0	0	0
ACJ80289	qcrA	BCAH187_A1685	B7HL32	Menaquinol-cytochrome c reductase, iron-sulfur subunit	0	0	0	0.084513	0.0445658	0.060399	0.135389	0.114828	0.0470833	0	0	0	0.142242	0.359889	0.306338	0.205915	0.414654	0.395292		0	0	0.0631593	0.0201161	0.0991001	0.0462061	0	0	0.26949	0.113406	0.33862	0.115333
ACJ80291	mmgD	BCAH187_A2450	B7HR26	Citrate synthase	0.0248388	0.0324029	0	0	0	0	0	0	0	0	0	0.0276356	0	0.00506467	0	0	0	0		0.0190806	0.0169515	0	0	0	0	0.00921186	0.0159554	0.00168822	0.00292409	0	0
ACJ80311	spoVS2	BCAH187_A3823	B7HLB0	Stage V sporulation protein S	0.177926	0.15474	0.204774	0.230027	0.215643	0.197272	0.424336	0.25003	0.384453	0.33949	0.318648	0.175965	0.60224	0.19349	0.0694825	0.518943	0.776674	0.282561		0.179147	0.0250396	0.214314	0.0164177	0.35294	0.0913264	0.278034	0.0890068	0.288404	0.278773	0.526059	0.247133
ACJ80312		BCAH187_A3975	B7HM43	Putative DNA-binding protein	0	0	0	0.0229663	0.0121107	0.019696	0.0100342	0	0.0191923	0	0	0	0	0.0108666	0	0.0279785	0.0109047	0.0292964		0	0	0.0182577	0.0055689	0.00974214	0.00959946	0	0	0.0036222	0.00627384	0.0227265	0.0102592
ACJ80317		BCAH187_A3361	B7HXZ6	Putative lipoprotein	0.696552	0.766136	1.16712	0.476745	0.614533	0.280144	0.779173	0.604569	0.759914	0.938151	0.880557	0.410285	0.663714	0.208865	0.288013	0.838921	1.10667	0.810865		0.876603	0.25399	0.457141	0.168054	0.714552	0.0957337	0.742998	0.289573	0.386864	0.243003	0.918819	0.163289
ACJ80327		BCAH187_A1805	B7HLT0	Chemotaxis response regulator	0	0	0	0.0845719	0.0356775	0.0870351	0.0295601	0	0.0565393	0	0	0	0.0569365	0	0	0.0549489	0.0321246	0.0143843		0	0	0.0690948	0.0289665	0.0286998	0.0282795	0	0	0.0189788	0.0328723	0.0338193	0.0203353
ACJ80330		BCAH187_A0816	B7HWB0	Uncharacterized protein	0	0	0	0.0107053	0	0.0321333	0.0233862	0.0436358	0.00447305	0	0	0	0	0.0202611	0.048505	0	0.010166	0.0318639		0	0	0.0142795	0.0163621	0.0238317	0.0195852	0	0	0.022922	0.0243618	0.01401	0.016276
ACJ80334		BCAH187_A1282	B7HZQ0	Putative S-layer protein	0.0210952	0.0183462	0.072835	0.0454539	0.0479379	0.0389815	0.0317746	0.0222329	0.0455813	0	0	0	0.0204007	0.025808	0.0164759	0.0369159	0.0517969	0.0541166		0.0374254	0.0306963	0.0441244	0.00462387	0.0331963	0.011739	0	0	0.0208949	0.00468567	0.0476098	0.00933356
ACJ80339		BCAH187_A5500	B7HY82	Flavin_Reduct domain-containing protein	0.0474256	0.0412454	0	0.0204376	0.0215546	0	0.0357174	0.00833056	0.0256187	0	0	0.0527656	0.0343982	0.00967016	0	0.0331973	0.0388162	0.0260708		0.029557	0.0257829	0.0139974	0.012135	0.0232222	0.0138498	0.0175885	0.0304642	0.0146894	0.0177399	0.0326948	0.00638755
ACJ80355	ldh	BCAH187_A5012	B7HTY2	L-lactate dehydrogenase (L-LDH) (EC 1.1.1.27)	0.137035	0.0397258	0.052571	0.00656156	0	0	0	0.0160473	0	0	0	0.0338811	0.00736243	0.00620927	0.011892	0	0	0.00558007		0.076444	0.0528651	0.00218719	0.00378832	0.00534911	0.00926492	0.0112937	0.0195613	0.0084879	0.0030039	0.00186002	0.00322165
ACJ80356		BCAH187_A1228	B7HZJ6	ABM domain-containing protein	0	0	0	0	0	0	0	0	0.0100202	0	0	0	0	0.0113468	0	0	0.0113866	0		0	0	0	0	0.00334007	0.00578517	0	0	0.00378228	0.00655111	0.00379554	0.00657406
ACJ80362		BCAH187_A4531	B7HQF6	Rrf2 family protein	0	0	0	0.0582356	0.0921273	0.0499432	0.0508872	0.0237374	0.145997	0	0	0.0250587	0.0980153	0.0137772	0	0.0827693	0.0967785	0		0	0	0.0667687	0.0223492	0.0735406	0.0642009	0.00835289	0.0144676	0.0372642	0.0530611	0.0598493	0.0523022
ACJ80369	celC3	BCAH187_A5381	B7HX45	PTS system, cellobiose-specific IIA component (EC 2.7.1.69)	0	0	0	0	0	0	0	0	0.0201428	0	0	0	0.0270457	0	0	0.0195762	0.0228895	0.0204982		0	0	0	0	0.00671426	0.0116294	0	0	0.00901524	0.0156148	0.020988	0.00171011
ACJ80375		BCAH187_A3748	B7HKQ3	UPF0291 protein BCAH187_A3748	0	0	0	0.0248085	0.0261643	0.0425518	0.021678	0	0.0621951	0	0	0	0.0278365	0	0	0.040297	0	0.0210976		0	0	0.0311749	0.009876	0.0279577	0.0315695	0	0	0.00927882	0.0160714	0.0204649	0.020156
ACJ80392		BCAH187_A2815	B7HTJ6	Putative acetoin operon transcriptional activator	0	0	0	0	0	0	0	0	0	0	0	0	0	0	0	0.00522561	0	0		0	0	0	0	0	0	0	0	0	0	0.00174187	0.00301701
ACJ80398		BCAH187_A1149	B7HYP7	S-layer domain protein	0	0.0327339	0	0	0	0.00463681	0	0	0	0	0	0	0	0	0	0	0	0		0.0109113	0.0188989	0.0015456	0.00267706	0	0	0	0	0	0	0	0
ACJ80399		BCAH187_A0066	B7HPW8	S4 domain protein	0	0	0	0.021959	0.0231591	0	0.0191881	0.0358028	0.0183505	0	0	0	0	0	0	0.0178343	0.0417057	0.0186743		0	0	0.0150394	0.0130383	0.0244471	0.00984319	0	0	0	0	0.0260714	0.0135462
ACJ80408		BCAH187_A2480	B7HR56	Alkaline serine protease, subtilase family (EC 3.4.21.-)	1.05592	0.896713	3.02384	0.578169	0.440386	0.812627	0.304063	0.21821	0.496579	4.47983	3.02568	0.552855	0.931057	0.59272	0.266816	0.478262	0.58463	0.268605		1.65883	1.18482	0.610394	0.188201	0.339618	0.14255	2.68612	1.98539	0.596864	0.33214	0.443833	0.160801
ACJ80412	dps2	BCAH187_A5205	B7HVX5	DNA protection during starvation protein 2	1.15104	0.919875	1.77226	0.884808	0.820053	0.563363	0.410009	0.240437	0.492938	0.801323	0.724273	0.969134	0.315892	0.31716	0.32801	0.48996	0.407387	0.604245		1.28106	0.440818	0.756075	0.170005	0.381128	0.128704	0.831577	0.125203	0.320354	0.00666048	0.500531	0.0988538
ACJ80413	rpoC	BCAH187_A0134	B7HQT7	DNA-directed RNA polymerase subunit beta' (RNAP subunit beta') (EC 2.7.7.6) (RNA polymerase subunit beta') (Transcriptase subunit beta')	0.0469701	0.034041	0.0067572	0.00168678	0.00711584	0.00144659	0.00147393	0.00550037	0	0	0	0.0958078	0	0.00159621	0.022928	0	0	0.00143446		0.0292561	0.020529	0.0034164	0.00320606	0.00232477	0.00284718	0.0319359	0.0553147	0.00817475	0.0128016	0.000478155	0.000828189
ACJ80417		BCAH187_A4695	B7HRL0	Peptidase, M42 family	0.0132947	0.0462489	0.0459024	0	0	0	0	0.0233529	0.00478775	0	0	0.157778	0	0.0162649	0.0830681	0.00465307	0.00544062	0.019489		0.0351487	0.0189269	0	0	0.00938021	0.0123352	0.0525926	0.091093	0.033111	0.0440218	0.00986088	0.00834745
ACJ80419		BCAH187_A5125	B7HUX4	Lipoprotein	0.0176083	0.0306273	0.0607958	0.151763	0.128045	0.143168	0.21218	0.12372	0.126823	0	0	0.0391819	0.0681143	0.157976	0.0893914	0.160233	0.194559	0.16778		0.0363438	0.022154	0.140992	0.0120075	0.154241	0.0502006	0.0130606	0.0226217	0.10516	0.0469602	0.17419	0.0180386
ACJ80420		BCAH187_A0518	B7HTZ7	Tellurite resistance protein	0	0	0	0.00543979	0	0.0046652	0.00475338	0	0.00454587	0	0	0	0	0	0	0	0.00516576	0		0	0	0.00336833	0.00294266	0.00309975	0.00268647	0	0	0	0	0.00172192	0.00298246
ACJ80429		BCAH187_A3648	B7I070	Uncharacterized protein	0	0.0600842	0	0.0654996	0.081639	0.0357463	0.166501	0.368921	0.079616	0	0	0.0307465	0.0334064	0.259201	0.426276	0.116065	0.1244	0.243063		0.0200281	0.0346896	0.0609616	0.0232805	0.205012	0.148448	0.0102488	0.0177515	0.239628	0.197165	0.161176	0.0710387
ACJ80430		BCAH187_A3716	B7HKM1	Autolysin (Cell wall hydrolase)	0.14782	0.178551	0.170125	0.10263	0.0821124	0.0910513	0.0834952	0.077896	0.0236593	0.164526	0.191194	0.158373	0.0635348	0.157401	0.144314	0.0459876	0.0705747	0.102327		0.165499	0.0158794	0.0919314	0.0102872	0.0616835	0.0330487	0.171364	0.0174465	0.12175	0.0508388	0.072963	0.0282454
ACJ80435		BCAH187_A3124	B7HVV2	Putative stage II sporulation protein P	0	0	0	0	0	0	0.00460189	0.00429329	0.00440099	0	0	0	0	0	0	0.00427719	0.0150034	0.00447866		0	0	0	0	0.00443206	0.000156627	0	0	0	0	0.00791975	0.00613544
ACJ80440	pdhD	BCAH187_A4088	B7HMT9	Dihydrolipoyl dehydrogenase (EC 1.8.1.4)	0.361856	0.286933	0.0918657	0.0229321	0.0193483	0.0157334	0.0160308	0.0373894	0.0191637	0.152302	0.324024	0.63153	0.0102924	0.0217009	0.203652	0.0223495	0.0217769	0.0390038		0.246885	0.139379	0.0193379	0.00359939	0.0241946	0.0115339	0.369285	0.242799	0.0785484	0.108493	0.0277101	0.00978481
ACJ80442		BCAH187_A5404	B7HX67	Sulfatase (EC 3.1.6.-)	0.193532	0.205715	0.0742451	0.0617785	0.0456083	0.0317889	0.0593813	0.23167	0.0206506	0.123089	0.141206	0.138232	0.0173297	0.219231	0.237927	0.0225784	0.0234666	0.110329		0.157831	0.0726432	0.0463919	0.0150101	0.103901	0.112333	0.134176	0.00971606	0.158163	0.122323	0.0521246	0.0504083
ACJ80443	hisC	BCAH187_A1681	B7HL28	Histidinol-phosphate aminotransferase (EC 2.6.1.9) (Imidazole acetol-phosphate transaminase)	0.0252746	0.043962	0	0	0	0	0	0.00443963	0	0	0	0.018747	0	0.00515354	0	0	0	0		0.0230789	0.0220631	0	0	0.00147988	0.00256322	0.006249	0.0108236	0.00171785	0.0029754	0	0
ACJ80446		BCAH187_A0700	B7HV77	Putative glycerol-3-phosphate ABC transporter, glycerol-3-phosphate-binding protein	0	0	0	0	0	0	0	0.00733357	0	0	0	0	0	0.00425642	0	0	0	0.00765021		0	0	0	0	0.00244452	0.00423404	0	0	0.00141881	0.00245745	0.00255007	0.00441685
ACJ80451	ahpF	BCAH187_A0438	B7HT23	Alkyl hydroperoxide reductase, F subunit	0.230268	0.191917	0.0662537	0.0206734	0.0261638	0.0141837	0.0216776	0.0606719	0.0138209	0.0549201	0.0515485	0.156564	0.00927865	0.0313014	0.0374679	0.0235062	0.0235583	0.0703239		0.162813	0.0857933	0.0203403	0.00599701	0.0320568	0.0250908	0.0876777	0.0596815	0.026016	0.0148192	0.0391295	0.0270152
ACJ80508		BCAH187_A5160	B7HV08	Uncharacterized protein	0	0	0	0	0	0.0199028	0	0	0.0775751	0	0	0	0.02604	0	0	0.0376964	0	0		0	0	0.00663428	0.0114909	0.0258584	0.044788	0	0	0.00868	0.0150342	0.0125655	0.021764
ACJ80518		BCAH187_A0200	B7HQY9	Uncharacterized protein	0.0196513	0.0427262	0	0	0	0	0	0.0103556	0.00707693	0	0	0.00728801	0	0.0160278	0.0422076	0.00343893	0	0.0108027		0.0207925	0.021386	0	0	0.00581084	0.00529262	0.00242934	0.00420774	0.0194118	0.0213063	0.00474722	0.00551892
ACJ80533		BCAH187_A3793	B7HKU8	Uncharacterized protein	0.0454376	0	0.156882	0.0783236	0.103255	0.0335854	0.0684404	0.111739	0.0327264	0.650224	0.650993	0.13481	0.109854	0.277944	0.656527	0.0636115	0.148756	0.416299		0.0674397	0.0807219	0.0717214	0.035301	0.0709686	0.0395669	0.478676	0.297797	0.348108	0.280009	0.209555	0.184037
ACJ80558		BCAH187_A3133	B7HWK4	S-layer domain protein	0.0233854	0.020338	0	0	0	0	0	0	0	0	0	0.0173457	0	0	0.00304411	0	0	0		0.0145745	0.0127135	0	0	0	0	0.00578191	0.0100146	0.0010147	0.00175752	0	0
ACJ80563		BCAH187_A3339	B7HXX5	Putative lipoprotein	0	0.0434316	0	0.00717365	0	0.0307608	0.0438791	0.0760252	0	0	0	0.0123472	0	0.0543079	0.136514	0.0116523	0.0272491	0.0549054		0.0144772	0.0250753	0.0126448	0.0160937	0.0399681	0.0381632	0.00411574	0.00712868	0.0636073	0.0687305	0.0312689	0.0219049
ACJ80576		BCAH187_A4510	B7HQD5	DUF1510 domain-containing protein	0	0	0	0.0843487	0.0988426	0.0401877	0.0655157	0.053482	0.0469918	0	0	0	0.0525799	0.0886888	0.0764356	0.0685048	0.106799	0.119553		0	0	0.0744597	0.0305523	0.0553298	0.00939921	0	0	0.0725681	0.0183625	0.0982856	0.0265675
ACJ80585		BCAH187_A0239	B7HRU4	Oxidoreductase, aldo/keto reductase family	0.0826722	0.0575191	0.0285441	0.0285015	0.0150295	0.0549968	0.0560363	0.087131	0.00595446	0	0.0592231	0.14717	0	0.0471996	0.0322846	0.0173609	0.0608979	0.0666549		0.0562451	0.0270865	0.0328426	0.0203342	0.0497072	0.0409567	0.0687975	0.0740504	0.0264947	0.0241266	0.0483045	0.0269522
ACJ80586		BCAH187_A1893	B7HM17	Conserved domain protein	0	0	0	0	0	0	0.0236196	0.00734524	0	0	0	0	0.0101099	0.0255791	0	0	0.034225	0		0	0	0	0	0.0103216	0.0120878	0	0	0.0118963	0.0128828	0.0114083	0.0197598
ACJ80588		BCAH187_A1621	B7HKW9	Uncharacterized protein	0	0	0	0	0	0.0267472	0	0	0.0781891	0	0	0	0	0	0	0.0506598	0	0		0	0	0.00891572	0.0154425	0.026063	0.0451425	0	0	0	0	0.0168866	0.0292484
ACJ80601	gltX	BCAH187_A0118	B7HQS2	Glutamate--tRNA ligase (EC 6.1.1.17) (Glutamyl-tRNA synthetase) (GluRS)	0.0945849	0.106937	0.1143	0.0122282	0.0214941	0.0174782	0.0142469	0.0498431	0.0170312	0	0.0677569	0.336752	0.0091471	0.0270004	0.0627923	0.0165521	0.0193536	0.0381298		0.105274	0.00996228	0.0170668	0.00464663	0.0270404	0.0197967	0.134836	0.178116	0.03298	0.0273179	0.0246785	0.0117331
ACJ80610		BCAH187_A0879	B7HWE7	Aminopyrimidine aminohydrolase (EC 3.5.99.2)	0.01952	0	0.0336982	0	0	0.00721415	0	0.0137152	0	0	0.0349584	0.115829	0	0.00796032	0.00762281	0	0	0		0.0177394	0.0169195	0.00240472	0.00416509	0.00457173	0.00791846	0.0502624	0.0594116	0.00519438	0.00450163	0	0
ACJ80611		BCAH187_A5345	B7HX10	Carboxyl-terminal protease	0.0601605	0.0523207	0.0173096	0.0302466	0.0273425	0.0407622	0.0566356	0.0951077	0.0180544	0.0286971	0.0538707	0.0371858	0.014545	0.0654231	0.0783115	0.0245651	0.0328262	0.073492		0.0432636	0.0228161	0.0327838	0.00706049	0.0565992	0.0385267	0.0399179	0.0128073	0.0527599	0.0337166	0.0436278	0.026191
ACJ80612		BCAH187_A2142	B7HNI4	Putative oligopeptide ABC transporter, oligopeptide-binding protein	0.0752164	0.0944878	0	0.0144062	0.0151935	0	0.00314708	0.0851451	0.0240776	0	0	0.0123979	0	0.0170408	0.0620096	0.00585007	0.00342011	0.0306281		0.0565681	0.049928	0.00986653	0.00855373	0.0374566	0.0426048	0.00413262	0.00715792	0.0263502	0.0320359	0.0132994	0.0150562
ACJ80622		BCAH187_A1815	B7HLU0	Putative flagellar hook-associated protein FlgL	0.0329817	0.0860513	0.313158	0.803045	0.854427	0.932482	0.484369	0.347605	0.52855	0.330384	0.236268	0.0978545	0.757528	0.645603	0.328435	0.536769	0.479151	0.417006		0.144064	0.148825	0.863318	0.0651747	0.453508	0.0943373	0.221502	0.116966	0.577189	0.222577	0.477642	0.0598955
ACJ80633	spoIIIAF	BCAH187_A4318	B7HNV1	Stage III sporulation protein AF	0	0	0	0.0094412	0.00995717	0	0.0494992	0.0538765	0.00788973	0	0	0	0.0105935	0	0	0.00766779	0.0268968	0.0481738		0	0	0.00646612	0.00560577	0.0370885	0.0253814	0	0	0.00353118	0.00611618	0.0275795	0.0202616
ACJ80634		BCAH187_A3631	B7I053	Fe-S_biosyn domain-containing protein	0	0	0	0.0619331	0.0217726	0.0885235	0.0541181	0.050489	0.0345037	0	0	0.0710658	0	0.0781437	0.0374153	0.0335331	0.0392088	0.0702252		0	0	0.0574097	0.0336046	0.0463703	0.0104357	0.0236886	0.0410298	0.0385197	0.0390836	0.0476557	0.0197507
ACJ80658		BCAH187_A5563	B7HYE5	Myb-like domain-containing protein	0	0	0	0	0	0	0	0	0	0	0	0	0	0	0	0.0068977	0.0241955	0.0144452		0	0	0	0	0	0	0	0	0	0	0.0151795	0.00867226
ACJ80685		BCAH187_A4038	B7HMA6	Endopeptidase La (EC 3.4.21.53)	0.0422349	0.0244874	0.024304	0.0121339	0.0191955	0.0156091	0.0212055	0.0494587	0.0253497	0	0	0.0104423	0.00680742	0.0516707	0.0769687	0.0246366	0.0115226	0.0309565		0.0303421	0.0102999	0.0156461	0.00353095	0.0320046	0.015257	0.00348078	0.00602889	0.0451489	0.0355324	0.0223719	0.00991291
ACJ80688		BCAH187_A0458	B7HT42	C2 domain-containing protein	0	0	0	0	0	0	0	0.013333	0	0	0	0	0	0.005159	0	0	0	0		0	0	0	0	0.00444433	0.00769781	0	0	0.00171967	0.00297855	0	0
ACJ80696	prpB	BCAH187_A2452	B7HR28	Methylisocitrate lyase (EC 4.1.3.30)	0	0	0	0	0	0	0.0360568	0.0224259	0	0	0	0	0	0.0455562	0.00623209	0.0111709	0.0587775	0.0350913		0	0	0	0	0.0194942	0.0182063	0	0	0.0172628	0.0247002	0.0350132	0.0238034
ACJ80706		BCAH187_A5231	B7HW01	Uncharacterized protein	0.446695	0.429377	0.852321	0.13171	0.0747966	0.182466	0.132796	0.123891	0.0253998	1.27846	0.589463	0.122068	0.0568406	0.162988	0.0734485	0.0164569	0.0577269	0.0689282		0.576131	0.239345	0.129657	0.053864	0.0940291	0.0596012	0.663332	0.581726	0.0977592	0.0570973	0.047704	0.0276343
ACJ80708		BCAH187_A1628	B7HKX6	Uncharacterized protein	0	0	0	0	0	0	0.0413394	0.0096418	0.0691858	0	0	0	0.0530833	0	0	0.0480283	0.0336944	0.0201162		0	0	0	0	0.0400556	0.0297927	0	0	0.0176944	0.0306477	0.0339463	0.0139577
ACJ80721		BCAH187_A5648	B7HZF1	YycH protein	0	0	0	0	0	0	0	0	0	0	0	0	0	0.00431502	0	0.00370333	0	0		0	0	0	0	0	0	0	0	0.00143834	0.00249128	0.00123444	0.00213812
ACJ80728		BCAH187_A2098	B7HNE0	Intracellular serine protease (EC 3.4.21.-)	0	0	0	0	0	0	0	0	0.00557436	0	0	0	0	0	0	0.00541755	0.0190035	0.00567273		0	0	0	0	0.00185812	0.00321836	0	0	0	0	0.0100313	0.00777123
ACJ80732	dat1	BCAH187_A2366	B7HQ50	D-alanine aminotransferase (EC 2.6.1.21)	0	0.0134137	0	0	0	0	0	0	0	0	0	0	0	0	0.00602311	0	0	0		0.00447122	0.00774438	0	0	0	0	0	0	0.0020077	0.00347744	0	0
ACJ80736		BCAH187_A1997	B7HMQ4	Enterotoxin C	0.145108	0.183561	0.387145	1.69407	1.88258	1.5016	0.968658	0.658079	1.03564	0.453062	0.401623	0.176124	1.56915	1.02212	0.695453	0.867994	0.793571	0.638149		0.238605	0.130069	1.69275	0.190495	0.887458	0.201451	0.343603	0.147304	1.09558	0.441457	0.766571	0.117277
ACJ80746		BCAH187_A2876	B7HUD6	Putative chitin binding protein	0.0872733	0.0759004	0.150664	0.357292	0.277655	0.233843	0.254695	0.237616	0.0550012	0.312226	0.312596	0.0647334	0.1266	0.29362	0.281171	0.053454	0.196433	0.279859		0.104612	0.0402849	0.289597	0.0625846	0.182437	0.110693	0.229852	0.142997	0.233797	0.0930438	0.176582	0.1145
ACJ80753	cysK1	BCAH187_A0079	B7HPX9	Cysteine synthase (EC 2.5.1.47)	0.0319601	0.0555906	0.0551742	0	0	0	0.02407	0.0168419	0	0	0	0.0474117	0	0.0130335	0.00624043	0.00559293	0.00653956	0.0234255		0.047575	0.0135244	0	0	0.0136373	0.0123509	0.0158039	0.0273732	0.00642463	0.00651868	0.0118527	0.0100335
ACJ80766		BCAH187_A3129	B7HWK0	DUF218 domain-containing protein	0	0	0	0.0378959	0.0299752	0.0324997	0.0413925	0.0231701	0.0633369	0	0	0	0.0318909	0.0268959	0	0.0461664	0.00899672	0.0322273		0	0	0.0334569	0.00404618	0.0426332	0.0201121	0	0	0.0195956	0.0171531	0.0291302	0.0187774
ACJ80773		BCAH187_A0538	B7HU17	Uncharacterized protein	0	0	0	0	0.0669278	0.0272117	0.027726	0	0.106063	0	0	0	0	0	0	0.103079	0	0		0	0	0.0313798	0.033658	0.0445963	0.0550071	0	0	0	0	0.0343597	0.0595128
ACJ80778		BCAH187_A1671	B7HL18	Uncharacterized protein	0	0	0	0.107665	0.0960795	0.0923337	0.144737	0.114776	0.0346046	0	0	0	0.0371709	0.0862095	0.0900593	0.0605361	0.0865116	0.140861		0	0	0.0986926	0.00799251	0.0980393	0.0569419	0	0	0.0711466	0.0294867	0.0959697	0.0409893
ACJ80806		BCAH187_A2555	B7HRD0	Uncharacterized protein	0	0	0	0	0	0	0.023664	0.00883086	0.0090524	0	0	0	0.00607733	0	0.00490814	0.0175955	0.0411473	0.0184243		0	0	0	0	0.0138491	0.00850071	0	0	0.00366182	0.00322467	0.0257224	0.0133648
ACJ80820		BCAH187_A1648	B7HKZ5	LysM domain protein	0	0	0	0	0	0	0	0.00995197	0.0204033	0	0	0	0.0136977	0	0	0.029744	0	0		0	0	0	0	0.0101184	0.0102027	0	0	0.00456591	0.00790839	0.00991466	0.0171727
ACJ80824		BCAH187_A4226	B7HN73	Acetyltransferase, GNAT family	0	0	0	0	0	0	0.0189584	0	0	0	0	0	0	0.0205313	0	0	0.0103016	0		0	0	0	0	0.00631948	0.0109457	0	0	0.00684375	0.0118537	0.00343387	0.00594763
ACJ80839		BCAH187_A5109	B7HUV8	Putative transcriptional activator tipA	0	0	0	0	0.00846047	0	0	0	0.0201114	0	0	0	0.0180024	0	0	0.0260609	0.0152359	0		0	0	0.00282016	0.00488466	0.0067038	0.0116113	0	0	0.00600079	0.0103937	0.0137656	0.0130925
ACJ80845		BCAH187_A2368	B7HQ52	Putative lipoprotein	0	0	0	0.0128017	0.0135013	0.0329363	0.0223726	0.0104362	0.010698	0	0	0	0.0287283	0.0242287	0	0.010397	0.0243136	0.0217735		0	0	0.0197464	0.0114281	0.0145022	0.00681719	0	0	0.0176523	0.015452	0.018828	0.0074111
ACJ80849		BCAH187_A2526	B7HRA1	Uncharacterized protein	0	0	0	0.0613074	0.0754341	0.0613404	0.0357142	0.0333192	0.0768491	0	0	0	0.011465	0.0386771	0.0185186	0.0414929	0.00970317	0.0347579		0	0	0.0660273	0.00814657	0.0486275	0.0244699	0	0	0.0228869	0.0141222	0.0286513	0.0167516
ACJ80854		BCAH187_A3489	B7HZ42	Zinc-type alcohol dehydrogenase-like protein	0.0139465	0	0	0	0	0	0	0.00489955	0	0	0	0.0310337	0	0	0.00544628	0	0	0		0.00464883	0.008052	0	0	0.00163318	0.00282876	0.0103446	0.0179173	0.00181543	0.00314441	0	0
ACJ80855	sufS	BCAH187_A5121	B7HUX0	Cysteine desulfurase (EC 2.8.1.7)	0.0116169	0.0404123	0	0	0	0	0	0.00816231	0	0	0	0.0344666	0	0	0	0	0	0		0.0173431	0.0208058	0	0	0.00272077	0.00471251	0.0114889	0.0198993	0	0	0	0
ACJ80866	fabG	BCAH187_A3899	B7HLI4	3-oxoacyl-[acyl-carrier-protein] reductase (EC 1.1.1.100)	0.0200976	0	0	0.0173217	0	0.0594209	0.0605441	0.0353025	0.00723763	0	0	0.0596281	0.0194359	0.0245876	0.0156967	0.0422042	0.098695	0.0883843		0.00669919	0.0116033	0.0255809	0.0305593	0.0343614	0.0266657	0.019876	0.0344263	0.0199068	0.00446408	0.0764278	0.0300835
ACJ80868		BCAH187_A5222	B7HVZ2	Collagen adhesion protein	0	0	0.0264695	0	0	0.00566662	0.00577373	0.0161596	0	0	0.0274594	0.0341183	0	0.00625273	0.0119752	0	0.00627464	0.0112383		0.00882317	0.0152822	0.00188887	0.00327162	0.00731113	0.00818879	0.0205259	0.0180851	0.00607599	0.00598958	0.00583763	0.00563186
ACJ80869	divIC1	BCAH187_A0069	B7HPX1	Cell division protein DivIC	0.0373827	0.0650224	0.193606	0.193317	0.118931	0.165789	0.183	0.131329	0.242323	0	0.0669487	0	0.162684	0.106713	0.0729921	0.157005	0.076491	0.1233		0.0986703	0.08337	0.159346	0.0376092	0.185551	0.055541	0.0223162	0.0386528	0.11413	0.0453035	0.118932	0.0404341
ACJ80878	pyk	BCAH187_A4724	B7HRN8	Pyruvate kinase (EC 2.7.1.40)	0.337775	0.249694	0.0728894	0.0254732	0.0191895	0.0124834	0.0158992	0.0949312	0.00608205	0.0725047	0.0907381	0.407125	0.00816637	0.0792038	0.154989	0.00591096	0.0172785	0.0557044		0.220119	0.134896	0.0190487	0.00649604	0.0389708	0.048711	0.190123	0.18815	0.0807863	0.0734241	0.026298	0.0260933
ACJ80881		BCAH187_A0048	B7HPV0	Deoxyribonuclease, TatD family	0	0	0	0	0	0.013592	0	0	0	0	0	0.0136394	0	0	0	0	0	0		0	0	0.00453068	0.00784737	0	0	0.00454648	0.00787473	0	0	0	0
ACJ80883		BCAH187_A3412	B7HYW6	6-phosphogluconate dehydrogenase family protein	0	0	0	0	0	0.0178626	0.0121335	0.0113198	0	0	0	0.0238998	0	0	0.00629149	0	0.00659307	0.0236172		0	0	0.0059542	0.010313	0.00781777	0.0067826	0.00796661	0.0137986	0.00209716	0.00363239	0.0100701	0.0121865
ACJ80886		BCAH187_A2081	B7HNC3	Putative lipoprotein	0	0	0	0.0903782	0.104849	0.116263	0.165845	0.110517	0.188816	0	0	0	0.0608456	0.0513154	0.0409498	0.132123	0.094408	0.138347		0	0	0.10383	0.0129726	0.155059	0.0402484	0	0	0.0510369	0.00995081	0.121626	0.0237759
ACJ80898		BCAH187_A1373	B7I0C7	Glucose-1-phosphate thymidylyltransferase (EC 2.7.7.24)	0	0	0	0	0	0	0	0.0268628	0	0	0	0	0	0.0233869	0.0074651	0	0.00782294	0.00700567		0	0	0	0	0.00895427	0.0155093	0	0	0.010284	0.0119455	0.00494287	0.00430011
ACJ80907	ffH	BCAH187_A3893	B7HLH8	Signal recognition particle protein (Fifty-four homolog)	0	0	0	0	0	0	0.00400048	0	0.00382585	0.0304055	0	0	0.00513696	0	0	0.00371822	0	0		0	0	0	0	0.00260878	0.00226095	0.0101352	0.0175546	0.00171232	0.00296583	0.00123941	0.00214672
ACJ80915	acnA	BCAH187_A3640	B7I062	Aconitate hydratase (Aconitase) (EC 4.2.1.3)	0.340222	0.342119	0.174367	0.018327	0.0217446	0.011788	0.0180162	0.0728348	0.0134009	0.076073	0.133285	0.346986	0.0128524	0.0563647	0.139089	0.0223267	0.0174037	0.0526013		0.285569	0.0963089	0.0172865	0.00505921	0.0347506	0.0330625	0.185448	0.142791	0.0694354	0.0641253	0.0307773	0.0190598
ACJ80917	rpoA	BCAH187_A0168	B7HQX1	DNA-directed RNA polymerase subunit alpha (RNAP subunit alpha) (EC 2.7.7.6) (RNA polymerase subunit alpha) (Transcriptase subunit alpha)	0.0903441	0.0654759	0.0779825	0.0259553	0.0136869	0.0166946	0.0170101	0.0264491	0.0162676	0.043095	0.0269662	0.100517	0.0218425	0.0245618	0.0235204	0.0263499	0.00616196	0.0165546		0.0779342	0.0124342	0.0187789	0.0063943	0.0199089	0.00567609	0.0568593	0.0386589	0.0233082	0.00137201	0.0163555	0.0100955
ACJ80926		BCAH187_A3293	B7HXT0	2-oxoglutarate reductase (EC 1.1.1.399) (EC 1.1.1.95) (D-3-phosphoglycerate dehydrogenase)	0.219815	0.159309	0.168656	0	0.00555024	0.00451326	0.0183943	0.0858039	0.00879565	0	0.0437408	0.36232	0.00590496	0.0498008	0.114454	0.00854822	0.0149926	0.0447543		0.182593	0.0325722	0.0033545	0.00295099	0.0376646	0.0419652	0.135354	0.197772	0.05672	0.0546045	0.0227651	0.019314
ACJ80929	trx	BCAH187_A4649	B7HRG4	Thioredoxin	0.320808	0.358717	0.71206	0.335748	0.27078	0.304877	0.258867	0.305909	0.247566	0.262334	0.410382	0.441914	0.221605	0.224274	0.232662	0.288722	0.41261	0.335913		0.463862	0.21578	0.303802	0.0324974	0.270781	0.0309425	0.371543	0.095883	0.22618	0.00577005	0.345748	0.0625268
ACJ80935	fumC	BCAH187_A1895	B7HMF4	Fumarate hydratase class II (Fumarase C) (EC 4.2.1.2) (Aerobic fumarase) (Iron-independent fumarase)	0.020896	0.00908649	0	0.0450248	0.0427369	0.0540589	0.0511463	0.051387	0.00376258	0	0	0.0232489	0.00505202	0.0127822	0.00816017	0.0255972	0.0555836	0.0459478		0.00999417	0.0104775	0.0472735	0.00598661	0.035432	0.0274268	0.00774963	0.0134227	0.0086648	0.00388972	0.0423762	0.015309
ACJ80943		BCAH187_A1485	B7HK52	Putative internalin	0.0726766	0.0842745	0.0418216	0.0156597	0.0192681	0.00671491	0.0387704	0.11915	0.0109053	0	0	0.00449222	0.005857	0.0592756	0.13008	0.0063591	0.00495694	0.0377322		0.0662576	0.0219423	0.0138809	0.00646286	0.0562752	0.0562053	0.00149741	0.00259358	0.065071	0.0623142	0.0163494	0.0185313
ACJ80956		BCAH187_A1723	B7HL70	Uncharacterized protein	0	0	0	0	0.0330154	0	0	0	0.0523206	0	0	0	0	0	0	0.0254244	0	0		0	0	0.0110051	0.0190614	0.0174402	0.0302073	0	0	0	0	0.00847479	0.0146788
ACJ80958		BCAH187_A0258	B7HRW3	Invasion protein IagB domain protein	0	0	0	0.274361	0.364373	0.278866	0.24862	0.157393	0.492517	0	0	0	0.228036	0.211551	0.147332	0.255837	0.192993	0.138265		0	0	0.305867	0.0507179	0.29951	0.173261	0	0	0.195639	0.0426398	0.195698	0.0588329
ACJ80961	ptsI	BCAH187_A4179	B7HN26	Phosphoenolpyruvate-protein phosphotransferase (EC 2.7.3.9) (Phosphotransferase system, enzyme I)	0.0502745	0.0510102	0.0144652	0	0	0.00619344	0	0.0117747	0	0	0.0150061	0.0745805	0.00405162	0.0136681	0.0196329	0.00586526	0	0.00614153		0.0385833	0.0208902	0.00206448	0.00357579	0.00392489	0.00679811	0.0298622	0.0394473	0.0124509	0.00786162	0.00400227	0.00346882
ACJ80971	gtaB	BCAH187_A5063	B7HUR2	UTP--glucose-1-phosphate uridylyltransferase (EC 2.7.7.9) (UDP-glucose pyrophosphorylase)	0	0	0	0.00672997	0.0141955	0.03463	0	0	0	0	0	0	0	0	0	0	0	0		0	0	0.0185185	0.0144436	0	0	0	0	0	0	0	0
ACJ80974		BCAH187_A1745	B7HL90	Rhodanese-like domain protein	0.0167015	0.014525	0	0	0	0	0	0	0	0	0	0.0743282	0	0	0	0	0	0.00612075		0.0104088	0.00907977	0	0	0	0	0.0247761	0.0429134	0	0	0.00204025	0.00353382
ACJ80999	sigH	BCAH187_A0124	B7HQS8	RNA polymerase sigma-30 factor	0	0	0	0.0179368	0.0378342	0.0230741	0.0156735	0	0.0149893	0	0	0	0.010063	0	0	0.00728381	0	0.00762689		0	0	0.0262817	0.0103292	0.0102209	0.00885818	0	0	0.00335435	0.0058099	0.00497023	0.00430777
ACJ81000		BCAH187_A4133	B7HMY3	Aminotransferase (EC 2.6.1.-)	0	0	0	0	0	0	0	0.00854032	0	0	0	0	0	0	0.00474666	0	0	0		0	0	0	0	0.00284677	0.00493075	0	0	0.00158222	0.00274048	0	0
ACJ81007		BCAH187_A1971	B7HMM9	PGA_cap domain-containing protein	0	0	0	0	0.00573226	0	0.00474939	0.0531707	0.00908411	0	0	0	0	0.0308604	0.0689546	0	0	0.0184888		0	0	0.00191075	0.00330952	0.0223347	0.0267926	0	0	0.0332717	0.0345405	0.00616295	0.0106745
ACJ81012		BCAH187_A0494	B7HT76	Putative ABC transporter, substrate-binding protein	0	0.0122782	0	0.0243361	0.0320826	0.0313062	0.0478469	0.0595178	0.0355897	0	0	0.0104718	0.0204798	0.0748459	0.0716725	0.0247061	0.0231102	0.0620876		0.00409275	0.00708884	0.0292417	0.00426601	0.0476515	0.0119652	0.0034906	0.00604589	0.0556661	0.0305134	0.0366346	0.0220573
ACJ81013	proS1	BCAH187_A0510	B7HT92	Proline--tRNA ligase (EC 6.1.1.15) (Prolyl-tRNA synthetase) (ProRS)	0.00961822	0.00836483	0	0	0	0	0.00362187	0.00675797	0	0	0	0.049939	0	0.00392234	0.00375604	0.00673264	0.00393609	0		0.00599435	0.00522895	0	0	0.00345995	0.00338189	0.0166463	0.0288323	0.00255946	0.00221812	0.00355624	0.00338235
ACJ81016		BCAH187_A5230	B7HW00	Group-specific protein	0	0	0	0	0	0	0.0178217	0.0166266	0.0170437	0	0	0	0	0.0193003	0	0	0	0		0	0	0	0	0.017164	0.000606569	0	0	0.00643342	0.011143	0	0
ACJ81017	asd	BCAH187_A3848	B7HLD4	Aspartate-semialdehyde dehydrogenase (ASA dehydrogenase) (ASADH) (EC 1.2.1.11) (Aspartate-beta-semialdehyde dehydrogenase)	0.0967527	0.132227	0	0.0119128	0.0125638	0.00510823	0.0208191	0.101971	0.00995514	0	0.049507	0.184537	0.0334169	0.0789121	0.13494	0.0241878	0.033938	0.0709158		0.0763265	0.0684391	0.0098616	0.00412939	0.0442484	0.0502834	0.0780148	0.0955146	0.082423	0.0508525	0.0430138	0.0246507
ACJ81018	sigK	BCAH187_A4472	B7HPN8	RNA polymerase sigma factor	0	0	0	0	0	0	0.00729982	0.0068103	0	0	0	0	0.0093736	0	0.00757025	0.0135695	0.0237994	0		0	0	0	0	0.00470338	0.00408059	0	0	0.00564795	0.00497368	0.0124563	0.0119387
ACJ81021	sodA2	BCAH187_A5627	B7HZD0	Superoxide dismutase (EC 1.15.1.1)	0.854568	0.60981	0.870035	0.330497	0.388394	0.372516	0.33005	0.284823	0.37877	1.00341	0.941813	1.25147	0.445003	0.366367	0.376504	0.483151	0.582861	0.578182		0.778137	0.145981	0.363803	0.0299159	0.331214	0.0469843	1.06556	0.163917	0.395958	0.0427753	0.548065	0.0562654
ACJ81022	ampS	BCAH187_A0403	B7HSY9	Aminopeptidase AmpS (EC 3.4.11.-)	0.174112	0.131233	0.0801537	0.0100042	0.00527549	0.0128695	0.0131128	0.069323	0.00418012	0.0332211	0.0623633	0.318556	0.00561265	0.0331349	0.108789	0	0.00475014	0.0425389		0.128499	0.0470386	0.00938309	0.00383494	0.028872	0.0353152	0.138047	0.157003	0.0491787	0.0534263	0.015763	0.0233099
ACJ81030	sigA	BCAH187_A4426	B7HPJ2	RNA polymerase sigma factor SigA	0	0	0	0	0	0.0224796	0.00916181	0.00427371	0	0	0	0.0631624	0	0	0.00475061	0	0.00497833	0.00445824		0	0	0.00749321	0.0129786	0.00447851	0.00458434	0.0210541	0.0364669	0.00158354	0.00274277	0.00314552	0.00273649
ACJ81034		BCAH187_A3501	B7HZ54	Putative iron compound ABC transporter, iron compound-binding protein	0	0	0	0.00666327	0.00702742	0.00571445	0.0349348	0.0217281	0	0	0	0	0	0	0.00603817	0	0	0.0169997		0	0	0.00646838	0.000677832	0.0188876	0.0176398	0	0	0.00201272	0.00348614	0.00566656	0.00981477
ACJ81037	thrC	BCAH187_A2074	B7HNB6	Threonine synthase (EC 4.2.3.1)	0	0	0	0	0	0	0.0317148	0.029588	0	0	0	0.0104117	0	0.0114486	0	0.00982571	0.0344663	0.0154328		0	0	0	0	0.0204343	0.0177285	0.00347056	0.00601118	0.00381622	0.00660988	0.0199083	0.0129156
ACJ81044		BCAH187_A0748	B7HVC5	Putative 8-amino-7-oxononanoate synthase	0.170848	0.106132	0.231741	0.0578487	0.0388246	0.162364	0.110289	0.0986058	0.0131843	0.139708	0.174841	0.334913	0.0177025	0.0846024	0.0667185	0.0213557	0.0848988	0.111808		0.169574	0.0628142	0.0863459	0.0665175	0.0740263	0.0530136	0.216487	0.104053	0.0563411	0.0346362	0.0726875	0.0464461
ACJ81047	sph	BCAH187_A0805	B7HW99	Sphingomyelin phosphodiesterase C (EC 3.1.4.12)	0.114273	0.285722	0.0986371	1.4835	1.17506	1.78961	1.25866	0.807925	0.699592	0.286173	0.332559	0.201305	1.26397	1.67763	1.08774	1.09486	1.34447	0.97368		0.166211	0.103795	1.48272	0.307278	0.922057	0.296492	0.273346	0.0665606	1.34311	0.302807	1.13767	0.189066
ACJ81049	spoIVA	BCAH187_A1672	B7HL19	Stage IV sporulation protein A (EC 3.6.1.-) (Coat morphogenetic protein SpoIVA)	0.056753	0.00822621	0.0163292	0	0	0	0	0	0	0.0270717	0	0	0	0	0	0	0	0		0.0271028	0.0259955	0	0	0	0	0.0090239	0.0156299	0	0	0	0
ACJ81056		BCAH187_A3019	B7HVJ8	Carbohydrate kinase, FGGY family	0	0	0	0	0	0	0	0.00322792	0	0	0	0	0	0.00374698	0	0	0	0		0	0	0	0	0.00107597	0.00186364	0	0	0.00124899	0.00216332	0	0
ACJ81062	purA	BCAH187_A5655	B7HZF4	Adenylosuccinate synthetase (AMPSase) (AdSS) (EC 6.3.4.4) (IMP--aspartate ligase)	0.0885485	0.0385047	0.0191081	0	0	0.00818138	0.00416801	0.0699931	0	0	0	0.229877	0	0.0135414	0.116705	0	0	0.040564		0.0487204	0.0358296	0.00272713	0.00472352	0.0247204	0.0392627	0.0766258	0.13272	0.0434156	0.0638309	0.0135213	0.0234197
ACJ81068		BCAH187_A3611	B7I033	Oligopeptide transporter, periplasmic-binding protein	0.509714	0.600588	0.3832	0.152343	0.141986	0.106343	0.275526	0.525652	0.148033	0.117648	0.294467	0.310994	0.0914312	0.321853	0.369206	0.149623	0.188405	0.361548		0.497834	0.10918	0.133557	0.0241304	0.316403	0.1921	0.241036	0.107177	0.26083	0.148602	0.233192	0.112838
ACJ81069	glnA	BCAH187_A3754	B7HKQ9	Glutamine synthetase (EC 6.3.1.2)	0.555821	0.501631	0.434508	0.0451936	0.0381308	0.0581374	0.0789818	0.265267	0.0264369	0.210104	0.37563	1.06568	0.0152129	0.128301	0.298963	0.0256932	0.0171668	0.13836		0.49732	0.0607715	0.0471539	0.0101464	0.123562	0.125501	0.550472	0.453795	0.147492	0.142845	0.0604068	0.0676443
ACJ81073	rrf12	BCAH187_A0559	B7HU38	Uncharacterized protein	0	0	0	0	0	0	0.0260685	0.0608008	0.0249305	0	0	0	0.0669483	0.0846934	0.0135171	0.0363437	0.014165	0.0380556		0	0	0	0	0.0372666	0.0203892	0	0	0.0550529	0.0370492	0.0295215	0.0133266
ACJ81082	pepF2	BCAH187_A3517	B7HZ70	Oligoendopeptidase F (EC 3.4.24.-)	0.0229512	0.0199603	0	0	0	0	0.00288086	0.0215014	0	0	0	0.0794437	0	0.00935958	0.0119503	0	0.00313079	0.0224297		0.0143038	0.0124774	0	0	0.0081274	0.0116714	0.0264812	0.0458668	0.0071033	0.00628655	0.00852017	0.0121473
ACJ81086	cspD	BCAH187_A5001	B7HTX1	Cold shock protein CspD	0.944611	0.315967	0.501761	0.0626264	0	0.0268544	0.054724	0.0510542	0.0261675	0.415928	0.260262	0.053896	0.0702702	0.029632	0.198629	0.0508628	0	0.0798879		0.587447	0.322963	0.0298269	0.0314189	0.0439819	0.0155364	0.243362	0.181606	0.0995105	0.0882115	0.0435836	0.0404383
ACJ81091	ilvE1	BCAH187_A1555	B7HKC0	Branched-chain-amino-acid aminotransferase (BCAT) (EC 2.6.1.42)	0.206286	0.193205	0.0821817	0	0	0	0.0179261	0.050172	0	0	0.0284183	0.235399	0	0.0258844	0.068164	0	0.00649377	0.0407075		0.160557	0.0681898	0	0	0.0226994	0.0254243	0.087939	0.128492	0.0313495	0.0344091	0.0157338	0.0218703
ACJ81099		BCAH187_A0679	B7HV56	Uncharacterized protein	0	0	0	0.0115753	0.0122079	0.019854	0.0101146	0	0.0096731	0	0	0	0.0129881	0.0109538	0.0104894	0.00940099	0.0109922	0.00984381		0	0	0.0145457	0.00460799	0.00659592	0.0057165	0	0	0.0114771	0.00132901	0.010079	0.000821241
ACJ81105		BCAH187_A3574	B7HZZ6	Group-specific protein	0	0	0	0	0.0124347	0.0202229	0.0103026	0.00961169	0.00985282	0	0	0	0	0.0111573	0	0.00957566	0.0111964	0		0	0	0.0108859	0.0102	0.00992236	0.000350652	0	0	0.0037191	0.00644166	0.00692402	0.00605088
ACJ81112		BCAH187_A3952	B7HM20	Pyridoxal phosphate homeostasis protein (PLP homeostasis protein)	0	0	0	0	0	0	0	0.00729735	0	0	0	0.0308142	0	0	0.00811164	0	0	0		0	0	0	0	0.00243245	0.00421313	0.0102714	0.0177906	0.00270388	0.00468326	0	0
ACJ81120		BCAH187_A3181	B7HWQ2	Putative 5'-nucleotidase	0.0635895	0.110606	0.0470474	0.08221	0.0743167	0.0637891	0.0513117	0.0255311	0.0196287	0.0259995	0.0488068	0.0471664	0.0439257	0.0740915	0.0603076	0.0254354	0.033458	0.0432793		0.0737476	0.0329743	0.0734386	0.0092418	0.0321571	0.0168488	0.0406576	0.0127207	0.0594416	0.0151015	0.0340576	0.00893708
ACJ81135		BCAH187_A4504	B7HQC9	Aldehyde-alcohol dehydrogenase	0.232462	0.226237	0	0	0	0	0.0166736	0.0524998	0.0139525	0	0.0198246	0.254531	0.026763	0.0541707	0.123201	0.0348687	0.0226502	0.0263691		0.152899	0.132451	0	0	0.0277087	0.0215128	0.091452	0.141578	0.0680448	0.0496933	0.0279627	0.00626317
ACJ81144		BCAH187_A4150	B7HN00	Acetyl-CoA acetyltransferase	0.314188	0.371613	0.282046	0.0216635	0.0399829	0.0232234	0.0662546	0.128038	0.0316811	0.035969	0.0900288	0.233044	0.0182307	0.0717512	0.0981557	0.0395871	0.0462874	0.105932		0.322616	0.0453744	0.0282899	0.0101564	0.0753247	0.0488147	0.11968	0.101828	0.0627125	0.0407219	0.0639355	0.0365241
ACJ81150		BCAH187_A5011	B7HTY1	Minor extracellular protease VPR	0	0	0	0.0029294	0.00154475	0.00125613	0	0.0023881	0	0	0	0	0	0	0.00132729	0	0	0.00124561		0	0	0.00191009	0.000894463	0.000796034	0.00137877	0	0	0.000442431	0.000766313	0.000415202	0.000719151
ACJ81154		BCAH187_A3717	B7HKM2	Uncharacterized protein	0	0	0	0.0236644	0.0124788	0	0.0103392	0	0	0	0	0	0	0	0	0	0	0		0	0	0.0120477	0.0118381	0.00344639	0.00596932	0	0	0	0	0	0
ACJ81155		BCAH187_A4754	B7HRR7	Universal stress protein	0.0314798	0.0273775	0	0.0542637	0.042922	0.0349026	0.130395	0.14377	0.0680199	0	0.0563772	0.210146	0.213104	0.0770254	0.0368798	0.165266	0.219003	0.126904		0.0196191	0.017114	0.0440295	0.00972795	0.114062	0.0404302	0.0888411	0.108769	0.109003	0.0923616	0.170391	0.0462632
ACJ81158		BCAH187_A0960	B7HXE4	Putative ABC transporter, permease protein	0	0	0	0	0	0	0	0	0.0136258	0	0	0	0	0	0	0.00441418	0	0		0	0	0	0	0.00454195	0.00786688	0	0	0	0	0.00147139	0.00254853
ACJ81191	guaA	BCAH187_A0319	B7HS06	GMP synthase [glutamine-hydrolyzing] (EC 6.3.5.2) (GMP synthetase) (Glutamine amidotransferase)	0.0730042	0.0714271	0	0.0117977	0.0248849	0.0134904	0.00687267	0.0448826	0.00657265	0.0522355	0.0490287	0.121837	0	0.0186071	0.0570182	0	0.00373446	0.00668864		0.0481438	0.0417012	0.0167243	0.00711776	0.0194426	0.0220321	0.0743669	0.0411412	0.0252084	0.0290767	0.00347437	0.0033519
ACJ81226		BCAH187_A4674	B7HRI9	Cell surface protein	0.0858446	0.0878328	0.00871749	0.00435223	0.00918017	0	0.00380305	0.0904745	0.00181851	0	0	0	0	0.00411856	0.136066	0.00353472	0.00206649	0.0166555		0.0607983	0.0451143	0.0045108	0.00459214	0.032032	0.0506224	0	0	0.0467281	0.0773961	0.00741889	0.00803272
ACJ81254		BCAH187_A4295	B7HNS8	Leucine dehydrogenase (EC 1.4.1.9)	0.488409	0.378842	0.387398	0.108082	0.0839917	0.13172	0.159063	0.30143	0.0427835	0.264459	0.614648	0.724537	0.0638283	0.188409	0.268053	0.05082	0.113441	0.188667		0.418216	0.0609387	0.107931	0.0238644	0.167759	0.129542	0.534548	0.240271	0.17343	0.102933	0.117643	0.0690195
ACJ81268	lacD	BCAH187_A2111	B7HNF3	Tagatose 1,6-diphosphate aldolase (EC 4.1.2.40) (D-tagatose-1,6-bisphosphate aldolase) (Tagatose-bisphosphate aldolase)	0	0	0	0.00606985	0	0.00520554	0	0	0.00507239	0	0	0.0104474	0.0068107	0.00574395	0.00550042	0	0	0.00516191		0	0	0.00375846	0.00328349	0.0016908	0.00292855	0.00348246	0.0060318	0.00601836	0.00069691	0.00172064	0.00298023
ACJ81274		BCAH187_A4729	B7HRP3	Malate dehydrogenase (oxaloacetate-decarboxylating) (EC 1.1.1.38)	0.0596641	0.0518891	0.0412003	0.0308541	0.0162701	0.0264606	0.0179738	0.0461135	0.0085946	0	0	0.0708077	0.00576999	0.0291975	0.00931985	0.00835284	0.0097666	0.0131194		0.0509178	0.00927015	0.0245283	0.00748153	0.0242273	0.0195255	0.0236026	0.0408808	0.0147624	0.0126265	0.0104129	0.00244814
ACJ81277	panE1	BCAH187_A1991	B7HMP9	2-dehydropantoate 2-reductase (EC 1.1.1.169) (Ketopantoate reductase)	0	0	0	0	0	0	0	0	0	0	0	0.0442721	0	0	0.00582719	0	0	0		0	0	0	0	0	0	0.0147574	0.0255605	0.0019424	0.00336433	0	0
ACJ81283		BCAH187_A1630	B7HKX8	Serine-type D-Ala-D-Ala carboxypeptidase (EC 3.4.16.4)	0	0	0	0	0	0	0.0238787	0.0623767	0	0	0	0	0	0	0	0	0.00519007	0.032535		0	0	0	0	0.0287518	0.0314726	0	0	0	0	0.012575	0.0174796
ACJ81285		BCAH187_A4813	B7HSL5	Uncharacterized protein	0.0415945	0	0	0.0179248	0	0.0307447	0	0	0	0	0	0	0	0	0	0	0.0170218	0		0.0138648	0.0240146	0.0162232	0.0154428	0	0	0	0	0	0	0.00567394	0.00982754
ACJ81294		BCAH187_A4954	B7HTS4	Cell wall surface anchor family protein	0	0	0	0.0155802	0.0164316	0	0	0	0.0260397	0	0	0	0	0.0147436	0.0141185	0.0253072	0.0147953	0.0264993		0	0	0.0106706	0.00925081	0.00867991	0.0150341	0	0	0.00962073	0.00833765	0.0222006	0.00644081
ACJ81295		BCAH187_A0214	B7HR02	Putative lipoprotein	0.0438149	0.0285789	0	0	0	0	0	0.0115445	0	0	0	0.0324989	0	0.00893392	0.0384981	0	0	0.00401431		0.0241312	0.0222435	0	0	0.00384816	0.00666521	0.010833	0.0187632	0.0158107	0.0201493	0.0013381	0.00231767
ACJ81302		BCAH187_A5221	B7HVZ1	Wall-associated protein	0	0	0	0	0	0	0	0	0	0	0	0	0	0	0.00707767	0	0	0		0	0	0	0	0	0	0	0	0.00235922	0.00408629	0	0
ACJ81308		BCAH187_A0920	B7HWI5	Putative thioredoxin	0	0.0284615	0.0564965	0.014103	0.0148738	0.0241897	0.0246469	0.0344911	0.0117855	0	0.0586092	0	0.0158244	0.0133458	0.01278	0.0229079	0.0267852	0.0359804		0.0283193	0.0282485	0.0177222	0.00561427	0.0236412	0.0113862	0.0195364	0.0338381	0.0139834	0.00161924	0.0285578	0.0067141
ACJ81310		BCAH187_A1491	B7HK58	Transcriptional regulator, MarR family	0	0	0	0	0	0.0115512	0	0	0.0112558	0	0	0	0	0	0	0.0218783	0	0		0	0	0.0038504	0.0066691	0.00375192	0.00649852	0	0	0	0	0.00729276	0.0126314
ACJ81325	spoVFA	BCAH187_A3850	B7HLD6	Dipicolinate synthase, A subunit	0	0	0	0	0	0	0.0242759	0.0679439	0.0116081	0	0	0	0.00779308	0.0525797	0.0251752	0.0112815	0.0065955	0.00590646		0	0	0	0	0.0346093	0.0295553	0	0	0.028516	0.0225795	0.00792783	0.00292475
ACJ81329		BCAH187_A4839	B7HSP1	Xaa-His dipeptidase	0.205176	0.115985	0.0708409	0	0	0.00379142	0.0115893	0.0612685	0	0.0880838	0.110235	0.357636	0	0.0209179	0.104161	0	0.0125947	0.0601543		0.130667	0.0683605	0.00126381	0.00218898	0.0242859	0.0325478	0.185318	0.149642	0.041693	0.0551007	0.0242497	0.0317256
ACJ81331		BCAH187_A5554	B7HYD6	Uncharacterized protein	0	0	0	0	0	0	0.0103945	0.00969748	0	0	0	0	0	0.0112569	0	0	0.0112963	0.0101162		0	0	0	0	0.00669734	0.00581053	0	0	0.00375229	0.00649916	0.00713751	0.00620936
ACJ81340		BCAH187_A3108	B7HVT6	Uncharacterized protein	0	0	0	0	0	0	0	0.00427292	0	0	0	0	0	0.00496003	0.0379978	0	0	0		0	0	0	0	0.00142431	0.00246697	0	0	0.0143193	0.0206557	0	0
ACJ81345	maP3	BCAH187_A5535	B7HYB7	Methionine aminopeptidase (MAP) (MetAP) (EC 3.4.11.18) (Peptidase M)	0	0	0	0	0	0.007184	0.0146396	0.0204868	0	0	0	0.0144181	0	0	0.00759096	0	0	0.0142476		0	0	0.00239467	0.00414769	0.0117088	0.0105532	0.00480604	0.0083243	0.00253032	0.00438265	0.0047492	0.00822585
ACJ81349		BCAH187_A4212	B7HN59	Uncharacterized protein	0	0	0	0	0	0	0	0	0	0	0	0	0	0	0	0	0	0.0205936		0	0	0	0	0	0	0	0	0	0	0.00686452	0.0118897
ACJ81352		BCAH187_A1669	B7HL16	Uncharacterized protein	0	0	0	0.0715651	0.0503174	0.0409164	0.270984	0.116682	1.09642	0	0	0	0.347966	0.0902969	0	0.929959	0.588986	0.202867		0	0	0.0542663	0.0157013	0.494696	0.526789	0	0	0.146088	0.180567	0.573938	0.363779
ACJ81363		BCAH187_A0222	B7HR09	Putative lipoprotein	0.0929675	0.161705	0.0320987	0.0480762	0.0591542	0.00687173	0.056013	0.0979815	0.00669597	0	0.0332991	0.068957	0.00899068	0.144067	0.174264	0.0195228	0.00760906	0.0953979		0.0955904	0.0648429	0.038034	0.0275499	0.0535635	0.045692	0.0340854	0.0344852	0.109107	0.0880084	0.0408433	0.0476198
ACJ81366		BCAH187_A4466	B7HPN2	CRM domain-containing protein	0	0	0	0.102465	0.0864522	0.123025	0.0537215	0.0167063	0.0856273	0	0	0	0.0459887	0.0193928	0.0185706	0.0332874	0.0389215	0.0174277		0	0	0.103981	0.0183334	0.0520184	0.034492	0	0	0.027984	0.0155979	0.0298789	0.0111449
ACJ81368	valS	BCAH187_A4591	B7HQL5	Valine--tRNA ligase (EC 6.1.1.9) (Valyl-tRNA synthetase) (ValRS)	0	0	0	0	0	0.00382328	0.00389555	0.0272574	0.00186275	0	0	0.00767322	0	0.00632809	0.0201993	0.00362069	0.00635027	0.0113737		0	0	0.00127443	0.00220737	0.0110052	0.0141114	0.00255774	0.00443014	0.00884246	0.0103317	0.00711489	0.00393266
ACJ81385		BCAH187_A4640	B7HRF5	Chemotaxis protein MotB	0	0	0	0.00770451	0.00812557	0.0132149	0.00673232	0	0	0	0	0	0.00864488	0.0145817	0	0	0	0		0	0	0.00968164	0.00306708	0.00224411	0.00388691	0	0	0.00774219	0.00733264	0	0
ACJ81391		BCAH187_A3891	B7HLH6	UPF0109 protein BCAH187_A3891	0	0	0	0	0	0	0	0	0.0221663	0	0	0	0	0	0	0.0215427	0	0		0	0	0	0	0.00738875	0.0127977	0	0	0	0	0.0071809	0.0124377
ACJ81404		BCAH187_A0740	B7HVB7	Transcriptional regulator, ArsR family	0	0	0	0.0202477	0.0213542	0.0520935	0	0	0	0	0	0	0.022719	0	0	0.0328888	0.0192277	0.017219		0	0	0.0312318	0.0180752	0	0	0	0	0.00757299	0.0131168	0.0231118	0.00852646
ACJ81416		BCAH187_A1402	B7I0F6	Uncharacterized protein	0	0	0	0	0	0	0	0	0	0	0	0.0301215	0	0	0.0158586	0	0	0		0	0	0	0	0	0	0.0100405	0.0173907	0.0052862	0.00915597	0	0
ACJ81417	ileS1	BCAH187_A2323	B7HQ07	Isoleucine--tRNA ligase (EC 6.1.1.5) (Isoleucyl-tRNA synthetase) (IleRS)	0	0	0	0.00573978	0.00605346	0.00164082	0.00501551	0	0.00319771	0	0	0.00329309	0.00644035	0	0.00520131	0.00466163	0.00181688	0.00162707		0	0	0.00447802	0.00246209	0.00273774	0.0025392	0.0010977	0.00190127	0.00388055	0.00341728	0.00270186	0.00169986
ACJ81429	citC	BCAH187_A4719	B7HRN3	Isocitrate dehydrogenase [NADP] (EC 1.1.1.42)	0.0559948	0.0584374	0.0193332	0.0144783	0.0152695	0.00827776	0.0126513	0.0511461	0	0	0	0.0249199	0	0.0639376	0.00874668	0.00391957	0.00916595	0.0205209		0.0445885	0.0219058	0.0126752	0.00382877	0.0212658	0.026639	0.00830662	0.0143875	0.0242281	0.0346664	0.0112022	0.00848593
ACJ81443	hup2	BCAH187_A2477	B7HR53	DNA-binding protein HU	0.164525	0.143085	0	0.165435	0.124626	0.121609	0.0826054	0.0577995	0.157999	0	0.098216	0.122034	0.132591	0.0670939	0.0428328	0.230331	0.22443	0.180885		0.102537	0.0894442	0.137223	0.0244784	0.0994679	0.0521846	0.0734165	0.0646862	0.0808391	0.0464307	0.211882	0.0270057
ACJ81448		BCAH187_A4556	B7HQI1	Putative bypass-of-forespore protein C	0	0	0	0	0	0.00952876	0.0873799	0.0724624	0	0	0	0	0	0.0105143	0.0100685	0.00902385	0.105512	0.094489		0	0	0.00317625	0.00550143	0.0532808	0.0467414	0	0	0.00686096	0.00594595	0.0696749	0.0528137
ACJ81456		BCAH187_A3832	B7HLB9	Uncharacterized protein	0	0	0	0.169919	0.128004	0.062453	0.0848447	0.0593663	0.223137	0	0	0	0.0817109	0	0	0.177431	0.0691542	0.0412864		0	0	0.120125	0.0541646	0.122449	0.088124	0	0	0.027237	0.0471758	0.0959573	0.0719212
ACJ81462		BCAH187_A2994	B7HVH3	ABC transporter, ATP-binding protein	0	0	0	0	0	0	0	0.0090707	0	0	0	0	0	0	0	0	0	0		0	0	0	0	0.00302357	0.00523697	0	0	0	0	0	0
ACJ81471		BCAH187_A5568	B7HYF0	Serine-type D-Ala-D-Ala carboxypeptidase (EC 3.4.16.4)	0.0223067	0.0290997	0	0.0192257	0.0202764	0.0206101	0.00419993	0.027428	0.0120498	0	0	0.0165456	0.00539308	0.0272902	0.0435552	0.0039036	0	0.00817494		0.0171355	0.0152235	0.0200374	0.000722472	0.0145592	0.0118156	0.00551519	0.00955259	0.0254128	0.0191502	0.00402618	0.00408885
ACJ81482		BCAH187_A0727	B7HVA4	Neutral metalloproteinase (EC 3.4.24.-)	0.440729	0.398327	0.850362	1.06136	1.08795	0.309798	0.888387	1.20223	0.273865	0.0989327	0.216671	0.0384592	0.179681	0.525096	0.830181	0.151228	0.466816	1.06412		0.56314	0.249644	0.819704	0.441791	0.788162	0.472229	0.118021	0.0906265	0.511653	0.325458	0.560722	0.463635
ACJ81485		BCAH187_A3292	B7HXS9	Uncharacterized protein	0.0219839	0.0382382	0	0.00473689	0.00499576	0	0	0	0.00395847	0	0	0.0652247	0	0	0.0128775	0.00384712	0	0		0.020074	0.0191905	0.00324422	0.00281255	0.00131949	0.00228543	0.0217416	0.0376575	0.0042925	0.00743484	0.00128237	0.00222114
ACJ81489		BCAH187_A2386	B7HQ70	Azoreductase	0.0270818	0.0235527	0.0467525	0.0816947	0.0984679	0.0700618	0.0917822	0.066599	0.204809	0.0775097	0.145503	0.180787	0.157142	0.0552203	0.0211516	0.227484	0.210573	0.138949		0.0324623	0.0125008	0.0834081	0.0142803	0.121064	0.073611	0.1346	0.0524949	0.0778378	0.07076	0.192335	0.0470004
ACJ81495		BCAH187_A2934	B7HUJ4	Putative lipoprotein	0	0.0184976	0	0.0274974	0.0386669	0.0471638	0.0881014	0.179331	0.0229788	0	0	0.0157761	0.0102845	0.0607158	0.116283	0.0223324	0.0870407	0.116921		0.00616586	0.0106796	0.037776	0.00986343	0.0968038	0.0785386	0.0052587	0.00910834	0.0624278	0.05302	0.0754315	0.0483513
ACJ81512	bfmbB	BCAH187_A4290	B7HNS3	Dihydrolipoamide acetyltransferase component of pyruvate dehydrogenase complex (EC 2.3.1.-)	0	0	0.0191833	0.0191546	0.0151511	0.0123203	0.020922	0.019519	0.0120052	0	0	0	0.00537313	0.0135946	0.00867883	0.0155566	0.0136423	0.00407235		0.00639442	0.0110755	0.015542	0.00343388	0.0174821	0.0047947	0	0	0.00921553	0.00413695	0.0110904	0.00615274
ACJ81516		BCAH187_A4219	B7HN66	Purine nucleoside phosphorylase (EC 2.4.2.1) (Inosine-guanosine phosphorylase)	0.0890585	0.154906	0.122996	0.0076758	0.00809528	0.0131656	0.0335362	0.0438021	0.00641443	0	0.063798	0.251019	0.00861266	0.021791	0.0347785	0.00623399	0.0218674	0.052221		0.12232	0.0329289	0.00964556	0.00305565	0.0279176	0.0193167	0.104939	0.130469	0.0217274	0.013083	0.0267741	0.0233829
ACJ81534		BCAH187_A1618	B7HKI0	Group-specific protein	0	0	0	0	0	0	0.00325502	0.00303674	0.00311293	0	0	0	0.0125392	0	0	0.00907608	0.00353742	0		0	0	0	0	0.0031349	0.000110786	0	0	0.00417973	0.0072395	0.0042045	0.00457466
ACJ81540	prsA	BCAH187_A1207	B7HZH5	Foldase protein PrsA (EC 5.2.1.8)	0.0809112	0.0844408	0.195553	0.341706	0.330962	0.40668	0.420461	0.3411	0.262243	0.0926289	0.144904	0.0720173	0.195619	0.343157	0.297011	0.294512	0.278137	0.355828		0.120302	0.0651933	0.359783	0.0409682	0.341268	0.079109	0.103183	0.0375721	0.278595	0.0754734	0.309492	0.0409547
ACJ81542	katB	BCAH187_A1312	B7HZT0	Catalase (EC 1.11.1.6)	0.602406	0.630322	0.25999	0.0567879	0.0684473	0.0626163	0.166589	0.307528	0.0847427	0.161636	0.185427	0.663255	0.0591677	0.199601	0.275681	0.135069	0.161782	0.251815		0.497573	0.206226	0.0626171	0.00582969	0.186286	0.112691	0.336773	0.282992	0.17815	0.109839	0.182888	0.0611685
ACJ81556		BCAH187_A4118	B7HMW9	Putative lipoprotein	0	0	0	0.0351624	0.027813	0.0301554	0.0153627	0.0358312	0.0293841	0	0	0	0.00986352	0.0249558	0	0.0214182	0.0166955	0.022427		0	0	0.0310436	0.00375432	0.0268594	0.0104652	0	0	0.0116065	0.0125689	0.0201802	0.00305971
ACJ81562	vpR	BCAH187_A4488	B7HPQ4	Minor extracellular protease VpR (EC 3.4.21.-)	0	0	0	0.00687234	0.00966388	0.00785833	0.00200172	0	0	0	0	0	0	0.00216778	0.00207587	0	0	0		0	0	0.00813152	0.00141568	0.000667239	0.00115569	0	0	0.00141455	0.0012259	0	0
ACJ81564		BCAH187_A0717	B7HV94	Uncharacterized protein	0	0	0	0	0	0	0	0	0.0107649	0	0	0	0	0	0	0.0104621	0	0		0	0	0	0	0.00358829	0.00621511	0	0	0	0	0.00348735	0.00604027
ACJ81565	sasP1	BCAH187_A1038	B7HXL9	Small acid-soluble spore protein	0	0	0	0.130183	0.102973	0	0.113756	0	0.244778	0	0	0	0	0	0	0.158595	0.123625	0.0276775		0	0	0.0777188	0.0686677	0.119511	0.12249	0	0	0	0	0.103299	0.0677841
ACJ81602		BCAH187_A2008	B7HMR5	Xaa-Pro aminopeptidase	0	0	0	0	0	0	0	0	0	0	0	0.0720891	0	0	0.037954	0	0	0		0	0	0	0	0	0	0.0240297	0.0416207	0.0126513	0.0219128	0	0
ACJ81618		BCAH187_A4827	B7HSM9	Thioredoxin family protein	0	0.0366379	0	0	0	0	0	0.0443999	0	0	0	0.0937426	0	0	0.0164514	0	0	0.030878		0.0122126	0.0211529	0	0	0.0148	0.0256343	0.0312475	0.0541223	0.00548382	0.00949825	0.0102927	0.0178274
ACJ81626		BCAH187_A5053	B7HUQ2	Kinase-associated protein B	0	0	0	0.0310919	0.0327911	0.0266646	0	0	0.090939	0	0	0	0.0174434	0	0	0.0631292	0.0295256	0.0132205		0	0	0.0301825	0.00316287	0.030313	0.0525036	0	0	0.00581447	0.0100709	0.0352918	0.025449
ACJ81633	purE	BCAH187_A0361	B7HS26	N5-carboxyaminoimidazole ribonucleotide mutase (N5-CAIR mutase) (EC 5.4.99.18) (5-(carboxyamino)imidazole ribonucleotide mutase)	0.0308209	0.0268045	0.106415	0.053128	0.0560315	0.0911257	0.0928482	0.0649664	0.0554969	0.0882112	0.110394	0.137165	0.0447094	0.0628444	0.0601799	0.0862971	0.126129	0.0903619		0.0546801	0.0448487	0.0667617	0.0211497	0.0711038	0.0194173	0.111924	0.0245128	0.0559112	0.00979213	0.100929	0.0219181
ACJ81634	thiO	BCAH187_A0884	B7HWF2	Glycine oxidase ThiO (EC 1.4.3.19)	0	0.0110875	0	0	0	0	0	0.00447882	0	0	0	0.00945625	0	0	0.0149358	0	0	0		0.00369584	0.00640138	0	0	0.00149294	0.00258585	0.00315208	0.00545957	0.0049786	0.00862319	0	0
ACJ81638		BCAH187_A3770	B7HKS5	Alcohol dehydrogenase, iron-containing	0.0245551	0.0213552	0	0.0052909	0	0.00907501	0.00924655	0.00431324	0	0	0	0.0364266	0	0.0100137	0	0.00429707	0.0100487	0.0134984		0.0153034	0.0133494	0.00478864	0.00455831	0.00451993	0.00462674	0.0121422	0.0210309	0.00333788	0.00578139	0.00928141	0.00464842
ACJ81639		BCAH187_A1469	B7I0M1	PhaR protein	0.0284169	0	0	0.048984	0.051661	0.0315067	0.0107008	0.00998317	0.0307009	0	0	0	0.0137407	0.0115885	0	0.0298372	0	0.0208284		0.0094723	0.0164065	0.0440506	0.0109455	0.0171283	0.0117597	0	0	0.00844306	0.00739067	0.0168886	0.0153038
ACJ81642	fabF	BCAH187_A1333	B7HZV1	3-oxoacyl-[acyl-carrier-protein] synthase 2 (EC 2.3.1.179)	0.0240827	0.0209444	0	0.00518911	0.00547269	0.00890041	0.00906864	0.0296118	0.00433638	0	0.0215648	0.0535887	0.00582246	0.0049105	0.0423207	0.00421439	0.0147831	0.0353032		0.015009	0.0130926	0.00652073	0.00206573	0.0143389	0.0134366	0.0250512	0.0269639	0.0176845	0.0213404	0.0181002	0.0158076
ACJ81644	etfB	BCAH187_A4651	B7HRG6	Electron transfer flavoprotein, beta subunit	0.261112	0.40551	0.193187	0.0723369	0.0762901	0.0413577	0.112372	0.104836	0.073883	0.10676	0.167009	0.622528	0.0721475	0.0988766	0.123818	0.104443	0.0686929	0.177714		0.286603	0.108433	0.0633282	0.0191295	0.0970303	0.0203971	0.298766	0.282	0.0982807	0.0258404	0.11695	0.0555765
ACJ81646		BCAH187_A0182	B7HQY4	Putative polysaccharide deacetylase	0	0	0	0	0	0.00682251	0.0278059	0.0259412	0.013296	0	0	0	0	0	0	0.012922	0.0302182	0.0338266		0	0	0.00227417	0.00393898	0.0223477	0.00789424	0	0	0	0	0.0256556	0.0111743
ACJ81664		BCAH187_A5365	B7HX29	UDP-N-acetylglucosamine 2-epimerase (EC 5.1.3.14)	0	0	0	0	0	0.0140316	0	0.00444604	0	0	0	0	0	0	0	0	0	0		0	0	0.00467721	0.00810117	0.00148201	0.00256692	0	0	0	0	0	0
ACJ81670		BCAH187_A1693	B7HL40	Uncharacterized protein	0	0	0	0	0	0	0.0325395	0.0485719	0.0248952	0	0	0	0	0	0.00674899	0.0181462	0.0212175	0.0570028		0	0	0	0	0.0353355	0.0120834	0	0	0.00224966	0.00389653	0.0321222	0.0216019
ACJ81671		BCAH187_A0236	B7HRU2	Putative oligopeptide ABC transporter, oligopeptide-binding protein	0.197772	0.224347	0.163289	0.0741114	0.0742535	0.0572025	0.233135	0.601149	0.0526428	0.319932	0.415788	0.216852	0.0582099	0.529499	0.940223	0.069219	0.168907	0.485297		0.195136	0.0306144	0.0685225	0.00980366	0.295642	0.279544	0.317524	0.0994901	0.50931	0.441353	0.241141	0.217241
ACJ81687	rocF	BCAH187_A0198	B7HQY7	Arginase (EC 3.5.3.1)	0.0489566	0.0709615	0.028172	0	0	0	0.0122902	0.091728	0	0	0.0292255	0.22998	0	0.0532391	0.114709	0	0	0.0418638		0.0493634	0.0213977	0	0	0.0346727	0.049792	0.086402	0.125198	0.0559828	0.0574038	0.0139546	0.02417
ACJ81691		BCAH187_A3035	B7HVL4	Immune inhibitor A (EC 3.4.24.-)	0.0301178	0.0366703	0.0519937	0.451669	0.517418	0.122439	0.294873	0.232776	0.1974	0.0172398	0.0323628	0.00446787	0.131068	0.157211	0.171716	0.111735	0.123252	0.192054		0.0395939	0.0112272	0.363842	0.21163	0.241683	0.0493429	0.0180235	0.013964	0.153332	0.0205999	0.142347	0.0434308
ACJ81694		BCAH187_A1625	B7HKX3	Conserved domain protein	0.0176236	0.015327	0	0.0151895	0.0080098	0	0.0199092	0.0309569	0.0317335	0	0	0	0.00852171	0	0.00688225	0.0123363	0.00721216	0.0193761		0.0109835	0.00958109	0.00773309	0.00759852	0.0275332	0.00661396	0	0	0.00513465	0.00452167	0.0129749	0.00610706
ACJ81710		BCAH187_A5522	B7HYA4	Acetyl-CoA acetyltransferase	0.0469701	0.0204246	0.0202716	0	0.00533688	0	0.0132654	0.0123758	0.00845754	0	0.0210297	0.0696784	0.0113559	0.00478864	0.00917121	0.0164392	0.0240271	0.0129102		0.0292221	0.0153704	0.00177896	0.00308125	0.0113663	0.00255799	0.030236	0.0357399	0.0084386	0.00334438	0.0177922	0.0056806
ACJ81712		BCAH187_A3608	B7I030	Putative oligopeptide ABC transporter, oligopeptide-binding protein	0.0737348	0.0641261	0.0141435	0	0	0.00302786	0.0154254	0.0690769	0.00590082	0	0	0.0243073	0.00396152	0.0233872	0.0479907	0.00860224	0.00670548	0.0210173		0.0506681	0.031994	0.00100929	0.00174813	0.0301344	0.0340598	0.00810244	0.0140338	0.0251131	0.0220653	0.0121084	0.00777348
ACJ81715	alaS	BCAH187_A4521	B7HQE6	Alanine--tRNA ligase (EC 6.1.1.7) (Alanyl-tRNA synthetase) (AlaRS)	0	0	0	0	0.0049056	0.00199453	0	0.00947977	0	0	0	0.00400298	0.00521912	0	0	0.00377769	0	0		0	0	0.00230004	0.00246703	0.00315992	0.00547315	0.00133433	0.00231112	0.00173971	0.00301326	0.00125923	0.00218105
ACJ81717		BCAH187_A1576	B7HKE1	Sulfatase (EC 3.1.6.-)	0.0800404	0.0822664	0	0.0094071	0.0132283	0.00537838	0.0137001	0.0230065	0.013102	0.0208254	0.0260626	0.0647657	0.00703685	0.0148367	0.0312568	0.00764009	0.00893321	0.0186666		0.0541022	0.0468671	0.00933792	0.0039254	0.0166029	0.00555375	0.0372179	0.0240003	0.0177101	0.012363	0.0117466	0.00602762
ACJ81723		BCAH187_A0266	B7HRX1	Extracellular solute-binding protein family 5	0.0574486	0.0713747	0	0.0212203	0.00745999	0.00909931	0.0247235	0.0576638	0.00591105	0	0.0293957	0.0608736	0.00793676	0.0669364	0.0897378	0.00861715	0.0167927	0.0511306		0.0429411	0.0378343	0.0125932	0.0075161	0.0294328	0.0261958	0.0300897	0.0304427	0.0548703	0.0422143	0.0255135	0.0225585
ACJ81728		BCAH187_A4424	B7HPJ0	Uncharacterized protein	0	0	0	0.0174579	0	0.029944	0.015255	0.007116	0.00729452	0	0	0	0	0.00826028	0.00791006	0.00708932	0.0165785	0.0222697		0	0	0.0158006	0.0150406	0.0098885	0.00464837	0	0	0.00539011	0.00467126	0.0153125	0.00766898
ACJ81743		BCAH187_A0225	B7HR12	Conserved domain protein	0	0	0	0.00353782	0	0.0060681	0.0061828	0	0.0118258	0	0	0	0	0.00334787	0.00320592	0.00287328	0	0.00300862		0	0	0.00320197	0.00304796	0.00600286	0.00591495	0	0	0.0021846	0.00189325	0.00196063	0.00169931
ACJ81745	pheT	BCAH187_A4686	B7HRK1	Phenylalanine--tRNA ligase beta subunit (EC 6.1.1.20) (Phenylalanyl-tRNA synthetase beta subunit) (PheRS)	0.0118898	0.00517019	0	0	0	0	0	0	0.0021409	0	0	0	0	0	0.00232156	0	0	0.00217868		0.00568666	0.00596169	0	0	0.000713633	0.00123605	0	0	0.000773852	0.00134035	0.000726227	0.00125786
ACJ81754	qcrC	BCAH187_A1687	B7HL34	Menaquinol-cytochrome c reductase cytochrome b/c subunit	0	0	0.0321374	0.00802235	0.00846077	0.00688001	0.00701005	0.0130799	0.0201121	0	0	0	0.018003	0.0151832	0.00726975	0.0260618	0.0228547	0.0409341		0.0107125	0.0185545	0.00778771	0.000816086	0.0134007	0.00655691	0	0	0.0134853	0.00556444	0.0299502	0.00964654
ACJ81775		BCAH187_A0417	B7HT02	Oxidoreductase family, NAD-binding Rossmann fold protein	0.0143457	0	0	0	0	0	0	0.0050398	0	0	0	0	0	0	0	0	0	0		0.0047819	0.00828249	0	0	0.00167993	0.00290973	0	0	0	0	0	0
ACJ81793		BCAH187_A3982	B7HM50	Uncharacterized protein	0	0	0	0.0387974	0.0136392	0.0332729	0.124307	0.158142	0.0648437	0	0.0537447	0	0.0290219	0.0489525	0.0703154	0.0630196	0.061405	0.197964		0	0	0.0285698	0.013222	0.115764	0.0472321	0.0179149	0.0310295	0.0494299	0.0206509	0.107463	0.0783804
ACJ81794	hpt	BCAH187_A0075	B7HPX5	Hypoxanthine phosphoribosyltransferase (EC 2.4.2.8)	0.0260305	0.0226384	0.0449376	0	0.0118307	0.0769623	0.0392085	0.0640137	0	0.0745008	0.139854	0.115846	0	0.063692	0.0203305	0.0182211	0.0426101	0.057238		0.0312022	0.0120155	0.0295977	0.0414433	0.0344074	0.0322758	0.110067	0.0330578	0.0280075	0.0325326	0.0393564	0.0197109
ACJ81795	pdaA	BCAH187_A0540	B7HU19	Delta-lactam-biosynthetic de-N-acetylase (EC 3.5.-.-)	0	0	0.030339	0.00757341	0.00798731	0.006495	0.0132355	0.00617399	0	0	0	0.0130353	0	0.00716679	0	0	0.0071919	0.00644056		0.010113	0.0175162	0.00735191	0.000770418	0.00646984	0.00662273	0.0043451	0.00752593	0.00238893	0.00413775	0.00454416	0.00395324
ACJ81800		BCAH187_A3861	B7HLE7	Ribosomal protein L7A family	0	0	0	0	0.0204653	0.049925	0	0	0.016216	0	0	0	0	0	0	0.0157599	0.0184273	0		0	0	0.0234634	0.0250972	0.00540534	0.00936232	0	0	0	0	0.0113957	0.00995869
ACJ81805		BCAH187_A0561	B7HU40	Glycosyl transferase, group 2 family protein	0	0	0	0	0	0	0	0	0	0	0	0	0	0.00727353	0	0	0	0		0	0	0	0	0	0	0	0	0.00242451	0.00419938	0	0
ACJ81806		BCAH187_A3272	B7HXQ9	LPXTG-motif cell wall anchor domain protein	0.0997486	0.206031	0.581176	0.918821	1.08804	0.755729	0.878003	0.766561	1.38299	0.178429	0.24563	0.212712	1.22993	0.554235	0.438223	1.20444	0.933766	1.00529		0.295652	0.252917	0.920863	0.166165	1.00919	0.328488	0.212257	0.0336029	0.740794	0.427553	1.04783	0.140265
ACJ81807		BCAH187_A5155	B7HV03	Acetyl-CoA acetyltransferase	0.0255653	0.0333507	0	0.00550857	0	0.00472418	0.00481348	0.00449069	0	0	0	0.0948131	0	0.0208513	0.00998359	0.00447386	0.00523108	0.00936917		0.0196387	0.0174474	0.00341092	0.00297986	0.00310139	0.00269073	0.0316044	0.0547404	0.0102783	0.0104287	0.00635804	0.00263506
ACJ81821		BCAH187_A3509	B7HZ62	Uncharacterized protein	0.0601123	0.0522789	0.311324	0.0129524	0.0136603	0.0111081	0.011318	0.0105591	0.010824	0.430112	0.592104	0	0.0145333	0.0857991	0.0469493	0	0	0.02203		0.141238	0.14735	0.0125736	0.00131761	0.0109004	0.000385214	0.340739	0.306002	0.0490939	0.0356812	0.00734332	0.012719
ACJ81823	clpB	BCAH187_A1327	B7HZU5	Chaperone protein ClpB	0	0.00469313	0	0	0	0	0.00203207	0.00379159	0	0	0	0	0	0.00220065	0	0	0	0.00197765		0.00156438	0.00270958	0	0	0.00194122	0.00189743	0	0	0.00073355	0.00127055	0.000659218	0.0011418
ACJ81832		BCAH187_A3241	B7HWW2	Peptidase M20 domain-containing protein 2	0	0	0	0	0	0	0	0	0	0	0	0.0181785	0	0	0	0	0	0		0	0	0	0	0	0	0.0060595	0.0104954	0	0	0	0
ACJ81839		BCAH187_A3285	B7HXS2	Uncharacterized protein	0.181978	0.257179	0.314157	0.0686192	0.0930462	0.142917	0.145618	0.303672	0.0491511	0.520832	0.407381	0.185596	0.0769944	0.315398	0.453039	0.0318457	0.111707	0.225083		0.251105	0.0662983	0.101527	0.037868	0.166147	0.128496	0.37127	0.17051	0.28181	0.190259	0.122879	0.097102
ACJ81859		BCAH187_A0593	B7HU72	Transcriptional regulator, Fur family	0	0	0	0.11253	0.0890099	0.0844431	0.0368739	0.0229341	0.117547	0	0	0	0.0631324	0.013311	0	0.0799686	0.080146	0.0598109		0	0	0.0953277	0.0150717	0.0591185	0.0510787	0	0	0.0254811	0.0332793	0.0733085	0.0116896
ACJ81867		BCAH187_A1448	B7I0K1	SCP domain-containing protein	0.0172659	0.0300318	0.0298069	0.171134	0.188333	0.172289	0.149539	0.0606571	0.155447	0	0	0.0256134	0.125231	0.0915343	0.047198	0.10273	0.0989208	0.0822589		0.0257015	0.00730634	0.177252	0.00961401	0.121881	0.0531038	0.00853779	0.0147879	0.0879878	0.0391373	0.0946367	0.0108874
ACJ81878		BCAH187_A1078	B7HYH6	Peptidase, family M20/M25/M40 protein	0.0135252	0.0117627	0	0	0	0	0	0	0	0	0	0.0401284	0	0	0.047536	0	0	0		0.00842932	0.007353	0	0	0	0	0.0133761	0.0231682	0.0158453	0.0274449	0	0
ACJ81884		BCAH187_A4132	B7HMY2	Uncharacterized protein	0	0	0	0	0	0	0	0	0	0	0	0	0	0	0.0273803	0	0	0.0513905		0	0	0	0	0	0	0	0	0.00912677	0.015808	0.0171302	0.0296703
ACJ81888		BCAH187_A2399	B7HQ83	Uncharacterized protein	0	0	0	0.0152765	0.0322228	0.0131012	0.0266978	0	0.0255323	0	0	0	0.0685644	0.0144563	0	0.0372211	0.014507	0.0259829		0	0	0.0202002	0.0104686	0.01741	0.0150888	0	0	0.0276736	0.0361427	0.0259036	0.0113573
ACJ81891	folP	BCAH187_A0083	B7HPY3	Dihydropteroate synthase (DHPS) (EC 2.5.1.15) (Dihydropteroate pyrophosphorylase)	0	0	0	0.00740146	0	0.0190426	0	0	0	0	0	0	0	0	0	0	0.00702861	0.00629432		0	0	0.00881468	0.00959963	0	0	0	0	0	0	0.00444098	0.00386348
ACJ81894	spoVFB	BCAH187_A3849	B7HLD5	Dipicolinate synthase subunit B (DPA synthase subunit B) (EC 1.3.1.-) (Spore dipicolinate synthase subunit B) (Stage V sporulation protein FB)	0	0	0	0.146135	0.0880694	0.179037	0.647597	0.408452	0.54082	0	0	0	0.890131	0.523522	0.170262	1.08512	1.64546	0.488226		0	0	0.137747	0.0460604	0.53229	0.1198	0	0	0.527972	0.359955	1.07294	0.578712
ACJ81903		BCAH187_A1592	B7HKF5	Peptidase, M23/M37 family	0.16826	0.292667	0.34857	0.304543	0.45374	0.261178	0.244994	0.264032	0.521114	0.192628	0.261159	0.216327	0.401378	0.324788	0.275973	0.475047	0.321335	0.337096		0.269833	0.0922982	0.33982	0.101012	0.34338	0.154216	0.223371	0.0348044	0.334046	0.0632132	0.377826	0.0845635
ACJ81905	yhbH	BCAH187_A0626	B7HU84	Sporulation protein YhbH	0	0	0	0	0	0	0.0046912	0.00875322	0	0	0	0	0	0.00508039	0	0.0043602	0	0		0	0	0	0	0.00448147	0.00438038	0	0	0.00169346	0.00293316	0.0014534	0.00251737
ACJ81907		BCAH187_A0473	B7HT57	Phage infection protein	0	0	0	0.0041801	0.00661282	0.00537732	0.00730528	0.00170385	0.0139727	0	0	0	0.0046903	0.00197783	0.00189398	0.0118822	0.00198477	0.00533225		0	0	0.00539008	0.00121641	0.00766062	0.00614216	0	0	0.00285404	0.0015908	0.00639975	0.00503434
ACJ81909		BCAH187_A1744	B7HL89	Uncharacterized protein	0	0	0	0.0903945	0.0715009	0.0387614	0	0	0.03777	0	0	0	0.0253569	0	0	0.0183537	0	0		0	0	0.0668856	0.0261241	0.01259	0.0218065	0	0	0.00845229	0.0146398	0.00611791	0.0105965
ACJ81913		BCAH187_A2419	B7HQA3	Thioredoxin family protein	0	0	0	0.111657	0.137385	0.127676	0.081306	0.0455122	0.139962	0	0	0	0.0208808	0.0352205	0.0337272	0.0906832	0.0530159	0.0791289		0	0	0.125573	0.0129926	0.0889268	0.0476838	0	0	0.0299428	0.00788342	0.074276	0.0192969
ACJ81929		BCAH187_A1188	B7HYT6	Uncharacterized protein	0	0	0	0	0	0	0	0.0111057	0	0	0	0	0	0	0	0	0	0		0	0	0	0	0.00370192	0.00641191	0	0	0	0	0	0
ACJ81938		BCAH187_A3669	B7I091	Uncharacterized protein	0	0	0	0.0469244	0.0494889	0.0201213	0.0410033	0.0382536	0.11764	0	0	0.0807659	0	0	0	0.0571654	0.0445606	0.0199527		0	0	0.0388449	0.0162657	0.0656323	0.045061	0.026922	0.0466302	0	0	0.0405595	0.0189262
ACJ81940		BCAH187_A0731	B7HVA8	PG_binding_4 domain-containing protein	0	0	0	0.0148672	0.0156797	0.00850012	0.00433039	0.00808	0.00828271	0	0	0	0	0.00468965	0	0.0120746	0.00470608	0.00421444		0	0	0.0130157	0.00393162	0.0068977	0.00222566	0	0	0.00156322	0.00270757	0.00699836	0.00440299
ACJ81955		BCAH187_A0234	B7HRU0	Putative lipoprotein	0	0	0	0	0.0135526	0	0	0	0	0	0	0	0	0.0121604	0.0116448	0	0	0.0437125		0	0	0.00451753	0.00782459	0	0	0	0	0.00793505	0.00687679	0.0145708	0.0252374
ACJ81956		BCAH187_A1142	B7HYP0	Uncharacterized protein	0	0	0.455694	0.819024	0.743814	0.0975554	0.377718	0.241108	0.266169	0.151096	0.189094	0	0.051055	0.236821	0.288629	0.0739089	0.237651	0.599774		0.151898	0.263095	0.553464	0.396616	0.294998	0.072725	0.113397	0.100025	0.192168	0.124923	0.303778	0.269097
ACJ81960		BCAH187_A4214	B7HN61	Transcriptional regulator, MarR family	0	0	0	0	0.0145717	0.0118492	0	0	0.0115461	0	0	0	0.015503	0	0	0.0224427	0.0131206	0		0	0	0.00880697	0.00774758	0.00384871	0.00666616	0	0	0.00516767	0.00895066	0.0118544	0.0112748
ACJ81961		BCAH187_A5458	B7HY40	Stage II sporulation protein	0.0324684	0.0282373	0.0840774	0	0	0	0.0489056	0.0798456	0	0.0464632	0.0581477	0.0240829	0	0.0198611	0.038038	0.00568188	0	0.101142		0.0482611	0.03109	0	0	0.0429171	0.0402583	0.0428979	0.01731	0.0192997	0.0190252	0.0356078	0.056825
ACJ81967		BCAH187_A4481	B7HPP7	Hydrolase, alpha/beta fold family	0	0	0	0	0	0	0	0.0110526	0	0	0	0	0	0.0192448	0.0307148	0	0	0.0057649		0	0	0	0	0.00368419	0.00638121	0	0	0.0166532	0.0155205	0.00192163	0.00332837
ACJ81983	inhA	BCAH187_A0800	B7HW94	Immune inhibitor A metalloprotease (EC 3.4.24.-)	0.47847	0.988281	0.382026	1.77583	1.98977	1.39697	1.06528	0.611433	1.44308	0.308116	0.407024	0.2573	1.41707	1.01463	1.05102	1.01733	0.611892	0.646601		0.616259	0.325769	1.72086	0.300198	1.03993	0.416405	0.324147	0.0761382	1.16091	0.222589	0.758607	0.224731
ACJ81999		BCAH187_A0706	B7HV83	Group-specific protein	0	0	0.046264	0.0230974	0.0243597	0.00990424	0.0706401	0.0564883	0.0193018	0	0	0	0.0129583	0.032786	0.0313959	0.0281383	0.0329008	0.088391		0.0154213	0.0267105	0.0191205	0.0080064	0.0488101	0.0265164	0	0	0.0257134	0.0110681	0.0498101	0.0334969
ACJ82001		BCAH187_A2624	B7HS87	Bacillolysin	0	0	0	0.00924689	0.00731418	0.00594764	0.00606006	0	0.00579551	0	0	0	0.0103755	0.00437521	0.0041897	0.00750997	0	0.00982964		0	0	0.0075029	0.0016577	0.00395186	0.00342496	0	0	0.00631347	0.00351905	0.00577987	0.00513813
ACJ82018	odhB	BCAH187_A1417	B7I0H1	Dihydrolipoyllysine-residue succinyltransferase component of 2-oxoglutarate dehydrogenase complex (EC 2.3.1.61) (2-oxoglutarate dehydrogenase complex component E2)	0	0	0	0.00500754	0	0	0	0.00816448	0	0	0	0.00861894	0	0.00473868	0	0	0	0		0	0	0.00166918	0.0028911	0.00272149	0.00471376	0.00287298	0.00497614	0.00157956	0.00273588	0	0
ACJ82026		BCAH187_A3546	B7HZW9	Glyoxalase family protein	0.0155509	0.0135244	0	0	0	0	0	0	0	0	0	0.0115346	0	0	0.0182184	0	0	0		0.00969174	0.00845424	0	0	0	0	0.00384486	0.00665949	0.00607282	0.0105184	0	0
ACJ82029		BCAH187_A4673	B7HRI8	High-affinity heme uptake system protein IsdE (Iron-regulated surface determinant protein E) (Staphylococcal iron-regulated protein F)	0	0	0	0.00697681	0.0220743	0.00598335	0.0365787	0.045501	0.00583031	0	0	0	0	0	0	0.0056663	0.00662536	0.029666		0	0	0.0116782	0.00901702	0.0293033	0.020812	0	0	0	0	0.0139859	0.0135878
ACJ82032		BCAH187_A1939	B7HMJ7	N-acetylmuramoyl-L-alanine amidase, family 4	0.280594	0.29632	0.2076	0.0086371	0.00910912	0.0222217	0.0188681	0.0211234	0.0108266	0.143406	0.197417	0.163527	0.0145369	0.0531269	0.0156537	0.0140295	0.004101	0.0146903		0.261505	0.0473402	0.0133226	0.0077104	0.0169394	0.00541254	0.168117	0.0272963	0.0277725	0.0219646	0.0109402	0.00593216
ACJ82034		BCAH187_A4728	B7HRP2	Transcriptional regulator, GntR family	0	0	0	0.00912189	0.0096204	0.00782298	0	0	0	0	0	0	0	0	0	0.00740845	0.00866237	0		0	0	0.00885509	0.000927939	0	0	0	0	0	0	0.00535694	0.00468142
ACJ82036	abrB	BCAH187_A0046	B7HPU8	Transition state transcriptional regulatory protein AbrB	0	0.0436098	0	0.129655	0.182321	0.111193	0.0944124	0.0704649	0.126407	0	0.0898034	0.0743872	0.0484934	0.040898	0.058746	0.105301	0.102603	0.110261		0.0145366	0.0251781	0.141057	0.0369094	0.0970949	0.0280675	0.0547302	0.0480204	0.0493791	0.00895689	0.106055	0.00388421
ACJ82038	yqiS	BCAH187_A4296	B7HNS9	Phosphate butyryltransferase (EC 2.3.1.19)	0.0998789	0.0723861	0.143688	0.0430419	0.0302628	0.116891	0.0626845	0.0877214	0.0119896	0.0476431	0.178873	0.271639	0.00804923	0.0407309	0.0650067	0.0116523	0.0681228	0.0793078		0.105318	0.0359606	0.0633986	0.0467644	0.0541318	0.0385835	0.166052	0.112547	0.037929	0.0285819	0.0530276	0.0362659
ACJ82046		BCAH187_A4945	B7HTR6	Putative lipoprotein	0	0	0	0	0	0.009323	0	0.0177244	0	0	0	0	0	0	0.00985113	0	0	0.00924486		0	0	0.00310767	0.00538264	0.00590814	0.0102332	0	0	0.00328371	0.00568755	0.00308162	0.00533752
ACJ82048		BCAH187_A2084	B7HNC6	Small, acid-soluble spore protein, alpha/beta family	0	0	0	0	0.0331482	0	0	0	0.0525311	0	0	0	0	0	0	0.07658	0	0		0	0	0.0110494	0.0191381	0.0175104	0.0303288	0	0	0	0	0.0255267	0.0442135
ACJ82055	mmgE	BCAH187_A2451	B7HR27	MmgE protein	0.36462	0.299964	0.085062	0	0	0	0.0111326	0.0900126	0	0	0.0529458	0.533591	0	0.0522435	0.126995	0.00344905	0.00403282	0.0577841		0.249882	0.146353	0	0	0.0337151	0.0490718	0.195512	0.293979	0.0597463	0.0638293	0.0217553	0.0312032
ACJ82059		BCAH187_A1871	B7HLZ6	Oxidoreductase UcpA (EC 1.-.-.-)	0.0376437	0	0	0	0	0	0.0425256	0.0330616	0	0	0.033708	0.0418823	0.0273033	0.038378	0	0.0263501	0.0539175	0.0344891		0.0125479	0.0217336	0	0	0.0251957	0.0223274	0.0251968	0.0222005	0.0218938	0.0197526	0.0382522	0.0141637
ACJ82065		BCAH187_A2267	B7HP95	DUF3600 domain-containing protein	0	0	0	0.00880905	0	0.00755469	0	0.0071813	0.0147229	0	0	0	0	0	0	0.00715438	0	0		0	0	0.00545458	0.00476526	0.0073014	0.00736219	0	0	0	0	0.00238479	0.00413058
ACJ82066		BCAH187_A3510	B7HZ63	Conserved domain protein	0.0580737	0.0505059	0.451148	0.0250264	0	0.0429255	0.0218684	0.0510049	0.0104569	0.581736	0.468019	0.0215376	0.0140405	0.071048	0.0793749	0.0101627	0.0237657	0.07449		0.186576	0.229158	0.0226506	0.0215611	0.0277767	0.0209097	0.357098	0.296114	0.0548211	0.0355617	0.0361395	0.0339018
ACJ82070		BCAH187_A0927	B7HWJ2	Uncharacterized protein	0.0691636	0.0802008	0.2786	0.0894163	0.115259	0.0937248	0.0260445	0	0.124538	0.3959	0.24773	0.0855014	0.0557389	0.0188034	0	0.0161379	0.00943466	0.00844902		0.142655	0.117861	0.0994667	0.0138453	0.050194	0.0656871	0.243044	0.155252	0.0248474	0.0283567	0.0113405	0.00418377
ACJ82073		BCAH187_A5071	B7HUS0	Ferredoxin--NADP reductase (FNR) (Fd-NADP(+) reductase) (EC 1.18.1.2)	0.0288291	0.0250722	0	0	0	0	0	0.010128	0	0	0	0.0641503	0	0.0117566	0.0562906	0.005045	0	0		0.0179671	0.0156729	0	0	0.00337599	0.00584739	0.0213834	0.0370372	0.0226824	0.0296933	0.00168167	0.00291273
ACJ82086	pepQ1	BCAH187_A4328	B7HNW1	X-Pro dipeptidase (EC 3.4.13.9)	0.13623	0.0829343	0.023518	0	0.00619156	0	0	0	0	0	0	0.0808371	0	0	0.00531997	0	0	0		0.0808942	0.0563838	0.00206385	0.0035747	0	0	0.0269457	0.0466713	0.00177332	0.00307149	0	0
ACJ82101	pepF	BCAH187_A5641	B7HZE4	Oligoendopeptidase F (EC 3.4.24.-)	0.0227329	0.0263606	0	0.00326551	0	0	0	0.0106484	0	0	0	0.039344	0	0.00309018	0.0266324	0.00265212	0.00310101	0.0111082		0.0163645	0.0142877	0.0010885	0.00188534	0.00354947	0.00614786	0.0131147	0.0227152	0.00990754	0.0145664	0.00562043	0.00475782
ACJ82103	spo0A	BCAH187_A4301	B7HNT4	Stage 0 sporulation protein A	0	0	0	0	0.00779144	0	0	0	0	0	0	0	0	0	0	0.00600001	0.0140311	0.0188479		0	0	0.00259715	0.00449839	0	0	0	0	0	0	0.0129597	0.0064906
ACJ82106	dltD2	BCAH187_A2894	B7HUF4	Protein DltD	0	0	0	0.0248107	0.0156999	0.0170222	0.013008	0	0.0373203	0	0.0206216	0	0.0111356	0.00469571	0.00449662	0.0120902	0	0.00421988		0	0	0.0191776	0.00492297	0.0167761	0.0189434	0.00687386	0.0119059	0.00677596	0.00377684	0.00543668	0.00613624
ACJ82107		BCAH187_A2794	B7HTH5	ALP_N domain-containing protein	0	0	0	0	0	0	0	0.0213814	0	0	0	0	0	0.0248197	0.0190139	0	0	0		0	0	0	0	0.00712715	0.0123446	0	0	0.0146112	0.0129824	0	0
ACJ82115		BCAH187_A5064	B7HUR3	Phosphoglucomutase/phosphomannomutase family protein	0.0820131	0.0570606	0.0283166	0.00706857	0.0223646	0.0181861	0.0154416	0.0374558	0.00590699	0.0234726	0.0293755	0.0790813	0.00396566	0.0267562	0.0480408	0.00861123	0.00671249	0.00901685		0.0557968	0.0268706	0.0158731	0.00790599	0.0196014	0.0161805	0.0439765	0.0305446	0.0262542	0.0220419	0.00811352	0.00123016
ACJ82117		BCAH187_A0946	B7HXD0	Transcription antiterminator, LytR family	0.106592	0.144203	0.0613382	0.102078	0.0807422	0.179462	0.200693	0.228843	0.0767729	0.0677939	0.063632	0.0878476	0.103083	0.270472	0.305255	0.0953391	0.155097	0.186638		0.104044	0.0414909	0.120761	0.051944	0.16877	0.0809052	0.0730912	0.0129478	0.22627	0.108091	0.145691	0.0463706
ACJ82120	sinR	BCAH187_A1435	B7I0I8	Transcriptional regulator SinR	0	0	0	0.0550238	0.0773744	0.0471887	0.0160269	0	0.0459817	0	0	0	0.0617396	0	0.0166206	0.0446882	0.0348346	0.0311954		0	0	0.0598623	0.0156638	0.0206695	0.0233398	0	0	0.0261201	0.0319472	0.0369061	0.00698083
ACJ82122		BCAH187_A2089	B7HND1	Phospholipase, patatin family	0	0	0	0	0	0	0.0161261	0.0150447	0	0	0	0	0	0.00582131	0	0	0	0		0	0	0	0	0.0103903	0.00901446	0	0	0.00194044	0.00336094	0	0
ACJ82142		BCAH187_A3004	B7HVI3	Chorismate mutase/phospho-2-dehydro-3-deoxyheptonate aldolase	0.0789101	0.0457514	0.0227043	0.028338	0.0418414	0.0486057	0.0495244	0.0646847	0.0142087	0	0	0.0292651	0.0127187	0.0375431	0.00513591	0.0184121	0.0322926	0.0240991		0.0491219	0.0282541	0.039595	0.0103189	0.0428059	0.0259	0.00975503	0.0168962	0.0184659	0.0169508	0.0249346	0.00697788
ACJ82145		BCAH187_A5301	B7HW68	Uncharacterized protein	0	0	0	0.00785599	0	0.0134747	0	0	0.0196951	0	0	0	0	0	0	0	0	0		0	0	0.00711022	0.00676823	0.00656502	0.0113709	0	0	0	0	0	0
ACJ82156		BCAH187_A0254	B7HRV9	Uncharacterized protein	0	0	0	0	0	0	0	0	0.0410054	0	0	0	0	0	0	0	0	0		0	0	0	0	0.0136685	0.0236745	0	0	0	0	0	0
ACJ82158		BCAH187_A1306	B7HZS4	Fumarylacetoacetate hydrolase family protein	0	0	0	0	0	0	0.00586751	0.0109481	0	0	0	0	0	0.00635429	0	0	0	0		0	0	0	0	0.0056052	0.00547875	0	0	0.0021181	0.00366865	0	0
ACJ82162		BCAH187_A2132	B7HNH4	Acetyltransferase, GNAT family	0	0	0	0	0	0	0	0	0	0	0	0.0174602	0	0	0.00919257	0	0	0		0	0	0	0	0	0	0.00582006	0.0100806	0.00306419	0.00530733	0	0
ACJ82165	glyS	BCAH187_A5058	B7HUQ7	Glycine--tRNA ligase (EC 6.1.1.14) (Glycyl-tRNA synthetase) (GlyRS)	0	0	0	0.00427584	0.00450952	0	0	0.00697149	0.00357319	0	0	0.00735954	0.00479772	0.00404627	0.00387471	0	0	0		0	0	0.00292845	0.0025388	0.00351489	0.00348611	0.00245318	0.00424903	0.00423957	0.000490931	0	0
ACJ82175		BCAH187_A4639	B7HRF4	5'-nucleotidase, lipoprotein e(P4) family	0.0169875	0	0.0293263	0.00732062	0	0.0125564	0.051175	0.107422	0.0122352	0.0486192	0.0304229	0.0252004	0	0.0692756	0.0530708	0	0.0139037	0.0747069		0.0154379	0.0147244	0.00662567	0.00630698	0.0569441	0.047855	0.0347475	0.0122938	0.0407821	0.0362358	0.0295369	0.0397313
ACJ82176		BCAH187_A1732	B7HL78	Metal-dependent carboxypeptidase (EC 3.4.17.19)	0.25837	0.201456	0.0769027	0.00383939	0.0121477	0.0164634	0.0167746	0.0751186	0	0	0.143601	0.389892	0	0.0799316	0.118293	0	0.0218759	0.0783621		0.17891	0.092811	0.0108168	0.00641637	0.0306311	0.0394297	0.177831	0.197187	0.0660749	0.0603516	0.0334127	0.0404348
ACJ82177	ftsH	BCAH187_A0076	B7HPX6	ATP-dependent zinc metalloprotease FtsH (EC 3.4.24.-)	0.0150019	0	0	0.00323247	0.00340913	0.00277219	0.00282459	0.00527034	0.00270128	0	0	0.00556371	0.00362701	0.00917675	0.00292922	0.00262529	0	0.00824685		0.00500064	0.00866137	0.00313793	0.000328829	0.00359874	0.00144897	0.00185457	0.00321221	0.00524433	0.0034234	0.00362405	0.00421317
ACJ82187		BCAH187_A2342	B7HQ26	Uncharacterized protein	0.259938	0.513783	0.448742	0.62119	0.719578	0.445402	0.293649	0.141129	0.51911	0.135265	0.380882	0.157749	0.66273	0.404741	0.184562	0.463154	0.20308	0.190524		0.407487	0.131855	0.59539	0.138897	0.317963	0.19016	0.224632	0.135783	0.417344	0.239333	0.285586	0.153907
ACJ82195		BCAH187_A1050	B7HXN1	Autolysin (Cell wall hydrolase)	0.0322113	0.0280137	0.0278039	0.00347029	0.00365995	0.00297614	0.0030324	0.00565809	0	0.0230476	0.0288436	0.0119461	0	0.0164198	0.0157237	0	0	0.00590239		0.029343	0.00248627	0.00336879	0.000353021	0.00289683	0.00283148	0.0212791	0.00858647	0.0107145	0.00928556	0.00196746	0.00340775
ACJ82201		BCAH187_A3310	B7HXU7	Uncharacterized protein	0	0	0	0	0	0	0	0	0	0	0	0	0	0	0	0.0478409	0.0559383	0.0250472		0	0	0	0	0	0	0	0	0	0	0.0429421	0.0160176
ACJ82203		BCAH187_A2316	B7HQ00	Uncharacterized protein	0	0	0	0.0425901	0.0149726	0.0487007	0.0124053	0.0115734	0.0355913	0	0	0	0.0159295	0	0	0.0691802	0.0134816	0.0120731		0	0	0.0354211	0.0179706	0.0198567	0.0136329	0	0	0.00530983	0.00919689	0.0315783	0.0325718
ACJ82211	cspA1	BCAH187_A1289	B7HZQ7	Cold shock protein CspA	0	0.122624	0	0.182286	0.0640827	0.208439	0.0530948	0.123836	0.0761655	0	0	0.0522915	0	0	0.110123	0.0493486	0.0288506	0.129183		0.0408748	0.0707972	0.151603	0.0769143	0.0843653	0.0360763	0.0174305	0.0301905	0.0367078	0.0635798	0.0691273	0.0530097
ACJ82212		BCAH187_A0743	B7HVC0	Iron compound ABC transporter, iron compound-binding protein	0.0289649	0	0	0	0	0	0	0.0101757	0	0	0	0.0107421	0	0.011812	0	0	0	0.0212301		0.00965496	0.0167229	0	0	0.00339189	0.00587493	0.0035807	0.00620195	0.00393732	0.00681965	0.00707669	0.0122572
ACJ82220		BCAH187_A2993	B7HVH2	Sulfatase (EC 3.1.6.-)	0.183136	0.202151	0.158078	0.136594	0.118448	0.205652	0.251977	0.296943	0.0989275	0.0806376	0.189218	0.177634	0.126018	0.542891	0.525374	0.106006	0.190245	0.312346		0.181122	0.0221057	0.153564	0.0460122	0.215949	0.103808	0.149163	0.0596269	0.398095	0.235788	0.202865	0.103747
ACJ82232		BCAH187_A1543	B7HKA8	Uncharacterized protein	0	0	0	0.0105905	0	0.0363297	0.0185082	0.0172671	0.00885013	0	0	0.0182282	0	0	0	0.00860117	0.010057	0.0180126		0	0	0.0156401	0.0186838	0.0148751	0.00525459	0.00607607	0.0105241	0	0	0.0122236	0.00506602
ACJ82242		BCAH187_A5364	B7HX28	Transcription antiterminator, LytR family	0	0	0	0.0158927	0	0.0227162	0.00462911	0.0172747	0	0	0	0	0	0.0451183	0.0384048	0	0.0100614	0.0315361		0	0	0.0128696	0.0116559	0.00730128	0.00894201	0	0	0.027841	0.0243436	0.0138658	0.0161086
ACJ82243		BCAH187_A2262	B7HP90	Putative prophage LambdaBa02, lipoprotein	0	0	0	0	0	0	0.00885982	0.00826569	0	0	0	0	0	0	0	0.00823471	0.0192569	0.0172452		0	0	0	0	0.0057085	0.00495263	0	0	0	0	0.0149123	0.00586977
ACJ82247		BCAH187_A5388	B7HX52	Surface protein, lpxtg-motif cell wall anchor domain protein	0.059368	0.0737594	0.0292827	0.0511683	0.0424008	0.0344788	0.0830359	0.0893856	0.0549769	0.0242735	0	0.0314537	0.0410097	0.107218	0.13248	0.0415569	0.0277661	0.10257		0.0541367	0.0226951	0.0426826	0.00834828	0.0757995	0.0183103	0.0185757	0.0164828	0.0935692	0.0472379	0.0572975	0.0398085
ACJ82253	ahpC	BCAH187_A0439	B7HT24	Alkyl hydroperoxide reductase C (EC 1.11.1.26) (Peroxiredoxin) (Thioredoxin peroxidase)	0.914592	0.530272	0.350866	0.0656892	0.115465	0.0469462	0.143501	0.392708	0.118938	0.436269	0.454984	0.71607	0.0859913	0.217568	0.248028	0.062242	0.0623801	0.232763		0.598577	0.288003	0.0760335	0.0354114	0.218382	0.151469	0.535774	0.156421	0.183862	0.0861163	0.119129	0.0984108
ACJ82268		BCAH187_A1761	B7HLN7	Isochorismatase family protein	0.050764	0	0	0	0	0	0	0.00891698	0	0	0	0	0	0	0	0	0	0.009302		0.0169213	0.0293086	0	0	0.00297233	0.00514822	0	0	0	0	0.00310067	0.00537051
ACJ82272		BCAH187_A0237	B7HRU3	Putative oligopeptide ABC transporter, oligopeptide-binding protein	0.170617	0.200317	0.0883628	0	0	0.0031528	0.00642479	0.0389607	0	0.0488314	0.0763894	0.145535	0	0.0313101	0.0966106	0.00298574	0.00349109	0.025011		0.153099	0.0579964	0.00105093	0.00182027	0.0151285	0.0208878	0.0902518	0.0498197	0.0426403	0.0492918	0.0104959	0.012573
ACJ82277		BCAH187_A2457	B7HR33	Enoyl-CoA hydratase/isomerase family protein	0.0533623	0.0696127	0.0921217	0	0.00606319	0.00493038	0.0100471	0.0281202	0	0.0381815	0.0477833	0.247379	0	0.0272017	0.0573064	0.00466913	0.0163782	0.0440015		0.0716989	0.0194637	0.00366452	0.00322372	0.0127224	0.0142497	0.111114	0.118106	0.0281694	0.0286655	0.0216829	0.0201956
ACJ82280		BCAH187_A2853	B7HUB3	Putative S-layer protein	0.0730113	0.0453549	0	0	0	0	0.00392762	0.0109927	0.0112685	0	0	0.0232092	0	0.00425346	0.0407312	0.007301	0	0.00382245		0.0394554	0.0368614	0	0	0.00872961	0.00416093	0.0077364	0.0133998	0.0149949	0.0223896	0.00370782	0.00365185
ACJ82286		BCAH187_A1338	B7HZV6	Putative oligopeptide ABC transporter, oligopeptide-binding protein	0.272858	0.311458	0.206083	0.0624675	0.0891336	0.0661777	0.118803	0.413388	0.0399193	0.17083	0.274872	0.265634	0.0535997	0.372067	0.589381	0.0387964	0.0628101	0.224993		0.263466	0.0533114	0.0725929	0.0144443	0.190703	0.196843	0.237112	0.0575878	0.338349	0.269477	0.108867	0.101283
ACJ82290	alo	BCAH187_A3327	B7HXW4	Thiol-activated cytolysin	0.55624	0.918312	0.26041	0.190953	0.235667	0.101045	0.102955	0.321272	0.0746939	0.404743	0.253264	0.48251	0.17779	0.399847	1.06769	0.0758924	0.0694468	0.193485		0.578321	0.329507	0.175888	0.0685639	0.166307	0.134946	0.380172	0.116582	0.548441	0.463184	0.112942	0.0698274
ACJ82305		BCAH187_A3609	B7I031	Putative oligopeptide ABC transporter, oligopeptide-binding protein	0.0411227	0.0429166	0	0.00354429	0.00747598	0	0.0247765	0.0866811	0.00888557	0	0	0.0122008	0	0.020124	0.0353297	0.00287854	0.013463	0.0271271		0.0280131	0.0242766	0.00367342	0.00373966	0.0401144	0.0411032	0.00406694	0.00704414	0.0184846	0.0177218	0.0144896	0.0121569
ACJ82306		BCAH187_A4112	B7HMW3	Oxidoreductase, short chain dehydrogenase/reductase family	0	0.0165408	0	0	0	0.0070291	0.0143239	0.0200451	0	0	0	0.0141072	0	0.0155123	0.00742729	0	0.00778331	0.0209106		0.00551361	0.00954985	0.00234303	0.00405825	0.0114563	0.0103256	0.00470241	0.00814481	0.00764652	0.00775846	0.00956463	0.0105685
ACJ82307		BCAH187_A2378	B7HQ62	Putative alcohol dehydrogenase, zinc-containing	0.500869	0.423153	0.172934	0.00616701	0.00650404	0	0.032333	0.0854667	0.0206143	0.450533	0.307545	0.594418	0.0761169	0.134226	0.128535	0.025043	0.0117127	0.0367117		0.365652	0.171362	0.00422368	0.00366169	0.046138	0.03456	0.450832	0.143436	0.112959	0.0320328	0.0244891	0.0125087
ACJ82310		BCAH187_A5521	B7HYA3	3-hydroxyacyl-CoA dehydrogenase	0.0168131	0.0146221	0.0290252	0	0	0.00621375	0.0063312	0.0177199	0.00605482	0	0.0602212	0.0872958	0.0081298	0.0137129	0.0131315	0	0.0206414	0.0123233		0.0201535	0.00776084	0.00207125	0.00358751	0.0100353	0.00665649	0.0491724	0.0446844	0.0116581	0.00306936	0.0109882	0.0103853
ACJ82313		BCAH187_A0020	B7HPS9	Uncharacterized protein	0	0	0	0.0158206	0.0166852	0.0135678	0.0138243	0.0128972	0.0264416	0	0	0	0.0177516	0	0	0.0128489	0	0		0	0	0.0153579	0.00160938	0.0177211	0.00756644	0	0	0.00591719	0.0102489	0.00428297	0.00741832
ACJ82321		BCAH187_A1035	B7HXL6	Amino acid ABC transporter, amino acid-binding protein	0	0	0	0.0390121	0.0576018	0.066914	0.0954503	0.0636068	0.0130405	0	0	0	0.035019	0.088602	0.0424227	0.0190105	0.0444562	0.0862591		0	0	0.0545093	0.0142057	0.0573659	0.0415579	0	0	0.0553479	0.0290359	0.0499086	0.0339542
ACJ82337	rnj	BCAH187_A4097	B7HMU8	Ribonuclease J (RNase J) (EC 3.1.-.-)	0.00851218	0.00740293	0	0	0	0	0	0	0	0	0	0.0568239	0	0.0034713	0.00664824	0	0	0		0.00530504	0.00462765	0	0	0	0	0.0189413	0.0328073	0.00337318	0.00332521	0	0
ACJ82344		BCAH187_A2892	B7HUF2	Uncharacterized protein	0	0.0283292	0	0	0	0	0	0	0.0117307	0	0	0	0	0	0	0	0	0		0.00944306	0.0163559	0	0	0.00391024	0.00677273	0	0	0	0	0	0
ACJ82362		BCAH187_A5498	B7HY80	Putative PTS system, glucose-specific IIA component	0.0602053	0.0261798	0.0519675	0.0778348	0.0684071	0.0778768	0.0680133	0.0634523	0.0650442	0	0	0.11164	0.0436674	0.0245519	0.0470219	0.0632145	0.0492759	0.05516		0.0461175	0.017751	0.0747062	0.00545525	0.0655033	0.00231486	0.0372135	0.0644557	0.0384137	0.0121213	0.0558835	0.00699739
ACJ82365	spoIIAA	BCAH187_A4207	B7HN54	Anti-sigma F factor antagonist (Stage II sporulation protein)	0	0	0	0	0	0	0.0311093	0	0.0148756	0	0	0	0.0199735	0	0	0.0144572	0.0169041	0		0	0	0	0	0.0153283	0.0155596	0	0	0.00665783	0.0115317	0.0104538	0.00913552
ACJ82395		BCAH187_A3862	B7HLE8	YlxR domain-containing protein	0	0	0	0	0	0	0	0	0.0367973	0	0	0	0	0	0	0.0178811	0	0		0	0	0	0	0.0122658	0.0212449	0	0	0	0	0.00596036	0.0103236
ACJ82406		BCAH187_A0724	B7HVA1	Nicotinate phosphoribosyltransferase (EC 6.3.4.21)	0.00936848	0	0.0161732	0.00403727	0	0.00346238	0.00352783	0	0	0	0	0	0	0.0038205	0	0	0	0		0.0085139	0.0081204	0.00249988	0.00218396	0.00117594	0.00203679	0	0	0.0012735	0.00220577	0	0
ACJ82418	cdd2	BCAH187_A4434	B7HPK0	Cytidine deaminase (EC 3.5.4.5) (Cytidine aminohydrolase)	0	0	0.0630863	0	0.0166087	0.0135056	0	0.0128381	0.0263203	0	0	0.0271054	0	0	0	0	0.0149547	0		0.0210288	0.0364229	0.0100381	0.00883061	0.0130528	0.0131615	0.00903512	0.0156493	0	0	0.00498491	0.00863411
ACJ82436	ptsG	BCAH187_A4181	B7HN28	PTS system, glucose-specific IIABC component (EC 2.7.1.69)	0	0	0	0	0	0	0	0	0.00255688	0	0	0	0	0.0028954	0	0	0	0.00520401		0	0	0	0	0.000852295	0.00147622	0	0	0.000965135	0.00167166	0.00173467	0.00300454
ACJ82439		BCAH187_A3542	B7HZW5	Microbial collagenase (EC 3.4.24.3)	0.114815	0.0832106	0.0165175	0	0	0	0	0.00168065	0	0.0136919	0.0257027	0.00354841	0	0.00195091	0.0990142	0	0	0.00350644		0.0715142	0.0501816	0	0	0.000560218	0.000970325	0.0143143	0.0110903	0.033655	0.0566111	0.00116881	0.00202444
ACJ82440		BCAH187_A3680	B7HKI6	NADH-dependent flavin oxidoreductase, Oye family	0	0	0	0	0	0.00936209	0.00476953	0	0	0	0	0	0	0	0	0	0	0.00464181		0	0	0.0031207	0.0054052	0.00158984	0.00275369	0	0	0	0	0.00154727	0.00267995
ACJ82450		BCAH187_A1079	B7HYH7	Surface-layer N-acetylmuramoyl-L-alanine amidase (EC 3.5.1.28)	0.452678	0.527541	0.421997	0.0312124	0.0452625	0.0368059	0.04432	0.0604316	0.0815101	0.207294	0.32428	0.302189	0.0393997	0.0738414	0.127279	0.0443616	0.0370501	0.056405		0.467405	0.0542913	0.0377602	0.00707349	0.0620873	0.0186503	0.277921	0.0621542	0.0801734	0.0442805	0.0459389	0.0097734
ACJ82454	nusG	BCAH187_A0126	B7HQT0	Transcription termination/antitermination protein NusG	0	0	0	0	0	0	0	0.0182454	0	0	0	0	0	0	0.0202813	0	0	0		0	0	0	0	0.00608178	0.010534	0	0	0.00676044	0.0117094	0	0
ACJ82466		BCAH187_A2820	B7HTK1	Putative lipoprotein	0	0	0	0.0365641	0.0257082	0.020905	0.0213002	0.0198718	0.0203703	0	0	0	0.0273513	0.0115336	0.0110446	0	0.0347222	0.0207298		0	0	0.0277258	0.00802212	0.0205141	0.000724959	0	0	0.0166432	0.00927669	0.018484	0.0174697
ACJ82478	rplF	BCAH187_A0156	B7HQV9	50S ribosomal protein L6	0.188688	0.0937712	0.186138	0.0813135	0.0735063	0.0298864	0.0812035	0.104167	0.0776586	0.462888	0.289647	0.139956	0.0651701	0.0549627	0.0947382	0.0471713	0.0772174	0.0691504		0.156199	0.0540791	0.0615687	0.027714	0.0876764	0.014391	0.297497	0.161609	0.0716237	0.0206581	0.064513	0.0155506
ACJ82486		BCAH187_A4441	B7HPK7	GatB/Yqey domain protein	0.0638853	0	0	0.17895	0.217765	0.165274	0.192455	0.112218	0.425624	0	0.0572062	0	0.432475	0.14329	0.0498961	0.503089	0.379087	0.22242		0.0212951	0.0368842	0.18733	0.0272305	0.243432	0.162803	0.0190687	0.033028	0.208554	0.199465	0.368199	0.14065
ACJ82487	dps1	BCAH187_A2126	B7HNG8	DNA protection during starvation protein 1	0.314873	0.328609	0.489221	0.434214	0.486565	0.244377	0.201568	0.12168	0.36286	0.540711	0.394735	0.490459	0.350183	0.154088	0.184443	0.551019	0.335027	0.369263		0.377568	0.0969383	0.388385	0.127432	0.228703	0.122858	0.475301	0.0741589	0.229571	0.10555	0.418436	0.116089
ACJ82496	cccB	BCAH187_A5348	B7HX13	Cytochrome c-551	0	0	0	0.182066	0.256022	0.138792	0.141415	0.0824576	0.287389	0	0	0	0.34048	0.172291	0.0916589	0.345024	0.268947	0.275257		0	0	0.192293	0.0592802	0.170421	0.1055	0	0	0.201477	0.126952	0.296409	0.0422193
ACJ82504		BCAH187_A0003	B7HPR9	S4 RNA-binding domain-containing protein	0	0	0	0.0280941	0.0888885	0.0963747	0.0490982	0.0229029	0.0939097	0	0	0	0.0630463	0	0	0.091268	0.106716	0.0238917		0	0	0.0711191	0.0374483	0.0553036	0.0359078	0	0	0.0210154	0.0363998	0.0739584	0.0440416
ACJ82507	ftsZ	BCAH187_A3959	B7HM27	Cell division protein FtsZ	0.0129149	0.0112319	0	0.0389588	0.0352182	0.0525035	0.0534959	0.0317599	0.0139529	0	0	0.0191587	0	0.00526673	0	0.00904025	0	0.00946607		0.00804891	0.00702117	0.0422268	0.00909421	0.0330696	0.019804	0.00638625	0.0110613	0.00175558	0.00304075	0.00616877	0.00534656
ACJ82517		BCAH187_A0562	B7HU41	Putative polysaccharide biosynthesis protein	0	0	0	0	0	0	0.00864717	0.0363028	0.00826968	0	0	0	0.0166556	0.0280937	0	0.00401853	0.00469868	0.00420781		0	0	0	0	0.0177399	0.0160771	0	0	0.0149164	0.0141273	0.00430834	0.000351046
ACJ82527	asnS	BCAH187_A4685	B7HRK0	Asparagine--tRNA ligase (EC 6.1.1.22) (Asparaginyl-tRNA synthetase) (AsnRS)	0.00992603	0.00863253	0	0	0	0	0	0.00697425	0	0	0	0.00736246	0	0.00404787	0.00387625	0	0	0		0.00618619	0.00539629	0	0	0.00232475	0.00402658	0.00245415	0.00425072	0.00264137	0.0022891	0	0
ACJ82533		BCAH187_A4285	B7HNR8	Amino acid ABC transporter, amino acid-binding protein	0	0	0	0	0	0	0	0.0128667	0	0	0	0	0	0.00746786	0.00715123	0	0	0.0201334		0	0	0	0	0.0042889	0.00742859	0	0	0.00487303	0.00422314	0.00671112	0.011624
ACJ82545	phbB	BCAH187_A1470	B7I0M2	Acetoacetyl-CoA reductase (EC 1.1.1.36)	0.0595708	0.0690772	0	0.0599002	0.0451241	0.0513707	0.037387	0.00697596	0.0143019	0	0.0711236	0.0883712	0.00960161	0.0242932	0.0077544	0.0208494	0.0162522	0.0363858		0.0428827	0.0374404	0.0521317	0.00741737	0.019555	0.0158714	0.0531649	0.0468429	0.0138831	0.00906262	0.0244958	0.0105505
ACJ82549	tyrS	BCAH187_A5228	B7HVZ8	Tyrosine--tRNA ligase (EC 6.1.1.1) (Tyrosyl-tRNA synthetase) (TyrRS)	0.0222195	0.0289859	0	0	0	0	0	0.00780594	0	0	0	0.0329618	0	0	0.00867699	0	0	0		0.0170685	0.015164	0	0	0.00260198	0.00450676	0.0109873	0.0190305	0.00289233	0.00500966	0	0
ACJ82575		BCAH187_A0842	B7HWD6	Ferrous iron transport protein B, N-region	0	0	0	0	0.0178721	0.00726649	0	0.00690734	0	0	0	0.0145837	0	0	0	0	0	0		0	0	0.00837953	0.00898789	0.00230245	0.00398796	0.00486122	0.00841988	0	0	0	0
ACJ82598		BCAH187_D0022	B7I0Q3	Uncharacterized protein	0	0	0	0.0311882	0.0328927	0.0267472	0.0272527	0.0508504	0.0521261	0	0	0	0.0699897	0.0590274	0.0282623	0.0506598	0.0888513	0.053046		0	0	0.030276	0.00317267	0.0434097	0.0140069	0	0	0.0524265	0.0216327	0.0641857	0.0213943
ACJ82882		BCAH187_E0003	B7I1L2	Nuclease	0	0	0	0.0146228	0.0154219	0.0125406	0.0255553	0.0357623	0.0244397	0	0	0	0	0	0	0.0118761	0.0416585	0.0373065		0	0	0.0141951	0.00148753	0.0285858	0.00624007	0	0	0	0	0.0302804	0.0160864
ACJ82888		BCAH187_E0054	B7I1K3	Nuclease	0	0.116042	0.0575863	0.0431252	0.0303214	0.0616407	0.0628058	0.0585941	0.0240256	0	0.0597398	0.173196	0.0161296	0.0272065	0.0390795	0.0350247	0.0819056	0.0855737		0.057876	0.0580215	0.0450291	0.0157462	0.0484752	0.0212784	0.0776452	0.0879753	0.0274719	0.0114772	0.0675013	0.0281853
ACJ82903		BCAH187_E0033	B7I1I2	Collagen adhesion protein	0.0165786	0.0432545	0	0	0	0	0	0	0.00199012	0	0	0.00409896	0	0	0.0258966	0	0	0.00202524		0.0199444	0.0218228	0	0	0.000663373	0.001149	0.00136632	0.00236653	0.00863221	0.0149514	0.00067508	0.00116927
ACJ82906		BCAH187_E0041	B7I1J0	Putative transposase	0.0283663	0.0246698	0.024485	0.0244484	0.0128923	0.0314506	0.0427268	0.0797231	0.0051077	0	0	0.0105201	0.00685811	0.0462715	0.0664645	0.00496402	0.0174126	0.0519784		0.0258403	0.00218949	0.0229304	0.00937184	0.0425192	0.0373081	0.0035067	0.00607378	0.0398647	0.0303153	0.024785	0.0243588
ACJ82912		BCAH187_E0053	B7I1K2	Uncharacterized protein	0	0	0	0	0	0	0.0261201	0.0243685	0	0	0	0	0	0	0	0	0	0.0508413		0	0	0	0	0.0168295	0.0146011	0	0	0	0	0.0169471	0.0293532
ACJ82918		BCAH187_E0045	B7I1J4	Uncharacterized protein	0	0	0	0.0114507	0.0120764	0.0196403	0.040023	0.0560087	0.0765517	0	0	0	0.0385447	0.0216717	0	0.0464989	0.0434953	0.0389513		0	0	0.0143891	0.00455838	0.0575278	0.0183117	0	0	0.0200722	0.0193221	0.0429818	0.00379991
ACJ82938		BCAH187_B0003	B7I1N9	Mob protein	0	0	0	0	0	0	0	0	0.00349606	0	0	0	0	0	0	0	0.00397279	0		0	0	0	0	0.00116535	0.00201845	0	0	0	0	0.00132426	0.00229369
sp|B7HK66.1|QUEF_BACC7	queF	BCAH187_A1500	B7HK66	NADPH-dependent 7-cyano-7-deazaguanine reductase (EC 1.7.1.13) (7-cyano-7-carbaguanine reductase) (NADPH-dependent nitrile oxidoreductase) (PreQ(0) reductase)	0	0	0	0	0	0.009956	0	0	0	0	0	0	0	0	0	0	0.0110243	0.00987256		0	0	0.00331867	0.0057481	0	0	0	0	0	0	0.00696561	0.00605982
sp|B7HKR8.1|HFQ_BACC7	hfq	BCAH187_A3763	B7HKR8	RNA-binding protein Hfq	0.0608393	0.0529111	0.210059	0.2884	0.110604	0.202363	0.183279	0.170988	0.219097	0.174125	0.217914	0.315885	0.235346	0.148863	0.0475171	0.170347	0.248974	0.267556		0.107936	0.0885295	0.200456	0.0889133	0.191121	0.024995	0.235975	0.0725852	0.143909	0.0940122	0.228959	0.0516029
sp|B7HKU6.1|PEPT_BACC7	pepT	BCAH187_A3791	B7HKU6	Peptidase T (EC 3.4.11.4) (Aminotripeptidase) (Tripeptidase) (Tripeptide aminopeptidase)	0.0686339	0.0795865	0.0197476	0	0.00519893	0.00422759	0	0.0281305	0	0	0	0.0848466	0	0.00466485	0.0491378	0	0.0093624	0.0293451		0.0559893	0.0318604	0.00314217	0.0027642	0.00937682	0.0162411	0.0282822	0.0489862	0.0179342	0.0271236	0.0129025	0.0149894
sp|B7HKX2.1|DEOD_BACC7	deoD	BCAH187_A1624	B7HKX2	Purine nucleoside phosphorylase DeoD-type (PNP) (EC 2.4.2.1)	0.0409768	0.035637	0.03537	0	0	0	0.00771518	0.0215934	0	0	0.0366927	0.151969	0	0	0.048006	0	0.00838453	0.0225258		0.037328	0.00316285	0	0	0.00976954	0.0109423	0.0628873	0.0792987	0.016002	0.0277163	0.0103034	0.0113848
sp|B7HL21.1|GCH1_BACC7	folE	BCAH187_A1674	B7HL21	GTP cyclohydrolase 1 (EC 3.5.4.16) (GTP cyclohydrolase I) (GTP-CH-I)	0.0500512	0.0435288	0.0864055	0.0431382	0.0341218	0.0739911	0.065966	0.0439588	0.027037	0	0.0448183	0.0742491	0.0121009	0	0	0.00875881	0.0102413	0.00917137		0.0599952	0.0231033	0.050417	0.0209076	0.0456539	0.0195198	0.0396892	0.0373894	0.00403362	0.00698643	0.00939049	0.000765142
sp|B7HL46.1|DAPB_BACC7	dapB	BCAH187_A1699	B7HL46	4-hydroxy-tetrahydrodipicolinate reductase (HTPA reductase) (EC 1.17.1.8)	0.0179848	0.0156411	0	0	0.00817393	0	0	0.00631824	0	0	0	0.106719	0	0	0	0	0	0		0.0112086	0.00977742	0.00272464	0.00471922	0.00210608	0.00364784	0.035573	0.0616142	0	0	0	0
sp|B7HL55.1|PAND_BACC7	panD	BCAH187_A1708	B7HL55	Aspartate 1-decarboxylase (EC 4.1.1.11) (Aspartate alpha-decarboxylase) [Cleaved into: Aspartate 1-decarboxylase beta chain; Aspartate 1-decarboxylase alpha chain]	0	0	0	0	0	0.0139778	0.014242	0.0132869	0	0	0	0.0841593	0	0.0154235	0.0443088	0.0132371	0.0309552	0.0138606		0	0	0.00465927	0.00807009	0.00917632	0.00796126	0.0280531	0.0485894	0.0199108	0.0224927	0.019351	0.0100544
sp|B7HL74.1|GPSB_BACC7	gpsB	BCAH187_A1727	B7HL74	Cell cycle protein GpsB (Guiding PBP1-shuttling protein)	0	0	0	0.0345589	0	0.014819	0	0	0.0721997	0	0	0	0	0	0	0.0842024	0.0820451	0.0146948		0	0	0.0164593	0.0173378	0.0240666	0.0416845	0	0	0	0	0.0603141	0.0395222
sp|B7HL82.1|XPT_BACC7	xpt	BCAH187_A1737	B7HL82	Xanthine phosphoribosyltransferase (XPRTase) (EC 2.4.2.22)	0	0	0	0	0	0.017975	0.00915736	0	0	0	0	0	0	0	0	0	0	0		0	0	0.00599166	0.0103779	0.00305245	0.00528701	0	0	0	0	0	0
sp|B7HLB5.1|CINA_BACC7	cinA	BCAH187_A3828	B7HLB5	Putative competence-damage inducible protein	0	0	0	0	0	0	0.00435593	0.00812765	0	0	0	0.00858006	0	0.0047173	0.0045173	0	0.00473384	0.00423929		0	0	0	0	0.00416119	0.00406732	0.00286002	0.0049537	0.0030782	0.00266768	0.00299104	0.00260209
sp|B7HLE0.1|PNP_BACC7	pnp	BCAH187_A3854	B7HLE0	Polyribonucleotide nucleotidyltransferase (EC 2.7.7.8) (Polynucleotide phosphorylase) (PNPase)	0.134512	0.128681	0	0	0.00305673	0.00248563	0.00253261	0.0165394	0	0.019249	0.0481795	0.159635	0	0.00548544	0.0551551	0	0	0.00492958		0.087731	0.0760332	0.00184745	0.00162522	0.00635734	0.0089084	0.0756878	0.0741254	0.0202135	0.0303843	0.00164319	0.0028461
sp|B7HLE1.1|RS15_BACC7	rpsO	BCAH187_A3855	B7HLE1	30S ribosomal protein S15	0.034733	0.0181241	0	0.00299358	0	0	0	0	0	0	0	0.0206101	0	0.00283285	0.00271274	0	0	0		0.0176191	0.017372	0.00099786	0.00172834	0	0	0.00687003	0.0118992	0.00184853	0.001602	0	0
sp|B7HLE4.1|RBFA_BACC7	rbfA	BCAH187_A3858	B7HLE4	Ribosome-binding factor A	0	0	0	0.0643977	0.0905561	0.184093	0.0937862	0.0699976	0.251138	0	0	0.0369469	0.240859	0.0406267	0	0.156904	0.122307	0.0365099		0	0	0.113015	0.0629288	0.138307	0.0984354	0.0123156	0.0213313	0.0938286	0.128942	0.10524	0.0619851
sp|B7HLE6.1|IF2_BACC7	infB	BCAH187_A3860	B7HLE6	Translation initiation factor IF-2	0	0	0	0	0	0.014508	0	0.013791	0	0	0	0	0	0	0	0.0137393	0	0		0	0	0.00483601	0.00837621	0.00459699	0.00796222	0	0	0	0	0.00457976	0.00793237
sp|B7HLF7.1|RRF_BACC7	frr	BCAH187_A3871	B7HLF7	Ribosome-recycling factor (RRF) (Ribosome-releasing factor)	0.113429	0.0845553	0.195818	0.579593	0.640727	0.796497	0.604088	0.39849	0.61273	0.139132	0.0580402	0.192307	0.470122	0.310582	0.196166	0.635193	0.755966	0.486958		0.131268	0.0577364	0.672272	0.11184	0.538436	0.121274	0.129826	0.0676152	0.325623	0.137596	0.626039	0.134738
sp|B7HLF9.1|EFTS_BACC7	tsf	BCAH187_A3873	B7HLF9	Elongation factor Ts (EF-Ts)	0.0509955	0.0887001	0.264107	0.340629	0.336067	0.329819	0.211233	0.143322	0.266289	0.36488	0.319648	0.245862	0.221925	0.103981	0.0896148	0.28557	0.292166	0.177544		0.134601	0.113729	0.335505	0.00542703	0.206948	0.0615951	0.31013	0.0600767	0.138507	0.0725984	0.25176	0.0643577
sp|B7HLG0.1|RS2_BACC7	rpsB	BCAH187_A3874	B7HLG0	30S ribosomal protein S2	0.0201685	0.0175403	0	0.00434572	0	0.00745383	0.0645551	0.102739	0.00726318	0.0288617	0	0.00747982	0.0195045	0.0699107	0.0196902	0.0388237	0.0742825	0.0480438		0.0125696	0.0109646	0.00393318	0.003744	0.0581856	0.0480554	0.0121138	0.0149785	0.0363685	0.0290486	0.0537167	0.0183975
sp|B7HLG1.1|CODY_BACC7	codY	BCAH187_A3875	B7HLG1	GTP-sensing transcriptional pleiotropic repressor CodY	0.099191	0.034506	0.0684951	0.085491	0.0811468	0.131972	0.112055	0.0696938	0.0785865	0.340668	0.0710565	0.147146	0.0767404	0.0647207	0.0309883	0.104149	0.162369	0.0654327		0.0673974	0.0323565	0.0995364	0.0281735	0.0867784	0.0223372	0.18629	0.139003	0.0574831	0.0237192	0.11065	0.0487939
sp|B7HLG2.1|HSLU_BACC7	hslU	BCAH187_A3876	B7HLG2	ATP-dependent protease ATPase subunit HslU (Unfoldase HslU)	0.0505383	0.0219762	0	0	0.00574232	0.0140084	0.0285463	0.0177547	0.00455002	0	0	0.00937148	0.00610932	0.0309146	0.00986794	0.0132661	0.010341	0.00463032		0.0241715	0.0253406	0.00658356	0.00704197	0.0169503	0.0120183	0.00312383	0.00541063	0.0156306	0.013369	0.00941246	0.00439212
sp|B7HLG3.1|HSLV_BACC7	hslV	BCAH187_A3877	B7HLG3	ATP-dependent protease subunit HslV (EC 3.4.25.2)	0.0182818	0.0158995	0.0315607	0.0236352	0.0249269	0.0743221	0.0963797	0.0642261	0.0329187	0.0523236	0.032741	0.0406807	0.02652	0.0670986	0.0285572	0.0447897	0.112223	0.107199		0.021914	0.00843879	0.0409614	0.0288984	0.0645082	0.0317314	0.0419151	0.00984951	0.0407252	0.0228627	0.0880704	0.0375663
sp|B7HLG9.1|SUCC_BACC7	sucC	BCAH187_A3883	B7HLG9	Succinate--CoA ligase [ADP-forming] subunit beta (EC 6.2.1.5) (Succinyl-CoA synthetase subunit beta) (SCS-beta)	0	0	0	0	0	0.0200063	0.0305767	0.0285263	0.00974731	0	0	0.0401522	0	0.0220756	0	0.00947311	0.0332295	0.0198386		0	0	0.00666877	0.0115507	0.0229501	0.0114798	0.0133841	0.0231819	0.00735854	0.0127454	0.0208471	0.0119102
sp|B7HLH3.1|RL19_BACC7	rplS	BCAH187_A3887	B7HLH3	50S ribosomal protein L19	0	0.0452186	0.179519	0.291283	0.212678	0.384317	0.234949	0.164395	0.767699	0	0	0.0385657	0.175988	0	0	0.509534	0.404276	0.190548		0.0749126	0.0933708	0.296093	0.0859203	0.389014	0.329842	0.0128552	0.0222659	0.0586628	0.101607	0.368119	0.162538
sp|B7HLH7.1|RS16_BACC7	rpsP	BCAH187_A3892	B7HLH7	30S ribosomal protein S16	0.0399508	0.0347446	0	0	0	0	0	0.0280703	0	0	0	0.0888984	0	0.0162921	0	0	0	0.0146412		0.0248985	0.0217193	0	0	0.00935677	0.0162064	0.0296328	0.0513255	0.00543069	0.00940623	0.00488039	0.00845308
sp|B7HLH9.1|Y3894_BACC7		BCAH187_A3894	B7HLH9	UPF0122 protein BCAH187_A3894	0	0	0	0	0	0	0	0.0138843	0	0	0	0	0	0	0	0.0138322	0.0323468	0.0144838		0	0	0	0	0.00462809	0.00801609	0	0	0	0	0.0202209	0.0105064
sp|B7HLI3.1|ACP_BACC7	acpP	BCAH187_A3898	B7HLI3	Acyl carrier protein (ACP)	0.247191	0.214978	0.426736	0.292943	0.337039	0.251229	0.186166	0.130261	0.333823	0.353736	0.442694	0.183349	0.209171	0.126006	0.120664	0.259546	0.252896	0.203828		0.296301	0.114102	0.293737	0.0429103	0.21675	0.105171	0.326593	0.131786	0.151947	0.0496293	0.238757	0.0304311
sp|B7HLJ1.1|RL28_BACC7	rpmB	BCAH187_A3906	B7HLJ1	50S ribosomal protein L28	0	0	0	0.0654867	0.0690655	0.0561617	0.0286116	0.026693	0.0273626	0	0	0.0563576	0.0734796	0	0.0296716	0.0531858	0.0932817	0.0278455		0	0	0.0635713	0.00666174	0.0275557	0.000973807	0.0187859	0.032538	0.0343837	0.0369657	0.0581043	0.0329942
sp|B7HLK3.1|RPOZ_BACC7	rpoZ	BCAH187_A3918	B7HLK3	DNA-directed RNA polymerase subunit omega (RNAP omega subunit) (EC 2.7.7.6) (RNA polymerase omega subunit) (Transcriptase subunit omega)	0	0	0	0.23395	0.493471	0.275875	0.229983	0.14304	0.366571	0	0	0	0.262504	0.193715	0.0795008	0.285008	0.194394	0.149216		0	0	0.334432	0.139318	0.246531	0.112681	0	0	0.178573	0.0924366	0.209539	0.0691511
sp|B7HLL7.1|PYRF_BACC7	pyrF	BCAH187_A3932	B7HLL7	Orotidine 5'-phosphate decarboxylase (EC 4.1.1.23) (OMP decarboxylase) (OMPDCase) (OMPdecase)	0	0	0	0.0519156	0.0273764	0.0593641	0.0302431	0.00705376	0.00723072	0	0	0.0297856	0	0.00818804	0	0.0140546	0.00821673	0.0147166		0	0	0.0462187	0.0167375	0.0148425	0.0133376	0.00992853	0.0171967	0.00272935	0.00472736	0.0123293	0.00357697
sp|B7HLL8.1|PYRDB_BACC7	pyrD	BCAH187_A3933	B7HLL8	Dihydroorotate dehydrogenase B (NAD(+)), catalytic subunit (DHOD B) (DHODase B) (DHOdehase B) (EC 1.3.1.14) (Dihydroorotate oxidase B) (Orotate reductase (NADH))	0	0	0	0	0	0.0176795	0.00600455	0.0112038	0	0	0	0	0	0	0.00622699	0	0.00652548	0.0116875		0	0	0.00589315	0.0102072	0.00573611	0.00560671	0	0	0.00207566	0.00359515	0.006071	0.005857
sp|B7HLM0.1|CARB_BACC7	carB	BCAH187_A3935	B7HLM0	Carbamoyl-phosphate synthase large chain (EC 6.3.5.5) (Carbamoyl-phosphate synthetase ammonia chain)	0.0654097	0.0612617	0	0	0	0	0	0	0	0	0	0.111961	0	0	0.00589461	0	0	0		0.0422238	0.0366256	0	0	0	0	0.0373203	0.0646407	0.00196487	0.00340326	0	0
sp|B7HLM2.1|PYRC_BACC7	pyrC	BCAH187_A3937	B7HLM2	Dihydroorotase (DHOase) (EC 3.5.2.3)	0.00443519	0.00385723	0	0	0	0	0	0	0	0	0	0.00657945	0	0	0	0	0	0		0.00276414	0.0024112	0	0	0	0	0.00219315	0.00379865	0	0	0	0
sp|B7HLM9.1|SYI_BACC7	ileS	BCAH187_A3947	B7HLM9	Isoleucine--tRNA ligase (EC 6.1.1.5) (Isoleucyl-tRNA synthetase) (IleRS)	0.0225773	0.0196352	0	0.00486474	0.0051306	0.00417203	0	0	0	0	0	0.00837316	0	0	0.00440837	0	0	0		0.0140708	0.0122742	0.00472246	0.000494874	0	0	0.00279105	0.00483424	0.00146946	0.00254517	0	0
sp|B7HM19.1|SEPF_BACC7	sepF	BCAH187_A3951	B7HM19	Cell division protein SepF	0	0	0	0.0127764	0.0269493	0.0547855	0.0111642	0.0208311	0.0106769	0	0	0	0	0	0	0	0	0.0108653		0	0	0.0315037	0.0213717	0.0142241	0.00572706	0	0	0	0	0.00362176	0.00627307
sp|B7HMD4.1|Y4068_BACC7		BCAH187_A4068	B7HMD4	UPF0358 protein BCAH187_A4068	0	0	0	0.126647	0.133569	0.0905112	0.0737777	0.0344151	0.158753	0	0	0	0.118421	0.0399492	0	0.17143	0.100223	0.0897526		0	0	0.116909	0.0231217	0.088982	0.0635481	0	0	0.0527901	0.0602458	0.120469	0.0444436
sp|B7HME6.1|Y4080_BACC7		BCAH187_A4080	B7HME6	UPF0223 protein BCAH187_A4080	0	0	0	0	0	0.0180016	0.0183419	0	0.0701647	0	0	0	0.0235525	0	0	0.0170477	0	0		0	0	0.00600054	0.0103932	0.0295022	0.0363894	0	0	0.00785085	0.0135981	0.00568258	0.00984252
sp|B7HMP7.1|Y1989_BACC7	trhO	BCAH187_A1989	B7HMP7	tRNA uridine(34) hydroxylase (EC 1.14.-.-) (tRNA hydroxylation protein O)	0	0	0	0	0	0.0105895	0	0	0	0	0	0	0	0	0	0	0	0		0	0	0.00352984	0.00611387	0	0	0	0	0	0	0	0
sp|B7HMQ9.1|DEOC_BACC7	deoC	BCAH187_A2002	B7HMQ9	Deoxyribose-phosphate aldolase (DERA) (EC 4.1.2.4) (2-deoxy-D-ribose 5-phosphate aldolase) (Phosphodeoxyriboaldolase) (Deoxyriboaldolase)	0	0	0	0	0	0.0165884	0.00845097	0.0236528	0	0	0	0.0166462	0	0.0183041	0.00876404	0	0.0551049	0.0328987		0	0	0.00552946	0.00957731	0.0107012	0.0119859	0.00554874	0.0096107	0.00902273	0.00915482	0.0293345	0.0277248
sp|B7HMU7.1|Y4096_BACC7	rpoY	BCAH187_A4096	B7HMU7	DNA-directed RNA polymerase subunit epsilon (RNAP epsilon subunit) (EC 2.7.7.6) (RNA polymerase epsilon subunit) (Transcriptase subunit epsilon)	0	0	0	0	0	0	0	0.0672247	0	0	0	0.0473111	0	0	0	0.0223242	0.0261027	0.0233758		0	0	0	0	0.0224082	0.0388122	0.0157704	0.0273151	0	0	0.0239342	0.00195017
sp|B7HMV1.1|DAPEL_BACC7		BCAH187_A4100	B7HMV1	N-acetyldiaminopimelate deacetylase (EC 3.5.1.47)	0	0	0	0.00881968	0	0	0.00770677	0.0647097	0.00737034	0	0	0.0151804	0	0.00834614	0.0639382	0.014326	0.0167508	0.0225012		0	0	0.00293989	0.00509204	0.0265956	0.0330082	0.00506012	0.00876438	0.0240948	0.0347569	0.0178593	0.00419883
sp|B7HMV2.1|DAPH_BACC7	dapH	BCAH187_A4101	B7HMV2	2,3,4,5-tetrahydropyridine-2,6-dicarboxylate N-acetyltransferase (EC 2.3.1.89) (Tetrahydrodipicolinate N-acetyltransferase) (THP acetyltransferase) (Tetrahydropicolinate acetylase)	0	0.0109089	0	0	0	0	0	0	0	0	0	0.0186079	0	0	0	0	0	0		0.00363632	0.00629828	0	0	0	0	0.00620263	0.0107433	0	0	0	0
sp|B7HMX7.1|METE_BACC7	metE	BCAH187_A4127	B7HMX7	5-methyltetrahydropteroyltriglutamate--homocysteine methyltransferase (EC 2.1.1.14) (Cobalamin-independent methionine synthase) (Methionine synthase, vitamin-B12 independent isozyme)	0.517949	0.366648	0.103972	0.00259541	0.0191608	0.00445168	0.00226791	0.0380849	0.00433782	0.0689488	0.118646	0.875572	0.0029122	0.0908744	0.190506	0.00843159	0.00739401	0.0154503		0.329523	0.209471	0.00873596	0.00907575	0.0148969	0.0201081	0.354389	0.452041	0.0947643	0.0938575	0.0104253	0.00438259
sp|B7HN32.1|NAGB_BACC7	nagB	BCAH187_A4185	B7HN32	Glucosamine-6-phosphate deaminase (EC 3.5.99.6) (GlcN6P deaminase) (GNPDA) (Glucosamine-6-phosphate isomerase)	0	0	0	0.0312992	0.0165048	0.0872375	0.0341871	0.0318946	0.0130779	0.0519676	0.0325182	0.013468	0	0.0148093	0.00709072	0.01271	0.0148612	0.019963		0	0	0.0450138	0.0373075	0.0263865	0.0115825	0.0326512	0.0192502	0.00730002	0.00740689	0.0158447	0.00372519
sp|B7HN67.1|DEOB_BACC7	deoB	BCAH187_A4220	B7HN67	Phosphopentomutase (EC 5.4.2.7) (Phosphodeoxyribomutase)	0.059637	0.0829848	0.0411816	0	0.00542091	0.0088162	0.0179657	0.0251414	0.00429535	0.0341369	0.0427216	0.0973164	0	0.00972808	0.023289	0.0166981	0.0146432	0.0393404		0.0612678	0.0209493	0.0047457	0.00444672	0.0158008	0.0105903	0.0580583	0.0342684	0.0110057	0.011697	0.0235606	0.0137043
sp|B7HND7.1|NADE_BACC7	nadE	BCAH187_A2095	B7HND7	NH(3)-dependent NAD(+) synthetase (EC 6.3.1.5)	0	0	0	0.0226476	0.00796175	0.0712164	0.0593694	0.0369254	0.00630863	0	0	0.0259872	0.0254118	0.0214316	0.0136819	0.0245247	0.071689	0.0320998		0	0	0.0339419	0.0331053	0.0342011	0.0266351	0.0086624	0.0150037	0.0201751	0.00596501	0.0427711	0.0253284
sp|B7HNM9.1|RISB_BACC7	ribH	BCAH187_A4246	B7HNM9	6,7-dimethyl-8-ribityllumazine synthase (DMRL synthase) (LS) (Lumazine synthase) (EC 2.5.1.78)	0.0646434	0.0843292	0.111597	0.167145	0.13221	0.358361	0.243423	0.215744	0.0232797	0.0925065	0.173655	0.455507	0.0156288	0.0790854	0.138843	0.0791868	0.198406	0.189524		0.0868564	0.0235784	0.219239	0.121743	0.160816	0.119911	0.240556	0.190523	0.0778522	0.0616161	0.155706	0.066416
sp|B7HNN1.1|BIOB_BACC7	bioB	BCAH187_A4248	B7HNN1	Biotin synthase (EC 2.8.1.6)	0	0	0	0	0	0.00526121	0	0.0100024	0	0	0	0	0	0	0	0	0	0		0	0	0.00175374	0.00303756	0.00333412	0.00577487	0	0	0	0	0	0
sp|B7HNT8.1|ARGR_BACC7	argR	BCAH187_A4305	B7HNT8	Arginine repressor	0	0	0	0.0267838	0.0282476	0.0344549	0.0234041	0	0.0223825	0	0	0.0230501	0.0150265	0	0	0.0108764	0.0127173	0		0	0	0.0298288	0.00407266	0.0152622	0.0132273	0.00768335	0.013308	0.00500882	0.00867553	0.00786457	0.00687283
sp|B7HNU4.1|FOLD_BACC7	folD	BCAH187_A4311	B7HNU4	Bifunctional protein FolD [Includes: Methylenetetrahydrofolate dehydrogenase (EC 1.5.1.5); Methenyltetrahydrofolate cyclohydrolase (EC 3.5.4.9)]	0.0169012	0.0146988	0	0	0	0	0	0.0356255	0	0	0	0	0	0.00689238	0.0132003	0	0	0.00619395		0.0105333	0.00918836	0	0	0.0118752	0.0205684	0	0	0.00669756	0.0066023	0.00206465	0.00357608
sp|B7HNU5.1|NUSB_BACC7	nusB	BCAH187_A4312	B7HNU5	Transcription antitermination protein NusB (Antitermination factor NusB)	0	0	0	0.0149806	0	0.0513896	0.0130903	0.0244249	0.0751129	0	0	0	0.016809	0	0	0.0243333	0	0		0	0	0.0221234	0.0264289	0.0375427	0.0330266	0	0	0.005603	0.00970468	0.0081111	0.0140488
sp|B7HNW0.1|EFP_BACC7	efp	BCAH187_A4327	B7HNW0	Elongation factor P (EF-P)	0	0	0	0.05464	0.0864392	0.0702893	0.0954906	0.0668153	0.136983	0	0	0	0.153273	0.0258532	0	0.13313	0.0908032	0.0232334		0	0	0.0704562	0.0159002	0.099763	0.0352784	0	0	0.0597086	0.0820534	0.0823887	0.0554292
sp|B7HNW2.1|AROQ_BACC7	aroQ	BCAH187_A4329	B7HNW2	3-dehydroquinate dehydratase (3-dehydroquinase) (EC 4.2.1.10) (Type II DHQase)	0	0	0	0	0	0.0188039	0.00957967	0.0268118	0.00916148	0	0	0	0	0	0.00993456	0.00890376	0.0104108	0.00932315		0	0	0.00626797	0.0108564	0.0151843	0.0100719	0	0	0.00331152	0.00573572	0.0095459	0.000777805
sp|B7HNW6.1|MNTR_BACC7	mntR	BCAH187_A4333	B7HNW6	HTH-type transcriptional regulator MntR (Manganese transport regulator)	0	0	0	0	0.0147635	0.0240103	0.0122321	0.0114118	0.0116981	0	0	0.0481881	0	0	0.0126852	0.011369	0.0132933	0.0119045		0	0	0.0129246	0.0121103	0.0117807	0.000416323	0.0160627	0.0278214	0.00422841	0.00732382	0.0121889	0.000993162
sp|B7HNY9.1|GCSPB_BACC7	gcvPB	BCAH187_A4356	B7HNY9	Probable glycine dehydrogenase (decarboxylating) subunit 2 (EC 1.4.4.2) (Glycine cleavage system P-protein subunit 2) (Glycine decarboxylase subunit 2) (Glycine dehydrogenase (aminomethyl-transferring) subunit 2)	0.0861996	0.0583074	0.0165345	0.00825488	0.00435301	0	0	0.0706601	0.00689836	0.027412	0.0171528	0.255748	0	0.0429642	0.127168	0	0	0.0421206		0.0536805	0.0350623	0.00420263	0.0041295	0.0258528	0.0389572	0.100104	0.134889	0.0567107	0.0646888	0.0140402	0.0243183
sp|B7HNZ0.1|GCSPA_BACC7	gcvPA	BCAH187_A4357	B7HNZ0	Probable glycine dehydrogenase (decarboxylating) subunit 1 (EC 1.4.4.2) (Glycine cleavage system P-protein subunit 1) (Glycine decarboxylase subunit 1) (Glycine dehydrogenase (aminomethyl-transferring) subunit 1)	0.104599	0.125081	0	0.00563448	0.00594241	0	0	0.0459333	0	0	0	0.320035	0	0.0106639	0.0765883	0	0	0.014375		0.0765598	0.067089	0.00385896	0.0033455	0.0153111	0.0265196	0.106678	0.184772	0.0290841	0.041484	0.00479166	0.00829939
sp|B7HNZ1.1|GCST_BACC7	gcvT	BCAH187_A4358	B7HNZ1	Aminomethyltransferase (EC 2.1.2.10) (Glycine cleavage system T protein)	0.0958241	0.138895	0.0367612	0	0	0.00393494	0	0.0261832	0	0.0304727	0.0762718	0.244817	0	0.0217097	0.0873147	0.00372643	0	0.0117059		0.0904934	0.0512751	0.00131165	0.00227184	0.00872772	0.0151169	0.117187	0.112878	0.0363415	0.0454591	0.0051441	0.00598032
sp|B7HP29.1|FTHS_BACC7	fhs	BCAH187_A2201	B7HP29	Formate--tetrahydrofolate ligase (EC 6.3.4.3) (Formyltetrahydrofolate synthetase) (FHS) (FTHFS)	0.0521894	0.0378237	0.0300323	0.00374843	0.00790656	0.0225027	0.022928	0.042781	0	0	0	0.180649	0	0.021283	0.0441581	0	0	0.0286895		0.0400151	0.0112399	0.0113859	0.00984936	0.021903	0.0214089	0.0602164	0.104298	0.0218137	0.0220838	0.00956318	0.0165639
sp|B7HPH8.1|ISPG_BACC7	ispG	BCAH187_A4412	B7HPH8	4-hydroxy-3-methylbut-2-en-1-yl diphosphate synthase (flavodoxin) (EC 1.17.7.3) (1-hydroxy-2-methyl-2-(E)-butenyl 4-diphosphate synthase)	0.013151	0.0114373	0	0	0	0.00972065	0	0	0	0	0	0.00975454	0	0.00536304	0	0	0	0		0.0081961	0.00714957	0.00324022	0.00561222	0	0	0.00325151	0.00563179	0.00178768	0.00309635	0	0
sp|B7HPL3.1|DNAK_BACC7	dnaK	BCAH187_A4447	B7HPL3	Chaperone protein DnaK (HSP70) (Heat shock 70 kDa protein) (Heat shock protein 70)	0.199796	0.104256	0.0689834	0.0447723	0.0290579	0.0354433	0.0511605	0.0786136	0.0230245	0.0228731	0.0715631	0.124484	0.0193219	0.0423684	0.0374511	0.0475508	0.0130821	0.0585771		0.124345	0.0676808	0.0364245	0.007903	0.0509329	0.0277952	0.0729735	0.0508202	0.0330471	0.012138	0.0397367	0.0237327
sp|B7HPL4.1|GRPE_BACC7	grpE	BCAH187_A4448	B7HPL4	Protein GrpE (HSP-70 cofactor)	0	0	0.0408958	0.0714608	0.107666	0.113815	0.0892051	0.0416115	0.0767798	0	0	0	0.0458188	0.0483028	0.00925097	0.0580378	0.0872498	0.0607715		0.0136319	0.0236112	0.0976473	0.0228857	0.0691988	0.0246858	0	0	0.0344575	0.0218648	0.0686863	0.0161344
sp|B7HPM1.1|RS20_BACC7	rpsT	BCAH187_A4455	B7HPM1	30S ribosomal protein S20	0.11262	0.0489722	0.0972108	0.315463	0.486259	0.249732	0.318065	0.276954	0.750312	0	0.100846	0.0835343	0.29951	0.114818	0.0439798	0.571539	0.414792	0.247639		0.0862678	0.0332052	0.350485	0.122091	0.448444	0.262232	0.0614601	0.0539253	0.152769	0.131925	0.411323	0.161978
sp|B7HPS6.1|PDXS_BACC7	pdxS	BCAH187_A0016	B7HPS6	Pyridoxal 5'-phosphate synthase subunit PdxS (PLP synthase subunit PdxS) (EC 4.3.3.6) (Pdx1)	0.0992878	0.0575662	0.0571349	0.256723	0.225628	0.458682	0.180709	0.13371	0.0834306	0	0	0.0981933	0.0560112	0.114721	0.0581598	0.121626	0.257335	0.17587		0.0713296	0.0242135	0.313678	0.126536	0.132617	0.0486486	0.0327311	0.0566919	0.0762975	0.0332935	0.184944	0.068308
sp|B7HPS8.1|SYS_BACC7	serS	BCAH187_A0018	B7HPS8	Serine--tRNA ligase (EC 6.1.1.11) (Seryl-tRNA synthetase) (SerRS) (Seryl-tRNA(Ser/Sec) synthetase)	0.0107949	0.00938819	0	0.00930395	0.00981241	0.0119687	0.0203248	0.0113771	0.00388751	0	0	0	0.00521977	0.0176088	0.00843111	0.00377816	0	0.00395612		0.0067277	0.00586866	0.0103617	0.00141473	0.0118632	0.00822943	0	0	0.0104199	0.00642951	0.00257809	0.00223447
sp|B7HPT5.1|Y027_BACC7		BCAH187_A0027	B7HPT5	Nucleoid-associated protein BCAH187_A0027	0	0	0	0.0955509	0.0604637	0.0983339	0.100193	0.140211	0.175668	0	0	0	0.0428853	0	0	0.124164	0.07259	0.130013		0	0	0.0847828	0.0211069	0.13869	0.0377605	0	0	0.0142951	0.0247598	0.108922	0.0316005
sp|B7HPV9.1|SP5G_BACC7	spoVG	BCAH187_A0057	B7HPV9	Putative septation protein SpoVG (Stage V sporulation protein G)	0	0.0418379	0.083049	0.310969	0.262371	0.266688	0.126807	0.185905	0.121271	0	0.0861547	0.249777	0	0.0392363	0.0939319	0.11786	0.177182	0.246823		0.041629	0.0415249	0.280009	0.0268985	0.144661	0.0358256	0.111977	0.126875	0.0443894	0.0471775	0.180622	0.0645503
sp|B7HPW0.1|GLMU_BACC7	glmU	BCAH187_A0058	B7HPW0	Bifunctional protein GlmU [Includes: UDP-N-acetylglucosamine pyrophosphorylase (EC 2.7.7.23) (N-acetylglucosamine-1-phosphate uridyltransferase); Glucosamine-1-phosphate N-acetyltransferase (EC 2.3.1.157)]	0	0	0	0	0	0	0	0.00747394	0	0	0	0	0	0	0	0	0	0		0	0	0	0	0.00249131	0.00431508	0	0	0	0	0	0
sp|B7HPY8.1|SYK_BACC7	lysS	BCAH187_A0088	B7HPY8	Lysine--tRNA ligase (EC 6.1.1.6) (Lysyl-tRNA synthetase) (LysRS)	0.0273533	0.0237888	0	0	0	0	0	0	0	0	0	0.0608665	0	0	0	0	0	0		0.0170474	0.0148706	0	0	0	0	0.0202888	0.0351413	0	0	0	0
sp|B7HQ38.1|TATA_BACC7	tatA	BCAH187_A2354	B7HQ38	Sec-independent protein translocase protein TatA	0	0	0	0.0661656	0.104672	0.056744	0.0578166	0.0809091	0.0552926	0	0	0	0.0742414	0	0	0.0806058	0.0628325	0.0281342		0	0	0.0758607	0.0253925	0.0646728	0.0141176	0	0	0.0247471	0.0428633	0.0571909	0.0266869
sp|B7HQD2.1|MTNN_BACC7	mtnN	BCAH187_A4507	B7HQD2	5'-methylthioadenosine/S-adenosylhomocysteine nucleosidase (MTA/SAH nucleosidase) (MTAN) (EC 3.2.2.9) (5'-deoxyadenosine nucleosidase) (DOA nucleosidase) (dAdo nucleosidase) (5'-methylthioadenosine nucleosidase) (MTA nucleosidase) (S-adenosylhomocysteine nucleosidase) (AdoHcy nucleosidase) (SAH nucleosidase) (SRH nucleosidase)	0.120659	0.13117	0.156224	0.142992	0.0959677	0.133779	0.11359	0.11657	0.0977678	0	0.0540222	0.201368	0.0729294	0.0984105	0.0706785	0.147805	0.148133	0.132658		0.136018	0.0182715	0.124246	0.0249193	0.109309	0.0101054	0.0851301	0.104226	0.0806728	0.0154025	0.142865	0.00884165
sp|B7HQD7.1|GREA_BACC7	greA	BCAH187_A4512	B7HQD7	Transcription elongation factor GreA (Transcript cleavage factor GreA)	0.0208294	0	0	0	0	0	0	0.0146352	0	0	0	0.0154498	0.0100718	0	0	0.00729016	0	0		0.00694312	0.0120258	0	0	0.00487839	0.00844962	0.00514994	0.00891996	0.00335727	0.00581497	0.00243005	0.00420897
sp|B7HQE5.1|Y4520_BACC7		BCAH187_A4520	B7HQE5	UPF0297 protein BCAH187_A4520	0	0.0442899	0.0879163	0.087785	0.0462912	0.0564636	0.0383539	0.035782	0.0550195	0	0	0	0.0246249	0.0207679	0	0.0534717	0.0208407	0.0186635		0.0440687	0.0439586	0.0635133	0.0216265	0.0430518	0.0104438	0	0	0.0151309	0.0132449	0.030992	0.0194985
sp|B7HQG0.1|SYDND_BACC7	aspS	BCAH187_A4535	B7HQG0	Aspartate--tRNA(Asp/Asn) ligase (EC 6.1.1.23) (Aspartyl-tRNA synthetase) (AspRS) (Non-discriminating aspartyl-tRNA synthetase) (ND-AspRS)	0.01586	0.0137932	0	0	0	0	0	0	0	0	0	0	0	0	0	0	0	0		0.00988443	0.00862232	0	0	0	0	0	0	0	0	0	0
sp|B7HQK0.1|RL27_BACC7	rpmA	BCAH187_A4575	B7HQK0	50S ribosomal protein L27	0.0500726	0.0435475	0.0864425	0.0863134	0.182061	0.240574	0.188555	0.193502	0.252453	0	0.0896751	0.0371405	0.169485	0.0612594	0.0586621	0.210301	0.225405	0.165155		0.0600209	0.0231132	0.16965	0.0778757	0.211503	0.0355499	0.0422719	0.0450572	0.0964687	0.063247	0.200287	0.0313482
sp|B7HQK2.1|RL21_BACC7	rplU	BCAH187_A4577	B7HQK2	50S ribosomal protein L21	0.186903	0.12191	0.241994	0.0402722	0.0212365	0.0172688	0.0175952	0.0328306	0.0168271	0.133732	0	0.103974	0.0451876	0.019055	0.0182471	0.0163538	0	0		0.183603	0.06011	0.0262592	0.0122967	0.0224177	0.00902606	0.0792354	0.0702144	0.0274965	0.0153262	0.00545126	0.00944185
sp|B7HQM1.1|GSA2_BACC7	hemL2	BCAH187_A4597	B7HQM1	Glutamate-1-semialdehyde 2,1-aminomutase 2 (GSA 2) (EC 5.4.3.8) (Glutamate-1-semialdehyde aminotransferase 2) (GSA-AT 2)	0	0	0	0	0	0.0211301	0	0.00803431	0	0	0	0.016963	0	0.00466313	0	0	0	0.0041906		0	0	0.00704337	0.0121995	0.0026781	0.00463861	0.00565435	0.00979362	0.00155438	0.00269226	0.00139687	0.00241945
sp|B7HQN2.1|CLPX_BACC7	clpX	BCAH187_A4608	B7HQN2	ATP-dependent Clp protease ATP-binding subunit ClpX	0.233972	0.203482	0.115404	0.0720201	0.0708923	0.0988236	0.113278	0.133081	0.0441357	0.127551	0.159627	0.256185	0.0646483	0.0772403	0.121825	0.0701904	0.0592731	0.138827		0.184286	0.0615704	0.0805787	0.0158107	0.0968315	0.0466977	0.181121	0.0669565	0.0879047	0.0300433	0.0894301	0.0431256
sp|B7HQN3.1|TIG_BACC7	tig	BCAH187_A4609	B7HQN3	Trigger factor (TF) (EC 5.2.1.8) (PPIase)	0.0113865	0.00990264	0	0	0	0.00420817	0.00857543	0.00800037	0	0	0	0.0084457	0	0.00928687	0	0.00398519	0	0		0.00709636	0.00619025	0.00140272	0.00242959	0.00552527	0.00479365	0.00281523	0.00487613	0.00309562	0.00536178	0.0013284	0.00230085
sp|B7HQP4.1|RNPH_BACC7	rph	BCAH187_A4621	B7HQP4	Ribonuclease PH (RNase PH) (EC 2.7.7.56) (tRNA nucleotidyltransferase)	0.0194824	0.0338871	0	0	0	0	0	0.00684437	0	0	0	0.0578028	0	0	0.0152162	0	0	0.0071399		0.0177898	0.0170068	0	0	0.00228146	0.0039516	0.0192676	0.0333725	0.00507208	0.00878511	0.00237997	0.00412222
sp|B7HQS1.1|ISPF_BACC7	ispF	BCAH187_A0117	B7HQS1	2-C-methyl-D-erythritol 2,4-cyclodiphosphate synthase (MECDP-synthase) (MECPP-synthase) (MECPS) (EC 4.6.1.12)	0	0	0	0	0	0	0	0.0171192	0	0	0	0	0	0.0158976	0	0	0	0.010715		0	0	0	0	0.00570639	0.00988376	0	0	0.00529921	0.00917849	0.00357167	0.00618631
sp|B7HQS4.1|SYC_BACC7	cysS	BCAH187_A0120	B7HQS4	Cysteine--tRNA ligase (EC 6.1.1.16) (Cysteinyl-tRNA synthetase) (CysRS)	0	0	0	0.0658273	0.0416549	0.0903261	0.0230084	0.0214654	0.0550099	0	0	0	0.0295447	0.0249172	0.0238607	0.0427699	0.0375067	0.0111961		0	0	0.0659361	0.0243358	0.0331612	0.0189372	0	0	0.0261075	0.00302318	0.0304909	0.0169157
sp|B7HQT1.1|RL11_BACC7	rplK	BCAH187_A0127	B7HQT1	50S ribosomal protein L11	0.0558373	0.0416237	0	0	0.00181269	0	0	0.00280232	0	0	0	0.0532496	0	0.00162648	0.0171327	0	0	0		0.032487	0.0290183	0.000604229	0.00104656	0.000934108	0.00161792	0.0177499	0.0307437	0.00625305	0.00945706	0	0
sp|B7HQT2.1|RL1_BACC7	rplA	BCAH187_A0128	B7HQT2	50S ribosomal protein L1	0.840468	0.621301	0.943108	1.19523	1.22236	1.30459	0.759574	0.561005	2.22465	0.721639	1.35467	0.872763	1.13792	0.394157	0.213339	1.52963	1.03184	0.86244		0.801626	0.164382	1.24073	0.0569483	1.18174	0.908623	0.983026	0.330608	0.581805	0.49002	1.1413	0.3468
sp|B7HQT3.1|RL10_BACC7	rplJ	BCAH187_A0130	B7HQT3	50S ribosomal protein L10	0.145821	0.0760909	0.302084	0.389609	0.318117	0.549698	0.417321	0.235651	0.451617	0.250408	0.15669	0.259584	0.394856	0.142719	0.0911118	0.408291	0.405787	0.288578		0.174665	0.115725	0.419141	0.118582	0.368196	0.116062	0.222227	0.0569419	0.209562	0.16253	0.367552	0.0684051
sp|B7HQT4.1|RL7_BACC7	rplL	BCAH187_A0131	B7HQT4	50S ribosomal protein L7/L12	0.150412	0.0934368	0.148379	0.138898	0.126957	0.190591	0.186102	0.226464	0.0696435	0.122997	0.115446	0.239069	0.0519502	0.0876266	0.0839114	0.0752049	0.123107	0.157494		0.130743	0.0323239	0.152148	0.0338233	0.160736	0.0814291	0.159171	0.0692972	0.0744961	0.0196135	0.118602	0.0413293
sp|B7HQT6.1|RPOB_BACC7	rpoB	BCAH187_A0133	B7HQT6	DNA-directed RNA polymerase subunit beta (RNAP subunit beta) (EC 2.7.7.6) (RNA polymerase subunit beta) (Transcriptase subunit beta)	0.175636	0.122198	0.242566	0.378443	0.335265	0.454377	0.357145	0.296173	0.278303	0.502679	0.377455	0.286604	0.322721	0.14325	0.137176	0.34424	0.388129	0.270341		0.180133	0.0603097	0.389362	0.0603017	0.31054	0.0413377	0.388913	0.108492	0.201049	0.105415	0.334237	0.0595279
sp|B7HQT9.1|RS12_BACC7	rpsL	BCAH187_A0136	B7HQT9	30S ribosomal protein S12	0.0340554	0.0296175	0	0.0440276	0.0619116	0.138447	0.0897679	0.023928	0.0858492	0	0.0609898	0.15156	0.131737	0.0416637	0.0265981	0.0953534	0.111492	0.0374418		0.0212243	0.0185142	0.081462	0.050154	0.066515	0.0369334	0.0708498	0.0762594	0.0666662	0.056854	0.0814292	0.0389395
sp|B7HQU0.1|RS7_BACC7	rpsG	BCAH187_A0137	B7HQU0	30S ribosomal protein S7	0.296192	0.227641	0.0713481	0.0267156	0.0438287	0.0483686	0.0440952	0.0992156	0.0198448	0.118286	0.0740162	0.163494	0.0266456	0.0702255	0.0941473	0.0192866	0.0281887	0.0227194		0.198394	0.11524	0.0396376	0.0114187	0.0543852	0.0406736	0.118599	0.0447396	0.0636728	0.0342246	0.0233982	0.0044897
sp|B7HQU1.1|EFG_BACC7	fusA	BCAH187_A0138	B7HQU1	Elongation factor G (EF-G)	0.96814	0.351712	0.3385	0.0369681	0.0278489	0.0362332	0.0599919	0.0861059	0.0220665	0.701486	0.438948	0.163618	0.0592575	0.0649689	0.0622143	0.0214458	0.0200605	0.0269471		0.552784	0.35977	0.0336834	0.00506618	0.0560548	0.0322007	0.434684	0.26896	0.0621469	0.00285632	0.0228178	0.00364257
sp|B7HQU2.1|EFTU_BACC7	tuf	BCAH187_A0139	B7HQU2	Elongation factor Tu (EF-Tu)	0.104329	0.075611	0.150089	0.0599461	0.0237083	0.141378	0.117859	0.128281	0.056357	0.0995315	0.0622808	0.232152	0.0252235	0.106364	0.0814835	0.0486859	0.0640421	0.0700963		0.11001	0.0375627	0.0750107	0.0602638	0.100832	0.0388678	0.131321	0.0892861	0.0710237	0.0415692	0.0609414	0.0110368
sp|B7HQU3.1|RS10_BACC7	rpsJ	BCAH187_A0140	B7HQU3	30S ribosomal protein S10	0.176493	0.153493	0.304687	0.38029	0.360965	0.478336	0.155075	0.113674	0.26483	0.420943	0.316081	0.458186	0.327141	0.0719743	0.0229742	0.23679	0.132415	0.0431206		0.211557	0.081468	0.40653	0.0629318	0.17786	0.0781118	0.398403	0.0736851	0.140696	0.163314	0.137442	0.0969326
sp|B7HQU4.1|RL3_BACC7	rplC	BCAH187_A0141	B7HQU4	50S ribosomal protein L3	0.0927264	0.0201607	0.0400194	0.0699294	0.0421434	0.0599718	0.0436467	0.0570077	0.0417413	0	0.041516	0.0687782	0.0224184	0.0378142	0.0452636	0.0486806	0.0189733	0.0679647		0.0509689	0.0375015	0.0573482	0.0140775	0.0474652	0.00831873	0.0367647	0.0346344	0.0351654	0.0116506	0.0452062	0.0246798
sp|B7HQU5.1|RL4_BACC7	rplD	BCAH187_A0142	B7HQU5	50S ribosomal protein L4	0	0	0	0.198919	0.190719	0.310171	0.158017	0.117937	0.196455	0	0	0.0622506	0.344943	0.154014	0.0819355	0.249676	0.206071	0.153786		0	0	0.23327	0.0667249	0.157469	0.039262	0.0207502	0.0359404	0.193631	0.135906	0.203178	0.0480103
sp|B7HQU6.1|RL23_BACC7	rplW	BCAH187_A0143	B7HQU6	50S ribosomal protein L23	0.0900501	0.0783153	0.233186	0.232838	0.28649	0.299524	0.203457	0.173996	0.308078	0.386592	0.161271	0.233776	0.304799	0.0918068	0.0703315	0.189102	0.184257	0.115505		0.13385	0.086227	0.272951	0.0353447	0.22851	0.0704645	0.260546	0.115022	0.155646	0.129616	0.162955	0.0411638
sp|B7HQU7.1|RL2_BACC7	rplB	BCAH187_A0144	B7HQU7	50S ribosomal protein L2	0	0	0	0.149313	0.112481	0.274397	0.223667	0.243446	0.356505	0	0	0.0734277	0.0957358	0.0201852	0	0.277181	0.263328	0.217678		0	0	0.178731	0.0848718	0.274539	0.0716699	0.0244759	0.0423935	0.0386404	0.0504657	0.252729	0.0311354
sp|B7HQU8.1|RS19_BACC7	rpsS	BCAH187_A0145	B7HQU8	30S ribosomal protein S19	0	0	0	0.0611914	0.0215119	0.0699708	0.0356467	0.0332563	0.0681811	0	0	0	0.0686601	0.019302	0	0.0496974	0	0.0173461		0	0	0.0508914	0.0258193	0.0456947	0.0195105	0	0	0.0293207	0.0354095	0.0223478	0.0252234
sp|B7HQU9.1|RL22_BACC7	rplV	BCAH187_A0146	B7HQU9	50S ribosomal protein L22	0.303529	0.0812231	0.0806147	0.0201236	0.031835	0.0345161	0.0175843	0.0246076	0.025225	0.0668244	0.125444	0.0519548	0.0338696	0.0285647	0.00911785	0.0245154	0.00955492	0.00855671		0.155122	0.128524	0.0288249	0.00765389	0.0224723	0.00424439	0.0814077	0.0388545	0.0238507	0.0130318	0.014209	0.00893954
sp|B7HQV1.1|RL16_BACC7	rplP	BCAH187_A0148	B7HQV1	50S ribosomal protein L16	0.182711	0.0908008	0.0901206	0.179972	0.23726	0.212224	0.216236	0.110037	0.103398	0.0747042	0.233727	0.0387208	0.151454	0.106443	0.0509651	0.109625	0.106816	0.153051		0.121211	0.053262	0.209819	0.0287194	0.143224	0.0633174	0.115717	0.103771	0.102954	0.0503351	0.123164	0.0259211
sp|B7HQV2.1|RL29_BACC7	rpmC	BCAH187_A0149	B7HQV2	50S ribosomal protein L29	0.10604	0	0.122041	0.441739	0.417686	0.483344	0.492481	0.235936	0.33096	0.505822	0.126605	0.157307	0.324739	0.201803	0.207051	0.445362	0.520742	0.310893		0.0760272	0.0663258	0.44759	0.0332181	0.353126	0.1297	0.263245	0.210638	0.244531	0.0695119	0.425665	0.106302
sp|B7HQV3.1|RS17_BACC7	rpsQ	BCAH187_A0150	B7HQV3	30S ribosomal protein S17	0	0.0407455	0.0808805	0.222089	0.19164	0.31167	0.282276	0.246888	0.32057	0	0	0	0.135925	0.0573177	0.109775	0.278757	0.210901	0.223208		0.040542	0.0404406	0.2418	0.0623952	0.283245	0.0368507	0	0	0.101006	0.0400307	0.237622	0.0361515
sp|B7HQV4.1|RL14_BACC7	rplN	BCAH187_A0151	B7HQV4	50S ribosomal protein L14	0.080188	0.0348692	0.138432	0.207338	0.109334	0.34081	0.211371	0.197196	0.173266	0.114751	0.143609	0.029739	0.116322	0.147154	0.140915	0.182425	0.213301	0.146936		0.0844964	0.0519156	0.219161	0.11619	0.193944	0.0192595	0.096033	0.0591976	0.134797	0.0163011	0.180887	0.033209
sp|B7HQV5.1|RL24_BACC7	rplX	BCAH187_A0152	B7HQV5	50S ribosomal protein L24	0.0677203	0	0.467634	0.93387	1.23113	0.951059	0.510019	0.2617	1.41449	0	0	0	1.17883	0.303782	0.158674	1.09028	0.66512	0.322635		0.178451	0.252718	1.03869	0.166884	0.728736	0.606719	0	0	0.547097	0.551891	0.692678	0.384563
sp|B7HQV6.1|RL5_BACC7	rplE	BCAH187_A0153	B7HQV6	50S ribosomal protein L5	0	0	0	0.042089	0.0443892	0.156415	0.036778	0.0114372	0.070345	0	0	0.0241478	0.0472261	0	0	0.0683662	0.0133229	0.0119311		0	0	0.0809644	0.0653522	0.0395201	0.0295495	0.00804925	0.0139417	0.015742	0.027266	0.0312067	0.0321886
sp|B7HQV7.1|RS14Z_BACC7	rpsZ	BCAH187_A0154	B7HQV7	30S ribosomal protein S14 type Z	0.0516265	0	0	0.0889919	0.0234638	0.17172	0.0583219	0.0362739	0.148736	0	0	0.038293	0.0998537	0.0210535	0.0201608	0.0542069	0.0422545	0.0378401		0.0172088	0.0298066	0.0947252	0.0742941	0.0811105	0.0595937	0.0127643	0.0221085	0.0470227	0.0457552	0.0447672	0.00846776
sp|B7HQV8.1|RS8_BACC7	rpsH	BCAH187_A0155	B7HQV8	30S ribosomal protein S8	0	0	0	0	0.0655417	0.0532962	0.0271518	0.0759931	0.129833	0	0	0	0	0	0	0.0504722	0.0295074	0		0	0	0.0396126	0.0348477	0.0776592	0.0513607	0	0	0	0	0.0266599	0.0253563
sp|B7HQW0.1|RL18_BACC7	rplR	BCAH187_A0157	B7HQW0	50S ribosomal protein L18	0.0663946	0.038495	0.0764132	0.104911	0.0804689	0.12269	0.116675	0.0777505	0.071731	0.126683	0.118906	0.0820784	0.0963132	0.0812278	0.0345706	0.108443	0.126797	0.0811076		0.0604343	0.0196492	0.10269	0.0211979	0.0887188	0.024397	0.109223	0.0238271	0.0707039	0.0321885	0.105449	0.0229914
sp|B7HQW2.1|RL30_BACC7	rpmD	BCAH187_A0159	B7HQW2	50S ribosomal protein L30	0.203738	0.118126	0.0586203	0.190232	0.138896	0.276089	0.11508	0.0357877	0.183428	0.19437	0.24325	0.151119	0.197031	0.0553901	0.0132604	0.166383	0.0833763	0.0622216		0.126828	0.0729493	0.201739	0.0693166	0.111432	0.0738876	0.196246	0.046094	0.0885604	0.096271	0.103994	0.0550566
sp|B7HQW3.1|RL15_BACC7	rplO	BCAH187_A0160	B7HQW3	50S ribosomal protein L15	0.401185	0.279124	0.692582	1.10648	1.09401	1.12684	1.02729	0.45101	1.12692	0.688928	0.431089	0.654658	1.08634	0.327209	0.344669	1.23563	0.985067	0.705725		0.45763	0.21243	1.10911	0.016573	0.868404	0.36489	0.591558	0.140023	0.586071	0.43333	0.975473	0.265082
sp|B7HQW5.1|KAD_BACC7	adk	BCAH187_A0162	B7HQW5	Adenylate kinase (AK) (EC 2.7.4.3) (ATP-AMP transphosphorylase) (ATP:AMP phosphotransferase) (Adenylate monophosphate kinase)	0.22862	0.132552	0.263118	0.229884	0.22513	0.366136	0.157832	0.133861	0.274439	0.54527	0.341197	0.395675	0.331641	0.0932322	0.0148799	0.226711	0.202711	0.111713		0.208097	0.0676594	0.273717	0.0800726	0.188711	0.0752042	0.427381	0.105666	0.146584	0.164982	0.180378	0.0606647
sp|B7HQW8.1|RL36_BACC7	rpmJ	BCAH187_A0165	B7HQW8	50S ribosomal protein L36	0	0	0.06929	0.0518899	0.0729676	0.089002	0.0906843	0.0987036	0.20236	0	0	0	0.077631	0	0.015674	0.126429	0.131402	0.0735467		0.0230967	0.0400046	0.0712865	0.0186131	0.130583	0.06229	0	0	0.0311016	0.0410506	0.110459	0.0320639
sp|B7HQW9.1|RS13_BACC7	rpsM	BCAH187_A0166	B7HQW9	30S ribosomal protein S13	0	0	0	0	0.0551807	0.044871	0	0	0.0437233	0	0	0	0.0587073	0.0495121	0	0.0424934	0	0		0	0	0.0333506	0.0293388	0.0145744	0.0252437	0	0	0.0360731	0.0315767	0.0141645	0.0245336
sp|B7HQX0.1|RS11_BACC7	rpsK	BCAH187_A0167	B7HQX0	30S ribosomal protein S11	0.0765787	0.0332997	0.132201	0.231006	0.278435	0.438677	0.216275	0.201772	0.26199	0.109586	0.137145	0.255604	0.240687	0.109302	0.0747624	0.268021	0.219369	0.0982258		0.0806931	0.0495789	0.316039	0.108822	0.226679	0.031428	0.167445	0.0775814	0.141584	0.0875463	0.195205	0.0874386
sp|B7HQX2.1|RL17_BACC7	rplQ	BCAH187_A0169	B7HQX2	50S ribosomal protein L17	0.0391126	0.0340157	0.135044	0.134842	0.142211	0.202372	0.132555	0.151148	0.239452	0.335827	0.21014	0.0290111	0.113475	0.0159503	0.015274	0.177959	0.144055	0.0716699		0.0693906	0.0569142	0.159808	0.0370449	0.174385	0.0571113	0.19166	0.154241	0.048233	0.0565021	0.131228	0.0542933
sp|B7HQX7.1|RL13_BACC7	rplM	BCAH187_A0175	B7HQX7	50S ribosomal protein L13	0.108903	0.0631411	0.125336	0.140793	0.11549	0.254905	0.136697	0.0765179	0.130729	0.103896	0.0650117	0.323108	0.087765	0.0740186	0.0567042	0.152462	0.103989	0.0399108		0.0991269	0.0322295	0.170396	0.0742726	0.114648	0.0331561	0.164005	0.139152	0.0728293	0.0155645	0.0987873	0.0564556
sp|B7HQX8.1|RS9_BACC7	rpsI	BCAH187_A0176	B7HQX8	30S ribosomal protein S9	0.064041	0.0278478	0.110557	0.0413968	0.0436592	0.0828383	0.0482309	0.0224983	0.0345941	0.183289	0.114691	0.0712519	0.0464495	0.0261161	0.0250088	0.0448279	0.0524153	0.0234697		0.0674818	0.0414617	0.0559648	0.0233006	0.0351078	0.012874	0.123077	0.0564873	0.0325248	0.0120718	0.0402377	0.0150088
sp|B7HQZ0.1|GLMM_BACC7	glmM	BCAH187_A0201	B7HQZ0	Phosphoglucosamine mutase (EC 5.4.2.10)	0.336807	0.274019	0.243832	0.117052	0.103697	0.188722	0.167742	0.16031	0.0469519	0.124382	0.175119	0.483524	0.0262677	0.101906	0.101828	0.0646441	0.111155	0.175195		0.284886	0.0474308	0.13649	0.0457244	0.125001	0.0676947	0.261008	0.194367	0.076667	0.0436472	0.116998	0.0555067
sp|B7HR31.1|IOLA_BACC7	iolA	BCAH187_A2455	B7HR31	Malonate-semialdehyde dehydrogenase (MSA dehydrogenase) (EC 1.2.1.-) (Methylmalonate-semialdehyde dehydrogenase) (MMSA dehydrogenase) (MSDH) (EC 1.2.1.27)	0	0	0	0	0	0	0	0.0104651	0	0	0	0.0147302	0	0.00809865	0.00775527	0	0	0		0	0	0	0	0.00348838	0.00604204	0.00491007	0.00850449	0.00528464	0.00457985	0	0
sp|B7HRL2.1|RL20_BACC7	rplT	BCAH187_A4697	B7HRL2	50S ribosomal protein L20	0	0	0.133435	0.532944	0.56207	0.699866	0.39293	0.190079	0.723718	0.110609	0	0.143328	0.672741	0.157603	0.0452763	0.568098	0.316311	0.0991429		0.0444784	0.0770389	0.598293	0.089162	0.435576	0.269364	0.0846457	0.0751086	0.291873	0.334588	0.327851	0.234691
sp|B7HRL3.1|RL35_BACC7	rpmI	BCAH187_A4698	B7HRL3	50S ribosomal protein L35	0	0	0	0.362917	0.54223	0.46686	0.449257	0.0986189	0.960384	0	0	0.0520542	0.475082	0.085858	0.0274059	0.63862	0.516953	0.0771578		0	0	0.457336	0.0900351	0.502753	0.433366	0.0173514	0.0300535	0.196115	0.243353	0.41091	0.295371
sp|B7HRN2.1|MDH_BACC7	mdh	BCAH187_A4718	B7HRN2	Malate dehydrogenase (EC 1.1.1.37)	0.291321	0.240024	0.423512	0.0528599	0.0557488	0.107666	0.109701	0.14005	0.0331301	0.307181	0.466809	0.978058	0.0296559	0.143813	0.215554	0.0590299	0.069021	0.185431		0.318286	0.0946695	0.0720915	0.0308421	0.0942937	0.0551	0.584016	0.350459	0.129674	0.0937523	0.104494	0.0702714
sp|B7HRN9.1|PFKA_BACC7	pfkA	BCAH187_A4725	B7HRN9	ATP-dependent 6-phosphofructokinase (ATP-PFK) (Phosphofructokinase) (EC 2.7.1.11) (Phosphohexokinase)	0.0471111	0.0136573	0.02711	0	0	0	0	0.0275844	0	0	0	0.0349438	0.00759335	0.012808	0.012265	0.0054962	0	0.00575508		0.0292928	0.0168334	0	0	0.0091948	0.0159259	0.0116479	0.0201748	0.0108888	0.00286683	0.00375043	0.00325054
sp|B7HRP0.1|ACCA_BACC7	accA	BCAH187_A4726	B7HRP0	Acetyl-coenzyme A carboxylase carboxyl transferase subunit alpha (ACCase subunit alpha) (Acetyl-CoA carboxylase carboxyltransferase subunit alpha) (EC 2.1.3.15)	0	0	0	0	0	0	0.00543156	0	0	0	0	0	0.00697458	0	0	0	0	0		0	0	0	0	0.00181052	0.00313591	0	0	0.00232486	0.00402678	0	0
sp|B7HS04.1|CH10_BACC7	groS	BCAH187_A0316	B7HS04	10 kDa chaperonin (GroES protein) (Protein Cpn10)	1.43873	0.916514	1.01248	0.165862	0.158266	0.294648	0.286414	0.276865	0.155106	1.18024	0.919048	0.68651	0.190537	0.306438	0.211138	0.195645	0.330013	0.255236		1.12257	0.27797	0.206259	0.0766414	0.239462	0.0732101	0.928598	0.247002	0.236038	0.0618329	0.260298	0.0673269
sp|B7HS05.1|CH60_BACC7	groL	BCAH187_A0317	B7HS05	60 kDa chaperonin (GroEL protein) (Protein Cpn60)	0.365695	0.272605	0.81169	0.112566	0.0237436	0.0965375	0.0983623	0.146826	0.0940683	0.747599	0.842044	0.348747	0.0757833	0.149132	0.183611	0.0548533	0.0427583	0.172311		0.48333	0.288152	0.0776159	0.0473381	0.113085	0.0292988	0.64613	0.261835	0.136175	0.0550691	0.0899743	0.0715618
sp|B7HS31.1|PURQ_BACC7	purQ	BCAH187_A0366	B7HS31	Phosphoribosylformylglycinamidine synthase subunit PurQ (FGAM synthase) (EC 6.3.5.3) (Formylglycinamide ribonucleotide amidotransferase subunit I) (FGAR amidotransferase I) (FGAR-AT I) (Glutaminase PurQ) (EC 3.5.1.2) (Phosphoribosylformylglycinamidine synthase subunit I)	0.217596	0.156329	0.0489973	0.016308	0.0214991	0.0139858	0.0071251	0.0232656	0.00340703	0	0.0677727	0.329814	0	0.0192905	0.0701961	0.00331119	0	0.00693431		0.140974	0.0853418	0.0172643	0.00384682	0.0112659	0.010557	0.132529	0.174182	0.0298289	0.0362652	0.00341517	0.00346833
sp|B7HS32.1|PURL_BACC7	purL	BCAH187_A0367	B7HS32	Phosphoribosylformylglycinamidine synthase subunit PurL (FGAM synthase) (EC 6.3.5.3) (Formylglycinamide ribonucleotide amidotransferase subunit II) (FGAR amidotransferase II) (FGAR-AT II) (Glutamine amidotransferase PurL) (Phosphoribosylformylglycinamidine synthase subunit II)	0.0196724	0.0228118	0	0.00282588	0	0	0	0	0	0	0	0.0535028	0	0.00267416	0.0128039	0	0	0		0.0141614	0.0123642	0.000941961	0.00163153	0	0	0.0178343	0.0308898	0.00515935	0.00675404	0	0
sp|B7HS34.1|PUR5_BACC7	purM	BCAH187_A0369	B7HS34	Phosphoribosylformylglycinamidine cyclo-ligase (EC 6.3.3.1) (AIR synthase) (AIRS) (Phosphoribosyl-aminoimidazole synthetase)	0	0.0180044	0	0.00892144	0.009409	0.0306043	0	0	0	0	0.0370756	0.030711	0	0	0	0	0	0		0.00600148	0.0103949	0.0163116	0.0123803	0	0	0.0225956	0.0198254	0	0	0	0
sp|B7HS36.1|PUR9_BACC7	purH	BCAH187_A0371	B7HS36	Bifunctional purine biosynthesis protein PurH [Includes: Phosphoribosylaminoimidazolecarboxamide formyltransferase (EC 2.1.2.3) (AICAR transformylase); IMP cyclohydrolase (EC 3.5.4.10) (ATIC) (IMP synthase) (Inosinicase)]	0.0140979	0	0	0	0	0.00521028	0	0	0	0	0	0.0104569	0	0	0.00550543	0	0	0		0.00469932	0.00813945	0.00173676	0.00300816	0	0	0.00348563	0.0060373	0.00183514	0.00317856	0	0
sp|B7HS46.1|GPMA_BACC7	gpmA	BCAH187_A2583	B7HS46	2,3-bisphosphoglycerate-dependent phosphoglycerate mutase (BPG-dependent PGAM) (PGAM) (Phosphoglyceromutase) (dPGM) (EC 5.4.2.11)	0	0	0	0.0080076	0.00844522	0.0343368	0.0139943	0.0130559	0.00669171	0	0	0.0137826	0	0.022733	0.00725638	0.0195104	0.0380211	0.034049		0	0	0.0169299	0.0150764	0.0112473	0.00397307	0.00459421	0.0079574	0.00999646	0.0116116	0.0305268	0.00974503
sp|B7HSJ2.1|RS4_BACC7	rpsD	BCAH187_A4790	B7HSJ2	30S ribosomal protein S4	0.0916075	0.0597523	0	0	0	0	0.017248	0.0482741	0	0	0	0.118909	0	0.00933946	0.00894348	0	0	0.00839307		0.0504533	0.0465063	0	0	0.0218407	0.0244626	0.0396365	0.0686524	0.00609431	0.00528154	0.00279769	0.00484574
sp|B7HSS7.1|SYL_BACC7	leuS	BCAH187_A4875	B7HSS7	Leucine--tRNA ligase (EC 6.1.1.4) (Leucyl-tRNA synthetase) (LeuRS)	0.00575801	0	0	0	0	0	0.00216826	0.0242742	0	0	0	0.0042709	0	0.00704441	0.00224858	0	0.00235637	0.0021102		0.00191934	0.00332439	0	0	0.00881417	0.0134326	0.00142363	0.00246581	0.00309766	0.00359815	0.00148885	0.00129525
sp|B7HSV6.1|METK_BACC7	metK	BCAH187_A4904	B7HSV6	S-adenosylmethionine synthase (AdoMet synthase) (EC 2.5.1.6) (MAT) (Methionine adenosyltransferase)	0.0850864	0.0739985	0	0.00523818	0.00552445	0	0.0274632	0.0939456	0.0175095	0	0	0.0721272	0.0293876	0.0545263	0.0664547	0.017017	0.0149229	0.0178185		0.0530283	0.0462573	0.00358754	0.0031102	0.0463061	0.0415561	0.0240424	0.0416427	0.0501229	0.0189218	0.0165861	0.00149512
sp|B7HSV7.1|PCKA_BACC7	pckA	BCAH187_A4906	B7HSV7	Phosphoenolpyruvate carboxykinase (ATP) (PCK) (PEP carboxykinase) (PEPCK) (EC 4.1.1.49)	0.0454077	0.0552867	0	0	0	0	0.00341977	0.00638089	0	0	0	0.00673607	0	0	0	0.00317849	0	0		0.0335648	0.0294847	0	0	0.00326689	0.00319319	0.00224536	0.00388907	0	0	0.0010595	0.0018351
sp|B7HSW8.1|ROCA_BACC7	rocA	BCAH187_A0381	B7HSW8	1-pyrroline-5-carboxylate dehydrogenase (P5C dehydrogenase) (EC 1.2.1.88) (L-glutamate gamma-semialdehyde dehydrogenase)	0.374239	0.317334	0.0969098	0.00806375	0.00425222	0.0380353	0.0563699	0.200498	0	0.107109	0.251334	1.0687	0.00452398	0.194585	0.339788	0.00327454	0.0268014	0.164581		0.262828	0.146479	0.0167838	0.0185028	0.0856227	0.103401	0.475716	0.518581	0.179632	0.168131	0.0648857	0.0871366
sp|B7HSX9.1|GATC_BACC7	gatC	BCAH187_A0393	B7HSX9	Aspartyl/glutamyl-tRNA(Asn/Gln) amidotransferase subunit C (Asp/Glu-ADT subunit C) (EC 6.3.5.-)	0	0	0	0.0625832	0.0440023	0.0178906	0.0182287	0	0.104598	0	0	0.0359059	0.0468145	0	0	0.0847128	0	0		0	0	0.041492	0.0224518	0.0409422	0.0558757	0.0119686	0.0207303	0.0156048	0.0270284	0.0282376	0.048909
sp|B7HSY0.1|GATA_BACC7	gatA	BCAH187_A0394	B7HSY0	Glutamyl-tRNA(Gln) amidotransferase subunit A (Glu-ADT subunit A) (EC 6.3.5.7)	0	0	0	0.0170384	0.0314467	0.0182653	0.0223326	0.01389	0.0177981	0	0	0	0.0143385	0.0120927	0.00771999	0.0207569	0.0121351	0.0144898		0	0	0.0222501	0.00798807	0.0180069	0.00422518	0	0	0.0113837	0.00336574	0.0157939	0.00445642
sp|B7HSY1.1|GATB_BACC7	gatB	BCAH187_A0395	B7HSY1	Aspartyl/glutamyl-tRNA(Asn/Gln) amidotransferase subunit B (Asp/Glu-ADT subunit B) (EC 6.3.5.-)	0	0	0	0.00866684	0.00457024	0.0111491	0.00757322	0.00353268	0.00362131	0	0	0	0	0.00410075	0	0.00351944	0.00823025	0		0	0	0.00812872	0.00332227	0.00490907	0.00230765	0	0	0.00136692	0.00236757	0.00391656	0.00412947
sp|B7HT69.1|THIM_BACC7	thiM	BCAH187_A0486	B7HT69	Hydroxyethylthiazole kinase (EC 2.7.1.50) (4-methyl-5-beta-hydroxyethylthiazole kinase) (TH kinase) (Thz kinase)	0.0374479	0.0325679	0	0.0161378	0.00850989	0.0345997	0.0141015	0.0131559	0	0	0	0.0555526	0	0.00763569	0.00731195	0	0.0229873	0.0343098		0.0233386	0.0203586	0.0197492	0.0134146	0.00908579	0.00788272	0.0185175	0.0320733	0.00498255	0.00431805	0.019099	0.0174822
sp|B7HT70.1|THIE_BACC7	thiE	BCAH187_A0487	B7HT70	Thiamine-phosphate synthase (TP synthase) (TPS) (EC 2.5.1.3) (Thiamine-phosphate pyrophosphorylase) (TMP pyrophosphorylase) (TMP-PPase)	0	0	0	0.0192253	0	0.0164877	0	0	0	0	0	0.0165452	0	0.00909654	0	0	0.0182568	0		0	0	0.0119043	0.0103999	0	0	0.00551508	0.00955239	0.00303218	0.00525189	0.00608561	0.0105406
sp|B7HTQ2.1|LUXS_BACC7	luxS	BCAH187_A4931	B7HTQ2	S-ribosylhomocysteine lyase (EC 4.4.1.21) (AI-2 synthesis protein) (Autoinducer-2 production protein LuxS)	0.0294616	0.0256223	0	0.0253924	0.0133901	0.0217767	0.077659	0.0414007	0.0530492	0	0	0.0218526	0.0427375	0.0480581	0.0115051	0.113425	0.0602832	0.0539854		0.0183613	0.0160168	0.0201864	0.00615718	0.0573696	0.0185112	0.0072842	0.0126166	0.0341003	0.019748	0.0758979	0.0326518
sp|B7HTY6.1|G6PI_BACC7	pgi	BCAH187_A5042	B7HTY6	Glucose-6-phosphate isomerase (GPI) (EC 5.3.1.9) (Phosphoglucose isomerase) (PGI) (Phosphohexose isomerase) (PHI)	0.564125	0.55421	0.559076	0.0810349	0.0712196	0.196905	0.2439	0.216534	0.0413835	0.657783	0.823201	1.54974	0.0555656	0.272654	0.40796	0.084095	0.188107	0.375196		0.559137	0.00495807	0.116387	0.0699037	0.167272	0.109878	1.01024	0.474484	0.245393	0.177772	0.215799	0.147513
sp|B7HTZ9.1|Y520_BACC7		BCAH187_A0520	B7HTZ9	UPF0435 protein BCAH187_A0520	0	0	0	0.052406	0.082905	0.0224718	0.0228966	0	0.109485	0	0	0	0.0294012	0	0	0.0851243	0	0.044567		0	0	0.0525943	0.030217	0.0441273	0.0577478	0	0	0.00980039	0.0169748	0.0432304	0.0425779
sp|B7HU66.1|GSA1_BACC7	hemL1	BCAH187_A0587	B7HU66	Glutamate-1-semialdehyde 2,1-aminomutase 1 (GSA 1) (EC 5.4.3.8) (Glutamate-1-semialdehyde aminotransferase 1) (GSA-AT 1)	0	0	0	0.00487626	0	0.00418191	0.00426095	0.00795043	0	0	0	0.016786	0	0.0184578	0.00883761	0	0.00463062	0.00414686		0	0	0.00301939	0.00263782	0.00407046	0.00397864	0.00559532	0.00969138	0.00909847	0.00923166	0.00292583	0.00254536
sp|B7HU74.1|Y615_BACC7		BCAH187_A0615	B7HU74	Probable transcriptional regulatory protein BCAH187_A0615	0.0199587	0	0	0.0172021	0.00907108	0.0295051	0.0225471	0.0210351	0	0	0	0.0888241	0	0.0406962	0.0311766	0.0139709	0.0245033	0.0292579		0.0066529	0.0115232	0.0185928	0.0102878	0.0145274	0.0126038	0.029608	0.0512826	0.0239576	0.0212868	0.0225773	0.00782336
sp|B7HUD5.1|PPAC_BACC7	ppaC	BCAH187_A2875	B7HUD5	Probable manganese-dependent inorganic pyrophosphatase (EC 3.6.1.1) (Pyrophosphate phospho-hydrolase) (PPase)	0.18697	0.176155	0.242081	0.0470009	0.0708136	0.0921331	0.0528045	0.0328423	0.0280552	0.0891863	0.22323	0.462272	0.0226018	0.0571852	0.0486761	0.0163596	0.0191285	0.0342603		0.201735	0.0353559	0.0699825	0.0225776	0.0379006	0.0131271	0.258229	0.188989	0.042821	0.0180198	0.0232495	0.00963565
sp|B7HUR5.1|AMPA_BACC7	pepA	BCAH187_A5066	B7HUR5	Probable cytosol aminopeptidase (EC 3.4.11.1) (Leucine aminopeptidase) (LAP) (EC 3.4.11.10) (Leucyl aminopeptidase)	0.0098132	0	0.0169409	0	0	0	0	0	0	0	0	0.0145575	0	0	0	0	0	0.00359634		0.00891804	0.00850587	0	0	0	0	0.00485251	0.00840479	0	0	0.00119878	0.00207635
sp|B7HUW3.1|LIPA_BACC7	lipA	BCAH187_A5114	B7HUW3	Lipoyl synthase (EC 2.8.1.8) (Lip-syn) (LS) (Lipoate synthase) (Lipoic acid synthase) (Sulfur insertion protein LipA)	0	0	0	0	0	0.0115423	0	0	0	0	0	0	0	0	0	0	0	0		0	0	0.00384743	0.00666395	0	0	0	0	0	0	0	0
sp|B7HUY1.1|GCSH_BACC7	gcvH	BCAH187_A5133	B7HUY1	Glycine cleavage system H protein (Octanoyl/lipoyl carrier protein)	0.187634	0.130546	0.129568	0.113203	0.0682225	0.110952	0.070656	0.0791014	0.0405429	0	0.268827	0.250513	0.054437	0.0306071	0.0293094	0.0262683	0.122857	0.0962696		0.149249	0.0332456	0.0974592	0.0253447	0.0634334	0.0202685	0.173113	0.1502	0.0381178	0.0141477	0.0817984	0.0498941
sp|B7HVH9.1|AROA_BACC7	aroA	BCAH187_A3000	B7HVH9	3-phosphoshikimate 1-carboxyvinyltransferase (EC 2.5.1.19) (5-enolpyruvylshikimate-3-phosphate synthase) (EPSP synthase) (EPSPS)	0.0464503	0.0403971	0	0	0	0	0	0	0	0	0	0.163655	0	0.00473564	0.00906972	0	0	0		0.0289491	0.0252527	0	0	0	0	0.0545516	0.0944862	0.00460179	0.00453634	0	0
sp|B7HVK6.1|PROA_BACC7	proA	BCAH187_A3027	B7HVK6	Gamma-glutamyl phosphate reductase (GPR) (EC 1.2.1.41) (Glutamate-5-semialdehyde dehydrogenase) (Glutamyl-gamma-semialdehyde dehydrogenase) (GSA dehydrogenase)	0	0	0	0	0	0.00426162	0.00434217	0.012153	0	0	0	0.0171059	0	0	0.0135091	0	0	0		0	0	0.00142054	0.00246045	0.00549838	0.00615843	0.00570197	0.0098761	0.00450303	0.00779948	0	0
sp|B7HW45.1|SSRP_BACC7	smpB	BCAH187_A5277	B7HW45	SsrA-binding protein (Small protein B)	0	0.0770267	0	0	0	0	0	0	0	0	0	0.065694	0	0	0	0	0	0.0108195		0.0256756	0.0444714	0	0	0	0	0.021898	0.0379285	0	0	0.0036065	0.00624665
sp|B7HW52.1|ENO_BACC7	eno	BCAH187_A5284	B7HW52	Enolase (EC 4.2.1.11) (2-phospho-D-glycerate hydro-lyase) (2-phosphoglycerate dehydratase)	2.13137	1.9818	1.89846	0.346879	0.370989	0.301675	0.384222	0.768689	0.171476	1.58992	2.05067	3.33841	0.175422	0.568667	1.06698	0.182524	0.27837	0.548436		2.00388	0.118018	0.339848	0.0351877	0.441462	0.302693	2.32633	0.906253	0.603688	0.446807	0.336443	0.189742
sp|B7HW54.1|TPIS_BACC7	tpiA	BCAH187_A5286	B7HW54	Triosephosphate isomerase (TIM) (TPI) (EC 5.3.1.1) (Triose-phosphate isomerase)	1.03083	0.820893	0.70754	0.0963387	0.146761	0.151471	0.182395	0.222522	0.10287	0.67537	0.934181	1.25284	0.0660594	0.182332	0.266753	0.113017	0.157559	0.250336		0.853089	0.164033	0.131524	0.0305618	0.169262	0.060897	0.954131	0.289252	0.171715	0.100767	0.173637	0.0700571
sp|B7HW55.1|PGK_BACC7	pgk	BCAH187_A5287	B7HW55	Phosphoglycerate kinase (EC 2.7.2.3)	0.637396	0.571658	1.16914	0.446355	0.289692	0.677256	0.592549	0.475839	0.258235	1.08316	1.24853	1.75814	0.260049	0.511742	0.544494	0.278856	0.570595	0.540183		0.79273	0.327631	0.471101	0.194963	0.442208	0.169676	1.36328	0.351818	0.438762	0.155634	0.463211	0.160379
sp|B7HW83.1|Y5316_BACC7		BCAH187_A5316	B7HW83	Nucleotide-binding protein BCAH187_A5316	0	0	0	0	0	0	0	0.0110275	0	0	0	0	0	0.00640039	0	0	0	0		0	0	0	0	0.00367583	0.00636673	0	0	0.00213346	0.00369526	0	0
sp|B7HWF4.1|THIG_BACC7	thiG	BCAH187_A0886	B7HWF4	Thiazole synthase (EC 2.8.1.10)	0.0579596	0.0504066	0.0667054	0.0166514	0.00878072	0.0499813	0.0291006	0.0678728	0.00695755	0.110589	0.1038	0.157632	0.0186838	0.0709083	0.0377233	0.0135237	0.00790631	0.0778837		0.0583572	0.00815665	0.0251378	0.021872	0.0346436	0.0308336	0.124007	0.0293172	0.0424385	0.0264296	0.0331046	0.0388814
sp|B7HWG2.1|KDPC_BACC7	kdpC	BCAH187_A0896	B7HWG2	Potassium-transporting ATPase KdpC subunit (ATP phosphohydrolase [potassium-transporting] C chain) (Potassium-binding and translocating subunit C) (Potassium-translocating ATPase C chain)	0.0247651	0.0861513	0.213765	0.149412	0.146322	0.173899	0.102582	0.0609016	0.107022	0	0.133055	0.018369	0.227523	0.161588	0.0773686	0.208023	0.141885	0.127062		0.108227	0.0964144	0.156544	0.0151091	0.0901684	0.0254428	0.0504748	0.0721042	0.155493	0.0752623	0.15899	0.0431055
sp|B7HX62.1|THIC_BACC7	thiC	BCAH187_A5398	B7HX62	Phosphomethylpyrimidine synthase (EC 4.1.99.17) (Hydroxymethylpyrimidine phosphate synthase) (HMP-P synthase) (HMP-phosphate synthase) (HMPP synthase) (Thiamine biosynthesis protein ThiC)	0.0319927	0.0486913	0	0.0103402	0	0	0	0.0056197	0	0	0	0.0771226	0	0.00978506	0.0406041	0	0	0.00293117		0.0268947	0.0247428	0.00344675	0.00596994	0.00187323	0.00324453	0.0257075	0.0445268	0.0167964	0.0211906	0.000977057	0.00169231
sp|B7HXM4.1|Y1043_BACC7		BCAH187_A1043	B7HXM4	UPF0342 protein BCAH187_A1043	0.155123	0.23609	0.468643	0.66849	0.599269	0.673628	1.03684	0.490468	2.98871	0.110993	0.208358	0.23012	2.11898	0.711672	0.196877	2.85034	1.85683	0.625345		0.286619	0.162753	0.647129	0.0415271	1.50534	1.31336	0.183157	0.063436	1.00918	0.994988	1.77751	1.11462
sp|B7HY36.1|FABZ_BACC7	fabZ	BCAH187_A5454	B7HY36	3-hydroxyacyl-[acyl-carrier-protein] dehydratase FabZ (EC 4.2.1.59) ((3R)-hydroxymyristoyl-[acyl-carrier-protein] dehydratase) ((3R)-hydroxymyristoyl-ACP dehydrase) (Beta-hydroxyacyl-ACP dehydratase)	0.0329208	0.0286308	0.0568326	0.0141869	0.0149623	0.0365004	0.0371903	0.0925236	0	0	0	0.122092	0	0.0268504	0.0771361	0.0230442	0.0269445	0.0482592		0.0394614	0.0151961	0.0218832	0.0126648	0.0432379	0.0465573	0.0406974	0.0704899	0.0346622	0.0391569	0.0327493	0.0135728
sp|B7HY64.1|ATPB_BACC7	atpD	BCAH187_A5482	B7HY64	ATP synthase subunit beta (EC 7.1.2.2) (ATP synthase F1 sector subunit beta) (F-ATPase subunit beta)	0.0719943	0.0536678	0.0887763	0.0221609	0.0186976	0.0266075	0.0503479	0.0686508	0.0185192	0.0294359	0.184192	0.144944	0.0298389	0.0671075	0.10041	0.0431958	0.0757604	0.116845		0.0714794	0.0175599	0.0224887	0.00396509	0.0458393	0.0253681	0.119524	0.0804488	0.0657853	0.035304	0.0786006	0.0369068
sp|B7HY65.1|ATPG_BACC7	atpG	BCAH187_A5483	B7HY65	ATP synthase gamma chain (ATP synthase F1 sector gamma subunit) (F-ATPase gamma subunit)	0.0192533	0.0167444	0	0	0	0	0	0.00676391	0	0	0	0.0714041	0	0.0157032	0.0338341	0.00336928	0	0.00705596		0.0119992	0.0104671	0	0	0.00225464	0.00390515	0.0238014	0.0412252	0.0165124	0.0169315	0.00347508	0.00352917
sp|B7HY67.1|ATPA_BACC7	atpA	BCAH187_A5485	B7HY67	ATP synthase subunit alpha (EC 7.1.2.2) (ATP synthase F1 sector subunit alpha) (F-ATPase subunit alpha)	0	0	0	0.0215176	0.015129	0.0307559	0.0250698	0.0116943	0.0239754	0	0	0.0617264	0.0321918	0.0339371	0.0194989	0.0349515	0.0613008	0.0365978		0	0	0.0224675	0.00785666	0.0202465	0.00742661	0.0205755	0.0356377	0.0285426	0.00788052	0.0442834	0.0147605
sp|B7HY68.1|ATPD_BACC7	atpH	BCAH187_A5486	B7HY68	ATP synthase subunit delta (ATP synthase F(1) sector subunit delta) (F-type ATPase subunit delta) (F-ATPase subunit delta)	0	0	0	0.011068	0	0.028476	0.0290142	0.0180457	0.0184984	0	0	0	0.0372567	0.0209475	0	0.0898902	0.0840837	0.0282373		0	0	0.0131813	0.0143551	0.0218528	0.00620612	0	0	0.0194014	0.0186764	0.0674037	0.0340432
sp|B7HY69.1|ATPF_BACC7	atpF	BCAH187_A5487	B7HY69	ATP synthase subunit b (ATP synthase F(0) sector subunit b) (ATPase subunit I) (F-type ATPase subunit b) (F-ATPase subunit b)	0.0277861	0	0	0	0.0126286	0.0102691	0.0209264	0.00976155	0.0400258	0	0	0	0.0537426	0.0113313	0	0.0583498	0.0568548	0.010183		0.00926202	0.0160423	0.00763255	0.00671444	0.0235713	0.0153045	0	0	0.0216913	0.0283296	0.0417959	0.0273877
sp|B7HY75.1|UPP_BACC7	upp	BCAH187_A5493	B7HY75	Uracil phosphoribosyltransferase (EC 2.4.2.9) (UMP pyrophosphorylase) (UPRTase)	0.18632	0.151912	0.0603097	0.0250915	0.0688032	0.0602521	0.0526208	0.0777292	0.0293555	0.0999857	0.20855	0.181387	0.0337848	0.0759818	0.0864028	0.0366811	0.028593	0.0469441		0.132847	0.0651324	0.0513822	0.0231664	0.0532352	0.0241927	0.163307	0.0564951	0.0653898	0.0278623	0.0374061	0.00919701
sp|B7HY76.1|GLYA_BACC7	glyA	BCAH187_A5494	B7HY76	Serine hydroxymethyltransferase (SHMT) (Serine methylase) (EC 2.1.2.1)	0	0	0	0	0	0.00848953	0.02595	0	0.0165448	0	0	0	0.033322	0.00936762	0	0.0321587	0.0282013	0		0	0	0.00282984	0.00490143	0.0141649	0.0131377	0	0	0.0142299	0.0171849	0.02012	0.0175364
sp|B7HY91.1|RL31B_BACC7	rpmE2	BCAH187_A5509	B7HY91	50S ribosomal protein L31 type B	0.0616124	0.0459287	0	0	0	0.00325294	0	0	0	0	0	0.0652856	0	0.00358939	0.00343721	0	0	0		0.035847	0.0320196	0.00108431	0.00187808	0	0	0.0217619	0.0376927	0.0023422	0.00202983	0	0
sp|B7HY98.1|PYRG_BACC7	pyrG	BCAH187_A5516	B7HY98	CTP synthase (EC 6.3.4.2) (Cytidine 5'-triphosphate synthase) (Cytidine triphosphate synthetase) (CTP synthetase) (CTPS) (UTP--ammonia ligase)	0	0	0	0.295277	0.311414	0.443154	0.279519	0.220655	0.493508	0	0	0.0423523	0.220878	0.0698558	0.089192	0.399688	0.303769	0.167406		0	0	0.349948	0.0811209	0.331227	0.143588	0.0141174	0.0244521	0.126642	0.0821813	0.290287	0.116726
sp|B7HY99.1|RPOE_BACC7	rpoE	BCAH187_A5517	B7HY99	Probable DNA-directed RNA polymerase subunit delta (RNAP delta factor)	0.101118	0.0219852	0.0436411	0.0762578	0.114893	0.0747418	0.057116	0.0266429	0.136557	0.0723513	0.0905462	0.0750025	0.0733418	0.0206181	0.00987198	0.123867	0.0310356	0.0370577		0.0555814	0.0408953	0.088631	0.0227565	0.0734385	0.0567457	0.0793	0.00982927	0.0346106	0.0339698	0.0639869	0.0519454
sp|B7HYE9.1|Y5567_BACC7	chdC	BCAH187_A5567	B7HYE9	Coproheme decarboxylase (EC 1.3.98.5) (Coproheme III oxidative decarboxylase) (Hydrogen peroxide-dependent heme synthase)	0.0183604	0.0159678	0	0	0.00834465	0.0135712	0.0207415	0.0387012	0	0	0.0328816	0.0953293	0	0.0299497	0.0286799	0	0.0150273	0.0269148		0.0114427	0.00998163	0.00730527	0.00684502	0.0198142	0.0193673	0.042737	0.0484228	0.0195432	0.0169368	0.0139807	0.0134879
sp|B7HYS8.1|YHAM_BACC7	yhaM	BCAH187_A1180	B7HYS8	3'-5' exoribonuclease YhaM (EC 3.1.-.-)	0.0148176	0.0128866	0	0	0	0	0.00557975	0	0	0	0	0.0439627	0	0	0	0	0	0		0.00923473	0.00805558	0	0	0.00185992	0.00322147	0.0146542	0.0253819	0	0	0	0
sp|B7HYY0.1|Y3426_BACC7		BCAH187_A3426	B7HYY0	UPF0303 protein BCAH187_A3426	0	0	0	0	0	0	0	0.0412966	0.0105831	0	0	0	0.01421	0.0359529	0.0229524	0.0102854	0.0360789	0.0430797		0	0	0	0	0.0172932	0.0214504	0	0	0.0243718	0.0109407	0.0298147	0.0172712
sp|B7HZF6.1|RL9_BACC7	rplI	BCAH187_A5657	B7HZF6	50S ribosomal protein L9	0.032136	0.0279482	0	0.11079	0.0876333	0.154397	0.169417	0.169346	0.11573	0.0919749	0.0575524	0.0476726	0.015539	0.0262103	0.0627476	0.134969	0.249871	0.164881		0.0200281	0.0174707	0.117607	0.0339001	0.151498	0.030976	0.0657333	0.0232566	0.0348323	0.0247572	0.18324	0.0596105
sp|B7HZF9.1|RS18_BACC7	rpsR	BCAH187_A5660	B7HZF9	30S ribosomal protein S18	0	0	0	0.154326	0.16276	0.264702	0.179804	0.104841	0.236438	0	0	0.177084	0.375186	0.0486801	0.0466162	0.208897	0.122127	0.0437473		0	0	0.19393	0.0614357	0.173694	0.0660104	0.0590278	0.102239	0.156827	0.189107	0.124924	0.0826103
sp|B7HZG1.1|RS6_BACC7	rpsF	BCAH187_A5662	B7HZG1	30S ribosomal protein S6	0.140041	0.162388	0.241758	0.56326	0.381884	0.53481	0.404295	0.180392	0.470699	0.267203	0.167199	0.103873	0.338576	0.190363	0.109375	0.343094	0.229237	0.290825		0.181396	0.0534562	0.493318	0.0975473	0.351795	0.152108	0.179425	0.0823485	0.212772	0.116232	0.287718	0.0569921
sp|B7HZH4.1|RL34_BACC7	rpmH	BCAH187_A5675	B7HZH4	50S ribosomal protein L34	0	0	0	0.010431	0.0220021	0.00894569	0	0	0.0348675	0	0	0.0179538	0	0	0	0.00847167	0.00990555	0		0	0	0.0137929	0.00714806	0.0116225	0.0201308	0.00598459	0.0103656	0	0	0.00612574	0.00535327
sp|B7HZH8.1|HPR_BACC7	hpr	BCAH187_A1210	B7HZH8	HTH-type transcriptional regulator Hpr (Protease production regulatory protein Hpr)	0	0	0	0.0876916	0.277452	0.338421	0.114939	0.0357439	0.329765	0	0	0	0.0491973	0	0.0794649	0.14244	0.041637	0.0372872		0	0	0.234522	0.130762	0.16015	0.152135	0	0	0.0428874	0.0401065	0.0737879	0.0594938
sp|B7HZJ8.1|DCUP_BACC7	hemE	BCAH187_A1230	B7HZJ8	Uroporphyrinogen decarboxylase (UPD) (URO-D) (EC 4.1.1.37)	0.0134155	0.0233345	0	0	0	0.00495806	0.00505178	0	0	0	0	0.0398028	0	0.00547088	0.00523892	0.00469534	0.0109801	0.0147495		0.01225	0.0117108	0.00165269	0.00286254	0.00168393	0.00291664	0.0132676	0.0229801	0.00356993	0.00309383	0.0101416	0.00507925
sp|B7HZT6.1|Y1318_BACC7		BCAH187_A1318	B7HZT6	UPF0234 protein BCAH187_A1318	0.0572173	0	0.0987767	0.246573	0.234043	0.296047	0.172367	0.150758	0.350291	0	0.102471	0.19098	0.235168	0.0700002	0.0893764	0.340437	0.304397	0.178236		0.051998	0.0495947	0.258888	0.032785	0.224472	0.109497	0.0978167	0.0955748	0.131515	0.0902874	0.274357	0.085171
sp|B7I0E0.1|Y1386_BACC7		BCAH187_A1386	B7I0E0	Putative phosphoesterase BCAH187_A1386 (EC 3.1.-.-)	0.0529285	0.0920624	0	0.0570227	0.0240556	0.0391224	0.0298964	0.0557831	0.00953043	0	0.0473949	0.0785176	0.025593	0.0215844	0.0310039	0.055574	0.0974703	0.0387945		0.0483303	0.0462031	0.0400669	0.0165038	0.0317366	0.0231812	0.0419708	0.0395388	0.0260605	0.00472711	0.0639463	0.0302206
sp|B7I0E9.1|TRPD_BACC7	trpD	BCAH187_A1395	B7I0E9	Anthranilate phosphoribosyltransferase (EC 2.4.2.18)	0.113889	0	0.0245765	0	0.0129404	0	0	0	0	0	0	0	0	0	0	0	0	0		0.0461552	0.0599326	0.00431348	0.00747117	0	0	0	0	0	0	0	0
sp|B7I0F0.1|TRPC_BACC7	trpC	BCAH187_A1396	B7I0F0	Indole-3-glycerol phosphate synthase (IGPS) (EC 4.1.1.48)	2.56527	1.16399	1.31572	0.432579	0.50691	0.618303	0.342995	0.333055	0.194135	2.02169	1.0986	0.317124	0.125838	0.098548	0.101629	0.182168	0.266251	0.170311		1.68166	0.768979	0.519264	0.0934763	0.290061	0.0832232	1.1458	0.853264	0.108672	0.0149464	0.206244	0.0523052
sp|B7I0F1.1|TRPF_BACC7	trpF	BCAH187_A1397	B7I0F1	N-(5'-phosphoribosyl)anthranilate isomerase (PRAI) (EC 5.3.1.24)	0.373624	0.398308	0.166452	0.16101	0.180764	0.173717	0.131616	0.173599	0.073786	0.103484	0.107923	0.169853	0.0349668	0.06881	0.0611859	0.0717104	0.0493222	0.0795051		0.312794	0.127336	0.17183	0.0100116	0.126334	0.0501159	0.127087	0.0371033	0.0549876	0.0177526	0.0668459	0.0156684
sp|B7I0F2.1|TRPB_BACC7	trpB	BCAH187_A1398	B7I0F2	Tryptophan synthase beta chain (EC 4.2.1.20)	0.462319	0.0804145	0.0638497	0.0159386	0.0588337	0	0	0.00649671	0	0.105855	0.0331187	0.0274334	0	0	0.00722167	0	0	0		0.202195	0.225427	0.0249241	0.0304287	0.00216557	0.00375088	0.0554689	0.0437278	0.00240722	0.00416943	0	0
sp|B7I0F3.1|TRPA_BACC7	trpA	BCAH187_A1399	B7I0F3	Tryptophan synthase alpha chain (EC 4.2.1.20)	0.0230697	0	0	0.0198834	0.010485	0.0170521	0	0	0	0	0	0	0	0	0	0	0	0		0.0076899	0.0133193	0.0158068	0.00482134	0	0	0	0	0	0	0	0
sp|B7I0H2.1|ODO1_BACC7	odhA	BCAH187_A1418	B7I0H2	2-oxoglutarate dehydrogenase E1 component (EC 1.2.4.2) (Alpha-ketoglutarate dehydrogenase)	0	0	0	0	0	0	0.00186	0.00694109	0.00177881	0	0	0	0	0	0	0.00172877	0	0.0018102		0	0	0	0	0.00352663	0.00295729	0	0	0	0	0.00117966	0.00102242
EEK41995		bcere0001_51590	EEK41995	HTH cro/C1-type domain-containing protein	0	0	0	0.0333556	0	0.0572118	0	0	0.0278743	0	0	0	0.0748535	0	0	0	0	0		0	0	0.0301891	0.0287371	0.00929142	0.0160932	0	0	0.0249512	0.0432167	0	0
