# Supplementary material for: Heme A Synthase Deficiency Affects the Ability of Bacillus cereus to Adapt to a Nutrient-Limited Environment
Source: Int J Mol Sci. 2022 Jan 18;23(3):1033. doi: 10.3390/ijms23031033 (PMC8835132; doi:10.3390/ijms23031033)
Supplement: Supplementary file 1 [file ijms-23-01033-s001.zip › Table S3.xlsx]

## Sheet: Table S3
Table S3. Proteins showing differential accumulation in DctaA proteome compared to WT cellular proteome
				p-value			adjusted p-value			Significance				Log2 ratio
Uniprot ID	Gene names (primary )	Gene names (ordered locus )	Function description	WT_EE_vs_DctaAA_EE_p.val	WT_LE_vs_DctaA_LE_p.val	WT_S_vs_DctaA_S_p.val	WT_EE_vs_DctaA_EE_p.adj	WT_LE_vs_DctaA_LE_p.adj	WT_S_vs_DctaA_S_p.adj	WT_EE_vs_DctaA_EE_p.adj	WT_LE_vs_DctaA_LE_p.adj	WT_S_vs_DctaA_S_p.adj	significant	WT_EE_vs_DctaA_EE_ratio	WT_LE_vs_DctaA_LE_ratio	WT_S_vs_DctaA_S_ratio	Gene ontology (biological process)
B7HYM5		BCAH187_A1127	MarR transcriptional regulator	0.00360639	0.520494	0.0596273	0.0469	0.925	0.597	TRUE	FALSE	FALSE	TRUE	2.71	0.515	1.6
B7HK99		BCAH187_A1534	Flavodoxin	0.0010476	0.663978	0.0479745	0.008	0.936	0.544	TRUE	FALSE	FALSE	TRUE	2.13	0.231	1.13
B7HK52		BCAH187_A1485	Internalin	4.0701e-05	0.947103	0.315008	5.05e-06	0.95	0.9	TRUE	FALSE	FALSE	TRUE	3.2	-0.0373	0.575
B7HTR3		BCAH187_A4942	DUF4178 domain-containing protein	0.0306433	0.165898	0.00262036	0.327	0.845	0.0433	FALSE	FALSE	TRUE	TRUE	0.99	0.603	1.5
B7HXP4		BCAH187_A1064	Crystal protein	0.00163222	0.124756	0.000812881	0.016	0.815	0.00769	TRUE	FALSE	TRUE	TRUE	1.16	0.491	1.27
B7HR46	bacE	BCAH187_A2470	2,3-dihydroxybenzoate-AMP ligase (EC 2.7.7.58)	0.000249332	0.302812	0.528493	0.000446	0.893	0.937	TRUE	FALSE	FALSE	TRUE	2.28	0.506	0.306	siderophore biosynthetic process [GO:0019290]
B7HZY1		BCAH187_A3559	Flavodoxin	0.00057338	0.815503	0.23149	0.00274	0.944	0.868	TRUE	FALSE	FALSE	TRUE	2.16	-0.117	0.614
B7HLA5		BCAH187_A3818	RicAFT regulatory complex protein RicA family protein	0.000713505	0.475682	0.369386	0.00412	0.92	0.913	TRUE	FALSE	FALSE	TRUE	2.22	-0.38	0.481
B7HR45	bacC	BCAH187_A2469	Isochorismate synthase (EC 5.4.4.2)	7.42842e-06	0.372224	0.798315	9.37e-08	0.906	0.957	TRUE	FALSE	FALSE	TRUE	1.85	0.251	-0.0709	biosynthetic process [GO:0009058]
B7I035		BCAH187_A3613	Transcription antiterminator, LytR family (transmembrane)	7.84727e-05	0.535179	0.562697	3.03e-05	0.926	0.941	TRUE	FALSE	FALSE	TRUE	1.9	-0.223	-0.208	cell wall organization [GO:0071555]
B7HUT0		BCAH187_A5081	Pyridine nucleotide-disulphide oxidoreductase	0.0035523	0.0320137	0.196269	0.0459	0.602	0.847	TRUE	FALSE	FALSE	TRUE	1.11	0.761	0.435
B7HR48	bacF	BCAH187_A2472	Nonribosomal peptide synthetase DhbF	0.0020777	0.0685806	0.662238	0.0216	0.737	0.949	TRUE	FALSE	FALSE	TRUE	1.71	0.899	0.204	biosynthetic process [GO:0009058]
B7HR44	bacA	BCAH187_A2468	2,3-dihydro-2,3-dihydroxybenzoate dehydrogenase (EC 1.3.1.28)	1.5081e-05	0.0379728	0.973722	4.57e-07	0.635	0.964	TRUE	FALSE	FALSE	TRUE	1.8	0.647	-0.0095	siderophore biosynthetic process [GO:0019290]
B7HR47	bacB	BCAH187_A2471	Isochorismatase (EC 3.3.2.1)	1.53685e-05	0.0538183	0.441487	4.66e-07	0.698	0.926	TRUE	FALSE	FALSE	TRUE	1.36	0.449	0.169
B7HKU2		BCAH187_A3787	Iron compound ABC transporter, iron compound-binding protein	3.93285e-05	0.0579246	0.875188	4.83e-06	0.71	0.96	TRUE	FALSE	FALSE	TRUE	1.36	0.481	-0.0373
B7HVX5	dps2	BCAH187_A5205	DNA protection during starvation protein 2	0.0028077	0.415946	0.222857	0.0331	0.913	0.863	TRUE	FALSE	FALSE	TRUE	1.09	-0.254	0.387
B7HW00		BCAH187_A5230	Group-specific protein	0.35075	0.0524511	0.000188032	0.87	0.693	0.000483	FALSE	FALSE	TRUE	TRUE	0.795	1.74	4.09
B7HLW0		BCAH187_A1835	Flagellin	0.000257054	1.39878e-06	7.18654e-09	0.000472	4.14e-06	3.6e-13	TRUE	TRUE	TRUE	TRUE	1.03	1.68	2.54	bacterial-type flagellum-dependent cell motility [GO:0071973]
B7HUT4	phnA	BCAH187_A5085	Alkylphosphonate utilization operon protein PhnA	0.40526	0.0832846	0.00214686	0.886	0.765	0.0341	FALSE	FALSE	TRUE	TRUE	-0.746	1.62	3.24
B7HMM3	ilvE2	BCAH187_A1965	Branched-chain-amino-acid aminotransferase (BCAT) (EC 2.6.1.42)	0.947451	0.0998003	0.000613559	0.948	0.789	0.0047	FALSE	FALSE	TRUE	TRUE	-0.0377	0.987	2.44	isoleucine biosynthetic process [GO:0009097]; leucine biosynthetic process [GO:0009098]; valine biosynthetic process [GO:0009099]
B7HMT1		BCAH187_A2024	Nitroreductase domain-containing protein	0.986747	0.0378942	0.0015655	0.95	0.635	0.0221	FALSE	FALSE	TRUE	TRUE	0.0086	-1.16	1.97	cellular response to oxidative stress [GO:0034599]
B7HQQ0		BCAH187_A4627	Hsp31 molecular chaperone	0.0972302	0.00242773	0.000556518	0.623	0.172	0.00395	FALSE	FALSE	TRUE	TRUE	-1.06	-2.2	2.64
B7HPU5		BCAH187_A0043	tRNA1(Val)(Adenine(37)-N6)_methyltransferase	0.0934497	6.7447e-05	0.783382	0.612	0.00574	0.956	FALSE	TRUE	FALSE	TRUE	0.874	2.68	-0.136	translation
B7HKC2	ilvN	BCAH187_A1557	Acetolactate synthase (EC 2.2.1.6)	0.489519	0.000424393	0.0280233	0.904	0.0467	0.406	FALSE	TRUE	FALSE	TRUE	-0.289	1.85	0.994	isoleucine biosynthetic process [GO:0009097]; valine biosynthetic process [GO:0009099]
B7HN13	dapL	BCAH187_A4164	LL-diaminopimelate aminotransferase	0.00216723	0.0153915	0.34528	0.0227	0.443	0.908	TRUE	FALSE	FALSE	TRUE	-2.44	1.8	-0.639	biosynthetic process [GO:0009058] PG of cell wall
B7HUU9	kefF	BCAH187_A5100	Glutathione_regulated potassium-efflux system ancillary protein Kef	0.215764	0.0002251	0.63009	0.801	0.0243	0.946	FALSE	TRUE	FALSE	TRUE	-0.4	-1.5	0.152
B7I0L8		BCAH187_A1466	MaoC family protein (dehydratase)	0.000985181	0.00354561	0.408475	0.00726	0.21	0.921	TRUE	FALSE	FALSE	TRUE	-0.882	-0.745	-0.182
B7HK60		BCAH187_A1493	DinB_2 domain-containing protein	0.896504	0.000103968	0.00220266	0.945	0.0099	0.0352	FALSE	TRUE	TRUE	TRUE	0.0317	-1.27	-0.89
B7HPP8	DoxX	BCAH187_A4482	DoxX transmembrane protein	0.169328	0.0738166	0.00126458	0.756	0.748	0.016	FALSE	FALSE	TRUE	TRUE	-0.525	-0.699	-1.45
B7HZY6		BCAH187_A3564	Cell surface protein	0.0153915	6.85892e-05	0.399598	0.191	0.00585	0.919	FALSE	TRUE	FALSE	TRUE	1.04	-2.09	-0.33
B7HKE1		BCAH187_A1576	Sulfatase (EC 3.1.6.-)	0.150607	0.000302061	0.399984	0.731	0.033	0.919	FALSE	TRUE	FALSE	TRUE	0.652	-2.02	-0.372
B7HKI0		BCAH187_A1618	Collagen-like protein	0.40346	0.000132896	0.987656	0.886	0.0127	0.964	FALSE	TRUE	FALSE	TRUE	0.425	-2.54	0.00777
B7HKV6	PlcA	BCAH187_A3801	Phosphatidylinositol diacylglycerol-lyase	0.235469	5.45889e-05	0.0897079	0.815	0.00446	0.703	FALSE	TRUE	FALSE	TRUE	0.591	-2.68	-0.868	lipid metabolic process [GO:0006629]
B7HYE5		BCAH187_A5563	Prespore-specific transcriptional regulator RsfA	0.363095	0.000285229	0.346553	0.874	0.0312	0.908	FALSE	TRUE	FALSE	TRUE	-0.42	-2.12	-0.435
B7HY40		BCAH187_A5458	Stage II sporulation protein	0.554802	0.000103792	0.454887	0.914	0.00988	0.928	FALSE	TRUE	FALSE	TRUE	-0.283	-2.47	-0.359
B7HUF7		BCAH187_A2897	Gamma-D-glutamyl-L-lysine endopeptidase	0.452415	0.830084	9.88921e-05	0.897	0.945	0.000131	FALSE	FALSE	TRUE	TRUE	-0.393	-0.111	-2.7
B7HQM4	hemC	BCAH187_A4600	Porphobilinogen deaminase (PBG) (EC 2.5.1.61) (Hydroxymethylbilane synthase) (HMBS) (Pre-uroporphyrinogen synthase)	0.00173182	0.475865	0.0558186	0.0173	0.92	0.579	TRUE	FALSE	FALSE	TRUE	-1.98	-0.379	-1.08	peptidyl-pyrromethane cofactor linkage [GO:0018160]; protoporphyrinogen IX biosynthetic process [GO:0006782]
B7HKE6	sat	BCAH187_A1583	Sulfate adenylyltransferase (EC 2.7.7.4) (ATP-sulfurylase) (Sulfate adenylate transferase) (SAT)	0.000227511	0.0744459	0.076749	0.000376	0.749	0.665	TRUE	FALSE	FALSE	TRUE	-1.99	-0.787	-0.78	hydrogen sulfide biosynthetic process [GO:0070814]; sulfate assimilation [GO:0000103]
B7I0D2	cotO?	BCAH187_A1378	Uncharacterized protein (spore coat o)	0.00197389	0.466221	0.00732779	0.0204	0.919	0.143	TRUE	FALSE	FALSE	TRUE	-2.13	-0.423	-1.76
B7HQA0	spo0M	BCAH187_A2416	Putative sporulation-control protein Spo0M	0.00237724	0.000816478	0.00453432	0.0257	0.0785	0.0844	TRUE	FALSE	FALSE	TRUE	-1.49	-1.7	-1.36
B7HWC3	qoxB	BCAH187_A0829	Quinol oxidase subunit 1 (EC 1.10.3.-)	0.00742608	0.00710333	0.00270633	0.0984	0.301	0.0449	FALSE	FALSE	TRUE	TRUE	-1.55	-1.56	-1.8	aerobic respiration [GO:0009060]; oxidative phosphorylation [GO:0006119]
B7HWE6		BCAH187_A0876	Murein DD_endopeptidase	0.424046	0.0221694	0.00166659	0.891	0.524	0.0241	FALSE	FALSE	TRUE	TRUE	-0.444	-1.38	-2.08	PG
B7HN68		BCAH187_A4221	Uncharacterized protein	0.00659939	0.000263213	1.46158e-05	0.0895	0.0288	4.95e-07	FALSE	TRUE	TRUE	TRUE	-0.812	-1.23	-1.63
B7HU59		BCAH187_A0580	Small, acid-soluble spore protein gamma-type	0.0266138	0.0076628	0.000937724	0.293	0.313	0.00966	FALSE	FALSE	TRUE	TRUE	-0.979	-1.23	-1.64	sporulation resulting in formation of a cellular spore [GO:0030435]
B7HTD8		BCAH187_A2757	Uncharacterized secreted protein	0.00576897	3.49411e-05	7.81891e-06	0.0794	0.00232	8.08e-08	FALSE	TRUE	TRUE	TRUE	-0.817	-1.48	-1.7
B7HWC4	qoxA	BCAH187_A0830	Quinol oxidase subunit 2 (EC 1.10.3.-)	0.00553824	1.60989e-05	1.0297e-05	0.0763	0.000645	1.76e-07	FALSE	TRUE	TRUE	TRUE	-0.93	-1.81	-1.88
B7I051		BCAH187_A3629	Putative anaerobic ribonucleoside-triphosphate reductase	0.0389553	0.0162141	0.0002285	0.384	0.455	0.000639	FALSE	FALSE	TRUE	TRUE	-1.3	-1.56	-2.79	DNA replication [GO:0006260]
B7HKV9		BCAH187_A3804	Sulfatase	0.383057	1.2669e-05	0.000204167	0.88	0.000461	0.000547	FALSE	TRUE	TRUE	TRUE	-0.397	-2.85	-2.17
B7HLZ6		BCAH187_A1871	Oxidoreductase UcpA (EC 1.-.-.-)	0.00193687	3.47602e-09	1.28178e-06	0.0199	3.55e-13	8.35e-11	TRUE	TRUE	TRUE	TRUE	-0.861	-2.86	-1.8
B7HWK6		BCAH187_A3135	Acetyltransferase, GNAT family	0.00153589	0.00412896	0.0024003	0.0147	0.229	0.0392	TRUE	FALSE	TRUE	TRUE	2.34	-2.05	-2.21
B7HV61		BCAH187_A0684	Microbial collagenase (EC 3.4.24.3)	0.776734	1.22454e-05	0.153117	0.937	0.000443	0.81	FALSE	TRUE	FALSE	TRUE	0.16	-3.58	-0.834
B7HNU9		BCAH187_A4316	Stage III sporulation protein AH	0.534326	2.4532e-05	0.0696989	0.911	0.00132	0.64	FALSE	TRUE	FALSE	TRUE	-0.391	-3.73	-1.2
B7I057	sspN	BCAH187_A3635	Small, acid-soluble spore protein N (SASP N)	0.8262	0.000115375	0.0706105	0.941	0.0111	0.643	FALSE	TRUE	FALSE	TRUE	-0.205	-4.79	-1.79	asexual sporulation [GO:0030436]; sporulation resulting in formation of a cellular spore [GO:0030435]
B7HXF1	cotJC	BCAH187_A0967	CotJC protein	0.00899366	0.000257316	0.378185	0.117	0.0281	0.915	FALSE	TRUE	FALSE	TRUE	-2.04	-3.25	-0.616
B7HQ43		BCAH187_A2359	Synthesis cytochrose oxidase family protein	3.76687e-05	0.00971894	0.00791184	4.55e-06	0.351	0.154	TRUE	FALSE	FALSE	TRUE	-3.13	-1.6	-1.65
B7HU77	BdbD	BCAH187_A0618	Disulfide bond formation protein D precursor	2.85334e-05	0.000139051	0.000236191	2.73e-06	0.0132	0.000667	TRUE	TRUE	TRUE	TRUE	-3.38	-2.89	-2.73
B7HW37	moeB	BCAH187_A5267	Molybdopterin and thiamine biosynthesis dinucleotide-utilizing enzyme	0.0911675	0.00291286	0.000158546	0.605	0.191	0.00036	FALSE	FALSE	TRUE	TRUE	-1.55	-3.05	-4.32
B7HKH2	hmp	BCAH187_A1610	Flavohemoprotein (Flavohemoglobin) (Hemoglobin-like protein) (Nitric oxide dioxygenase) (NO oxygenase) (NOD) (EC 1.14.12.17)	9.15316e-05	5.91984e-06	2.16255e-06	4.27e-05	0.000132	6.02e-10	TRUE	TRUE	TRUE	TRUE	-2.99	-3.86	-4.22	response to nitrosative stress [GO:0051409]; response to toxic substance [GO:0009636]
