# Supplementary material for: Heme A Synthase Deficiency Affects the Ability of Bacillus cereus to Adapt to a Nutrient-Limited Environment
Source: Int J Mol Sci. 2022 Jan 18;23(3):1033. doi: 10.3390/ijms23031033 (PMC8835132; doi:10.3390/ijms23031033)
Supplement: Supplementary file 1 [file ijms-23-01033-s001.zip › Table S4.xlsx]

## Sheet: OK SUR
Table S4. Proteins showing differential accumulation in DctaA exoproteome compared to WT exoproteome
				p-value			adjusted p-value			Significance				Log2 ratio
Uniprot ID	Gene names (primary )	Gene names (ordered locus )	Function description	WT_EE_vs_DctaAA_EE_p.val	WT_LE_vs_DctaA_LE_p.val	WT_S_vs_DctaA_S_p.val	WT_EE_vs_DctaA_EE_p.adj	WT_LE_vs_DctaA_LE_p.adj	WT_S_vs_DctaA_S_p.adj	WT_EE_vs_DctaA_EE_p.adj	WT_LE_vs_DctaA_LE_p.adj	WT_S_vs_DctaA_S_p.adj	significant	WT_EE_vs_DctaA_EE_ratio	WT_LE_vs_DctaA_LE_ratio	WT_S_vs_DctaA_S_ratio
B7HK99		BCAH187_A1534	Flavodoxin	0.0162711	0.00150027	0.00148177	0.134	0.754	0.000352	FALSE	FALSE	TRUE	TRUE	2.2	3.11	3.12
B7HKU2		BCAH187_A3787	Iron compound ABC transporter, iron compound-binding protein	0.00242535	0.277959	0.622178	0.0319	0.984	0.897	TRUE	FALSE	FALSE	TRUE	1.79	0.565	0.253
B7HL21	folE	BCAH187_A1674	GTP cyclohydrolase 1 (EC 3.5.4.16) (GTP cyclohydrolase I) (GTP-CH-I)	0.651898	9.45823e-05	0.00266789	0.864	0.273	0.00138	FALSE	FALSE	TRUE	TRUE	0.286	3.17	2.19
B7HL32	qcrA	BCAH187_A1685	Menaquinol-cytochrome c reductase, iron-sulfur subunit	0.628884	0.00576967	0.0109209	0.859	0.882	0.0196	FALSE	FALSE	TRUE	TRUE	0.317	-2.04	-1.84
B7HM19	sepF	BCAH187_A3951	Cell division protein SepF	0.416039	1.74113e-06	0.142508	0.792	0.00824	0.461	FALSE	TRUE	FALSE	TRUE	0.623	5.33	1.15
B7HM27	ftsZ	BCAH187_A3959	Cell division protein FtsZ	0.355952	6.0943e-06	0.016514	0.76	0.0227	0.0352	FALSE	TRUE	TRUE	TRUE	-0.621	4.23	1.74
B7HNN7		BCAH187_A4254	Uncharacterized protein	0.000241376	0.28383	0.442297	0.000513	0.984	0.841	TRUE	FALSE	FALSE	TRUE	2.93	0.699	0.497
B7HNT4	spo0A	BCAH187_A4301	Stage 0 sporulation protein A	0.0954714	0.598591	0.00574993	0.433	0.989	0.0065	FALSE	FALSE	TRUE	TRUE	1.53	-0.464	-2.73
B7HQ62		BCAH187_A2378	Putative alcohol dehydrogenase, zinc-containing	0.597672	4.689e-06	0.283955	0.852	0.0196	0.728	FALSE	TRUE	FALSE	TRUE	-0.389	-4.78	0.801
B7HQK2	rplU	BCAH187_A4577	50S ribosomal protein L21	0.128426	0.973375	0.0112086	0.503	0.992	0.0203	FALSE	FALSE	TRUE	TRUE	1.4	-0.0298	2.5
B7HTP5		BCAH187_A4924	Uncharacterized protein	0.647803	0.0187538	0.00327687	0.863	0.938	0.00194	FALSE	FALSE	TRUE	TRUE	0.371	2.07	2.73
B7HU38	rrf12	BCAH187_A0559	Uncharacterized protein	0.845777	1.40011e-06	0.664567	0.894	0.00824	0.905	FALSE	TRUE	FALSE	TRUE	0.151	-5.55	0.337
B7HUD0		BCAH187_A2870	N-acetylmuramoyl-L-alanine amidase	0.169803	0.0117655	0.0127365	0.563	0.92	0.0237	FALSE	FALSE	TRUE	TRUE	-0.937	-1.85	-1.82
B7HVB7		BCAH187_A0740	Transcriptional regulator, ArsR family	0.118346	0.0948104	0.013025	0.484	0.973	0.0243	FALSE	FALSE	TRUE	TRUE	1.73	1.86	-2.92
B7HW00		BCAH187_A5230	Group-specific protein	0.538812	0.354686	0.000108259	0.836	0.986	1.38e-07	FALSE	FALSE	TRUE	TRUE	0.456	-0.691	3.64
B7HWC4	qoxA	BCAH187_A0830	Quinol oxidase subunit 2 (EC 1.10.3.-)	0.000373128	0.000143272	0.0767805	0.000766	0.335	0.248	TRUE	FALSE	FALSE	TRUE	-4.16	-4.58	-1.77
B7HXF1	cotJC	BCAH187_A0967	CotJC protein	0.599456	0.170663	0.00647985	0.852	0.98	0.00797	FALSE	FALSE	TRUE	TRUE	0.391	1.05	-2.27
B7HXU7		BCAH187_A3310	Uncharacterized protein	0.0946482	0.168408	0.00055199	0.431	0.98	2.47e-05	FALSE	FALSE	TRUE	TRUE	1.64	-1.33	-3.94
B7HYC7		BCAH187_A5545	Uncharacterized protein	0.932374	0.349574	0.0181984	0.904	0.986	0.0411	FALSE	FALSE	TRUE	TRUE	0.0854	0.954	2.59
B7HYE5		BCAH187_A5563	Prespore-specific transcriptional regulator RfsA	0.45784	0.42272	0.0139959	0.809	0.987	0.0264	FALSE	FALSE	TRUE	TRUE	-0.7	-0.757	-2.53
B7HZZ0		BCAH187_A3568	Uncharacterized protein	0.453929	0.428003	0.00860849	0.808	0.987	0.0136	FALSE	FALSE	TRUE	TRUE	-0.623	0.66	2.42
